# Supplementary material for: The Frequent Network Neighborhood Mapping of the human hippocampus shows much more frequent neighbor sets in males than in females
Source: PLoS One. 2020 Jan 28;15(1):e0227910. doi: 10.1371/journal.pone.0227910 (PMC6986708; doi:10.1371/journal.pone.0227910)
Supplement: S1 Table — (XLSX) [file pone.0227910.s001.xlsx]

## Sheet: Table_S1
1	(lh.isthmuscingulate_3)
1	(Left-Thalamus-Proper)
1	(Left-Putamen)
1	(Left-Putamen)(Left-Thalamus-Proper)
1	(Left-Putamen)(lh.isthmuscingulate_3)
1	(Left-Thalamus-Proper)(lh.isthmuscingulate_3)
1	(Left-Putamen)(Left-Thalamus-Proper)(lh.isthmuscingulate_3)
0.99758	(lh.superiortemporal_2)
0.99758	(Left-Putamen)(lh.superiortemporal_2)
0.99758	(Left-Thalamus-Proper)(lh.superiortemporal_2)
0.99758	(lh.isthmuscingulate_3)(lh.superiortemporal_2)
0.99758	(Left-Thalamus-Proper)(lh.isthmuscingulate_3)(lh.superiortemporal_2)
0.99758	(Left-Putamen)(lh.isthmuscingulate_3)(lh.superiortemporal_2)
0.99758	(Left-Putamen)(Left-Thalamus-Proper)(lh.superiortemporal_2)
0.99758	(Left-Putamen)(Left-Thalamus-Proper)(lh.isthmuscingulate_3)(lh.superiortemporal_2)
0.99517	(lh.insula_2)
0.99517	(Left-Putamen)(lh.insula_2)
0.99517	(Left-Thalamus-Proper)(lh.insula_2)
0.99517	(lh.insula_2)(lh.isthmuscingulate_3)
0.99517	(Left-Thalamus-Proper)(lh.insula_2)(lh.isthmuscingulate_3)
0.99517	(Left-Putamen)(lh.insula_2)(lh.isthmuscingulate_3)
0.99517	(Left-Putamen)(Left-Thalamus-Proper)(lh.insula_2)
0.99517	(Left-Putamen)(Left-Thalamus-Proper)(lh.insula_2)(lh.isthmuscingulate_3)
0.99275	(lh.insula_2)(lh.superiortemporal_2)
0.99275	(lh.insula_2)(lh.isthmuscingulate_3)(lh.superiortemporal_2)
0.99275	(Left-Thalamus-Proper)(lh.insula_2)(lh.superiortemporal_2)
0.99275	(Left-Putamen)(lh.insula_2)(lh.superiortemporal_2)
0.99275	(Left-Putamen)(Left-Thalamus-Proper)(lh.insula_2)(lh.superiortemporal_2)
0.99275	(Left-Putamen)(lh.insula_2)(lh.isthmuscingulate_3)(lh.superiortemporal_2)
0.99275	(Left-Thalamus-Proper)(lh.insula_2)(lh.isthmuscingulate_3)(lh.superiortemporal_2)
0.99034	(lh.fusiform_5)
0.99034	(Left-Amygdala)
0.99034	(Left-Amygdala)(Left-Putamen)
0.99034	(Left-Amygdala)(Left-Thalamus-Proper)
0.99034	(Left-Amygdala)(lh.insula_2)
0.99034	(Left-Amygdala)(lh.isthmuscingulate_3)
0.99034	(Left-Putamen)(lh.fusiform_5)
0.99034	(Left-Thalamus-Proper)(lh.fusiform_5)
0.99034	(lh.fusiform_5)(lh.isthmuscingulate_3)
0.99034	(Left-Thalamus-Proper)(lh.fusiform_5)(lh.isthmuscingulate_3)
0.99034	(Left-Putamen)(lh.fusiform_5)(lh.isthmuscingulate_3)
0.99034	(Left-Amygdala)(lh.insula_2)(lh.isthmuscingulate_3)
0.99034	(Left-Amygdala)(Left-Thalamus-Proper)(lh.isthmuscingulate_3)
0.99034	(Left-Putamen)(Left-Thalamus-Proper)(lh.fusiform_5)
0.99034	(Left-Amygdala)(Left-Thalamus-Proper)(lh.insula_2)
0.99034	(Left-Amygdala)(Left-Putamen)(lh.isthmuscingulate_3)
0.99034	(Left-Amygdala)(Left-Putamen)(lh.insula_2)
0.99034	(Left-Amygdala)(Left-Putamen)(Left-Thalamus-Proper)
0.99034	(Left-Amygdala)(Left-Putamen)(Left-Thalamus-Proper)(lh.insula_2)
0.99034	(Left-Amygdala)(Left-Putamen)(Left-Thalamus-Proper)(lh.isthmuscingulate_3)
0.99034	(Left-Amygdala)(Left-Putamen)(lh.insula_2)(lh.isthmuscingulate_3)
0.99034	(Left-Amygdala)(Left-Thalamus-Proper)(lh.insula_2)(lh.isthmuscingulate_3)
0.99034	(Left-Putamen)(Left-Thalamus-Proper)(lh.fusiform_5)(lh.isthmuscingulate_3)
0.98792	(Left-Pallidum)
0.98792	(Left-Amygdala)(lh.superiortemporal_2)
0.98792	(Left-Pallidum)(Left-Putamen)
0.98792	(Left-Pallidum)(Left-Thalamus-Proper)
0.98792	(Left-Pallidum)(lh.isthmuscingulate_3)
0.98792	(lh.fusiform_5)(lh.superiortemporal_2)
0.98792	(lh.fusiform_5)(lh.isthmuscingulate_3)(lh.superiortemporal_2)
0.98792	(Left-Amygdala)(lh.isthmuscingulate_3)(lh.superiortemporal_2)
0.98792	(Left-Thalamus-Proper)(lh.fusiform_5)(lh.superiortemporal_2)
0.98792	(Left-Putamen)(lh.fusiform_5)(lh.superiortemporal_2)
0.98792	(Left-Amygdala)(lh.insula_2)(lh.superiortemporal_2)
0.98792	(Left-Pallidum)(Left-Thalamus-Proper)(lh.isthmuscingulate_3)
0.98792	(Left-Amygdala)(Left-Thalamus-Proper)(lh.superiortemporal_2)
0.98792	(Left-Pallidum)(Left-Putamen)(lh.isthmuscingulate_3)
0.98792	(Left-Amygdala)(Left-Putamen)(lh.superiortemporal_2)
0.98792	(Left-Pallidum)(Left-Putamen)(Left-Thalamus-Proper)
0.98792	(Left-Amygdala)(Left-Putamen)(Left-Thalamus-Proper)(lh.superiortemporal_2)
0.98792	(Left-Pallidum)(Left-Putamen)(Left-Thalamus-Proper)(lh.isthmuscingulate_3)
0.98792	(Left-Amygdala)(Left-Putamen)(lh.insula_2)(lh.superiortemporal_2)
0.98792	(Left-Amygdala)(Left-Thalamus-Proper)(lh.insula_2)(lh.superiortemporal_2)
0.98792	(Left-Putamen)(Left-Thalamus-Proper)(lh.fusiform_5)(lh.superiortemporal_2)
0.98792	(Left-Amygdala)(Left-Putamen)(lh.isthmuscingulate_3)(lh.superiortemporal_2)
0.98792	(Left-Amygdala)(Left-Thalamus-Proper)(lh.isthmuscingulate_3)(lh.superiortemporal_2)
0.98792	(Left-Amygdala)(lh.insula_2)(lh.isthmuscingulate_3)(lh.superiortemporal_2)
0.98792	(Left-Putamen)(lh.fusiform_5)(lh.isthmuscingulate_3)(lh.superiortemporal_2)
0.98792	(Left-Thalamus-Proper)(lh.fusiform_5)(lh.isthmuscingulate_3)(lh.superiortemporal_2)
0.98551	(lh.lingual_8)
0.98551	(Brain-Stem)
0.98551	(Brain-Stem)(Left-Putamen)
0.98551	(Brain-Stem)(Left-Thalamus-Proper)
0.98551	(Brain-Stem)(lh.isthmuscingulate_3)
0.98551	(Left-Pallidum)(lh.insula_2)
0.98551	(Left-Pallidum)(lh.superiortemporal_2)
0.98551	(Left-Putamen)(lh.lingual_8)
0.98551	(Left-Thalamus-Proper)(lh.lingual_8)
0.98551	(lh.fusiform_5)(lh.insula_2)
0.98551	(lh.isthmuscingulate_3)(lh.lingual_8)
0.98551	(Left-Thalamus-Proper)(lh.isthmuscingulate_3)(lh.lingual_8)
0.98551	(Left-Putamen)(lh.isthmuscingulate_3)(lh.lingual_8)
0.98551	(lh.fusiform_5)(lh.insula_2)(lh.isthmuscingulate_3)
0.98551	(Left-Pallidum)(lh.isthmuscingulate_3)(lh.superiortemporal_2)
0.98551	(Left-Pallidum)(lh.insula_2)(lh.isthmuscingulate_3)
0.98551	(Left-Thalamus-Proper)(lh.fusiform_5)(lh.insula_2)
0.98551	(Left-Putamen)(lh.fusiform_5)(lh.insula_2)
0.98551	(Brain-Stem)(Left-Thalamus-Proper)(lh.isthmuscingulate_3)
0.98551	(Left-Putamen)(Left-Thalamus-Proper)(lh.lingual_8)
0.98551	(Left-Pallidum)(Left-Thalamus-Proper)(lh.superiortemporal_2)
0.98551	(Left-Pallidum)(Left-Thalamus-Proper)(lh.insula_2)
0.98551	(Brain-Stem)(Left-Putamen)(lh.isthmuscingulate_3)
0.98551	(Left-Pallidum)(Left-Putamen)(lh.superiortemporal_2)
0.98551	(Left-Pallidum)(Left-Putamen)(lh.insula_2)
0.98551	(Brain-Stem)(Left-Putamen)(Left-Thalamus-Proper)
0.98551	(Left-Pallidum)(Left-Putamen)(Left-Thalamus-Proper)(lh.insula_2)
0.98551	(Left-Pallidum)(Left-Putamen)(Left-Thalamus-Proper)(lh.superiortemporal_2)
0.98551	(Brain-Stem)(Left-Putamen)(Left-Thalamus-Proper)(lh.isthmuscingulate_3)
0.98551	(Left-Putamen)(Left-Thalamus-Proper)(lh.fusiform_5)(lh.insula_2)
0.98551	(Left-Pallidum)(Left-Putamen)(lh.insula_2)(lh.isthmuscingulate_3)
0.98551	(Left-Pallidum)(Left-Thalamus-Proper)(lh.insula_2)(lh.isthmuscingulate_3)
0.98551	(Left-Pallidum)(Left-Putamen)(lh.isthmuscingulate_3)(lh.superiortemporal_2)
0.98551	(Left-Pallidum)(Left-Thalamus-Proper)(lh.isthmuscingulate_3)(lh.superiortemporal_2)
0.98551	(Left-Putamen)(lh.fusiform_5)(lh.insula_2)(lh.isthmuscingulate_3)
0.98551	(Left-Thalamus-Proper)(lh.fusiform_5)(lh.insula_2)(lh.isthmuscingulate_3)
0.98551	(Left-Putamen)(Left-Thalamus-Proper)(lh.isthmuscingulate_3)(lh.lingual_8)
0.98309	(lh.lingual_6)
0.98309	(lh.superiortemporal_3)
0.98309	(Brain-Stem)(lh.superiortemporal_2)
0.98309	(Left-Amygdala)(Left-Pallidum)
0.98309	(Left-Putamen)(lh.superiortemporal_3)
0.98309	(Left-Putamen)(lh.lingual_6)
0.98309	(Left-Thalamus-Proper)(lh.superiortemporal_3)
0.98309	(Left-Thalamus-Proper)(lh.lingual_6)
0.98309	(lh.superiortemporal_2)(lh.superiortemporal_3)
0.98309	(lh.isthmuscingulate_3)(lh.superiortemporal_3)
0.98309	(lh.lingual_8)(lh.superiortemporal_2)
0.98309	(lh.isthmuscingulate_3)(lh.lingual_6)
0.98309	(Left-Thalamus-Proper)(lh.isthmuscingulate_3)(lh.lingual_6)
0.98309	(Left-Putamen)(lh.isthmuscingulate_3)(lh.lingual_6)
0.98309	(lh.isthmuscingulate_3)(lh.lingual_8)(lh.superiortemporal_2)
0.98309	(lh.isthmuscingulate_3)(lh.superiortemporal_2)(lh.superiortemporal_3)
0.98309	(Brain-Stem)(lh.isthmuscingulate_3)(lh.superiortemporal_2)
0.98309	(Left-Thalamus-Proper)(lh.lingual_8)(lh.superiortemporal_2)
0.98309	(Left-Putamen)(lh.lingual_8)(lh.superiortemporal_2)
0.98309	(lh.fusiform_5)(lh.insula_2)(lh.superiortemporal_2)
0.98309	(Left-Thalamus-Proper)(lh.isthmuscingulate_3)(lh.superiortemporal_3)
0.98309	(Left-Putamen)(lh.isthmuscingulate_3)(lh.superiortemporal_3)
0.98309	(Left-Thalamus-Proper)(lh.superiortemporal_2)(lh.superiortemporal_3)
0.98309	(Left-Putamen)(lh.superiortemporal_2)(lh.superiortemporal_3)
0.98309	(Left-Pallidum)(lh.insula_2)(lh.superiortemporal_2)
0.98309	(Left-Putamen)(Left-Thalamus-Proper)(lh.lingual_6)
0.98309	(Brain-Stem)(Left-Thalamus-Proper)(lh.superiortemporal_2)
0.98309	(Left-Putamen)(Left-Thalamus-Proper)(lh.superiortemporal_3)
0.98309	(Brain-Stem)(Left-Putamen)(lh.superiortemporal_2)
0.98309	(Left-Amygdala)(Left-Pallidum)(lh.isthmuscingulate_3)
0.98309	(Left-Amygdala)(Left-Pallidum)(lh.insula_2)
0.98309	(Left-Amygdala)(Left-Pallidum)(Left-Thalamus-Proper)
0.98309	(Left-Amygdala)(Left-Pallidum)(Left-Putamen)
0.98309	(Left-Amygdala)(Left-Pallidum)(Left-Putamen)(Left-Thalamus-Proper)
0.98309	(Left-Amygdala)(Left-Pallidum)(Left-Putamen)(lh.insula_2)
0.98309	(Left-Amygdala)(Left-Pallidum)(Left-Putamen)(lh.isthmuscingulate_3)
0.98309	(Left-Amygdala)(Left-Pallidum)(Left-Thalamus-Proper)(lh.insula_2)
0.98309	(Brain-Stem)(Left-Putamen)(Left-Thalamus-Proper)(lh.superiortemporal_2)
0.98309	(Left-Amygdala)(Left-Pallidum)(Left-Thalamus-Proper)(lh.isthmuscingulate_3)
0.98309	(Left-Pallidum)(Left-Putamen)(lh.insula_2)(lh.superiortemporal_2)
0.98309	(Left-Pallidum)(Left-Thalamus-Proper)(lh.insula_2)(lh.superiortemporal_2)
0.98309	(Left-Amygdala)(Left-Pallidum)(lh.insula_2)(lh.isthmuscingulate_3)
0.98309	(Left-Putamen)(Left-Thalamus-Proper)(lh.superiortemporal_2)(lh.superiortemporal_3)
0.98309	(Left-Putamen)(Left-Thalamus-Proper)(lh.isthmuscingulate_3)(lh.superiortemporal_3)
0.98309	(Left-Putamen)(lh.fusiform_5)(lh.insula_2)(lh.superiortemporal_2)
0.98309	(Left-Thalamus-Proper)(lh.fusiform_5)(lh.insula_2)(lh.superiortemporal_2)
0.98309	(Left-Putamen)(Left-Thalamus-Proper)(lh.lingual_8)(lh.superiortemporal_2)
0.98309	(Brain-Stem)(Left-Putamen)(lh.isthmuscingulate_3)(lh.superiortemporal_2)
0.98309	(Brain-Stem)(Left-Thalamus-Proper)(lh.isthmuscingulate_3)(lh.superiortemporal_2)
0.98309	(Left-Pallidum)(lh.insula_2)(lh.isthmuscingulate_3)(lh.superiortemporal_2)
0.98309	(Left-Putamen)(lh.isthmuscingulate_3)(lh.superiortemporal_2)(lh.superiortemporal_3)
0.98309	(Left-Thalamus-Proper)(lh.isthmuscingulate_3)(lh.superiortemporal_2)(lh.superiortemporal_3)
0.98309	(lh.fusiform_5)(lh.insula_2)(lh.isthmuscingulate_3)(lh.superiortemporal_2)
0.98309	(Left-Putamen)(lh.isthmuscingulate_3)(lh.lingual_8)(lh.superiortemporal_2)
0.98309	(Left-Thalamus-Proper)(lh.isthmuscingulate_3)(lh.lingual_8)(lh.superiortemporal_2)
0.98309	(Left-Putamen)(Left-Thalamus-Proper)(lh.isthmuscingulate_3)(lh.lingual_6)
0.98068	(lh.isthmuscingulate_2)
0.98068	(lh.parahippocampal_3)
0.98068	(Brain-Stem)(lh.insula_2)
0.98068	(Left-Amygdala)(lh.fusiform_5)
0.98068	(Left-Putamen)(lh.parahippocampal_3)
0.98068	(Left-Putamen)(lh.isthmuscingulate_2)
0.98068	(Left-Thalamus-Proper)(lh.parahippocampal_3)
0.98068	(Left-Thalamus-Proper)(lh.isthmuscingulate_2)
0.98068	(lh.insula_2)(lh.superiortemporal_3)
0.98068	(lh.insula_2)(lh.lingual_8)
0.98068	(lh.lingual_6)(lh.superiortemporal_2)
0.98068	(lh.isthmuscingulate_2)(lh.superiortemporal_2)
0.98068	(lh.isthmuscingulate_3)(lh.parahippocampal_3)
0.98068	(lh.isthmuscingulate_2)(lh.isthmuscingulate_3)
0.98068	(lh.isthmuscingulate_2)(lh.isthmuscingulate_3)(lh.superiortemporal_2)
0.98068	(Left-Thalamus-Proper)(lh.isthmuscingulate_2)(lh.isthmuscingulate_3)
0.98068	(Left-Putamen)(lh.isthmuscingulate_2)(lh.isthmuscingulate_3)
0.98068	(lh.isthmuscingulate_3)(lh.lingual_6)(lh.superiortemporal_2)
0.98068	(lh.insula_2)(lh.isthmuscingulate_3)(lh.lingual_8)
0.98068	(Left-Amygdala)(lh.fusiform_5)(lh.isthmuscingulate_3)
0.98068	(Left-Thalamus-Proper)(lh.isthmuscingulate_3)(lh.parahippocampal_3)
0.98068	(Left-Putamen)(lh.isthmuscingulate_3)(lh.parahippocampal_3)
0.98068	(Left-Thalamus-Proper)(lh.isthmuscingulate_2)(lh.superiortemporal_2)
0.98068	(Left-Putamen)(lh.isthmuscingulate_2)(lh.superiortemporal_2)
0.98068	(Left-Thalamus-Proper)(lh.lingual_6)(lh.superiortemporal_2)
0.98068	(Left-Putamen)(lh.lingual_6)(lh.superiortemporal_2)
0.98068	(lh.insula_2)(lh.isthmuscingulate_3)(lh.superiortemporal_3)
0.98068	(lh.insula_2)(lh.superiortemporal_2)(lh.superiortemporal_3)
0.98068	(Brain-Stem)(lh.insula_2)(lh.isthmuscingulate_3)
0.98068	(Left-Thalamus-Proper)(lh.insula_2)(lh.lingual_8)
0.98068	(Left-Putamen)(lh.insula_2)(lh.lingual_8)
0.98068	(Left-Amygdala)(lh.fusiform_5)(lh.insula_2)
0.98068	(Left-Thalamus-Proper)(lh.insula_2)(lh.superiortemporal_3)
0.98068	(Left-Putamen)(lh.insula_2)(lh.superiortemporal_3)
0.98068	(Left-Putamen)(Left-Thalamus-Proper)(lh.isthmuscingulate_2)
0.98068	(Left-Amygdala)(Left-Thalamus-Proper)(lh.fusiform_5)
0.98068	(Left-Putamen)(Left-Thalamus-Proper)(lh.parahippocampal_3)
0.98068	(Brain-Stem)(Left-Thalamus-Proper)(lh.insula_2)
0.98068	(Left-Amygdala)(Left-Putamen)(lh.fusiform_5)
0.98068	(Brain-Stem)(Left-Putamen)(lh.insula_2)
0.98068	(Left-Amygdala)(Left-Pallidum)(lh.superiortemporal_2)
0.98068	(Left-Amygdala)(Left-Pallidum)(Left-Putamen)(lh.superiortemporal_2)
0.98068	(Brain-Stem)(Left-Putamen)(Left-Thalamus-Proper)(lh.insula_2)
0.98068	(Left-Amygdala)(Left-Pallidum)(Left-Thalamus-Proper)(lh.superiortemporal_2)
0.98068	(Left-Amygdala)(Left-Putamen)(Left-Thalamus-Proper)(lh.fusiform_5)
0.98068	(Left-Putamen)(Left-Thalamus-Proper)(lh.insula_2)(lh.superiortemporal_3)
0.98068	(Left-Amygdala)(Left-Pallidum)(lh.insula_2)(lh.superiortemporal_2)
0.98068	(Left-Amygdala)(Left-Putamen)(lh.fusiform_5)(lh.insula_2)
0.98068	(Left-Amygdala)(Left-Thalamus-Proper)(lh.fusiform_5)(lh.insula_2)
0.98068	(Left-Putamen)(Left-Thalamus-Proper)(lh.insula_2)(lh.lingual_8)
0.98068	(Brain-Stem)(Left-Putamen)(lh.insula_2)(lh.isthmuscingulate_3)
0.98068	(Brain-Stem)(Left-Thalamus-Proper)(lh.insula_2)(lh.isthmuscingulate_3)
0.98068	(Left-Putamen)(lh.insula_2)(lh.superiortemporal_2)(lh.superiortemporal_3)
0.98068	(Left-Thalamus-Proper)(lh.insula_2)(lh.superiortemporal_2)(lh.superiortemporal_3)
0.98068	(Left-Putamen)(lh.insula_2)(lh.isthmuscingulate_3)(lh.superiortemporal_3)
0.98068	(Left-Thalamus-Proper)(lh.insula_2)(lh.isthmuscingulate_3)(lh.superiortemporal_3)
0.98068	(Left-Putamen)(Left-Thalamus-Proper)(lh.lingual_6)(lh.superiortemporal_2)
0.98068	(Left-Amygdala)(Left-Pallidum)(lh.isthmuscingulate_3)(lh.superiortemporal_2)
0.98068	(lh.insula_2)(lh.isthmuscingulate_3)(lh.superiortemporal_2)(lh.superiortemporal_3)
0.98068	(Left-Putamen)(Left-Thalamus-Proper)(lh.isthmuscingulate_2)(lh.superiortemporal_2)
0.98068	(Left-Putamen)(Left-Thalamus-Proper)(lh.isthmuscingulate_3)(lh.parahippocampal_3)
0.98068	(Left-Amygdala)(Left-Putamen)(lh.fusiform_5)(lh.isthmuscingulate_3)
0.98068	(Left-Amygdala)(Left-Thalamus-Proper)(lh.fusiform_5)(lh.isthmuscingulate_3)
0.98068	(Left-Amygdala)(lh.fusiform_5)(lh.insula_2)(lh.isthmuscingulate_3)
0.98068	(Left-Putamen)(lh.insula_2)(lh.isthmuscingulate_3)(lh.lingual_8)
0.98068	(Left-Thalamus-Proper)(lh.insula_2)(lh.isthmuscingulate_3)(lh.lingual_8)
0.98068	(Left-Putamen)(lh.isthmuscingulate_3)(lh.lingual_6)(lh.superiortemporal_2)
0.98068	(Left-Thalamus-Proper)(lh.isthmuscingulate_3)(lh.lingual_6)(lh.superiortemporal_2)
0.98068	(Left-Putamen)(Left-Thalamus-Proper)(lh.isthmuscingulate_2)(lh.isthmuscingulate_3)
0.98068	(Left-Putamen)(lh.isthmuscingulate_2)(lh.isthmuscingulate_3)(lh.superiortemporal_2)
0.98068	(Left-Thalamus-Proper)(lh.isthmuscingulate_2)(lh.isthmuscingulate_3)(lh.superiortemporal_2)
0.97826	(lh.inferiorparietal_5)
0.97826	(Left-Pallidum)(lh.fusiform_5)
0.97826	(Left-Putamen)(lh.inferiorparietal_5)
0.97826	(Left-Thalamus-Proper)(lh.inferiorparietal_5)
0.97826	(lh.insula_2)(lh.lingual_6)
0.97826	(lh.parahippocampal_3)(lh.superiortemporal_2)
0.97826	(lh.fusiform_5)(lh.lingual_8)
0.97826	(lh.inferiorparietal_5)(lh.isthmuscingulate_3)
0.97826	(Left-Thalamus-Proper)(lh.inferiorparietal_5)(lh.isthmuscingulate_3)
0.97826	(Left-Putamen)(lh.inferiorparietal_5)(lh.isthmuscingulate_3)
0.97826	(lh.insula_2)(lh.isthmuscingulate_3)(lh.lingual_6)
0.97826	(lh.fusiform_5)(lh.isthmuscingulate_3)(lh.lingual_8)
0.97826	(Left-Pallidum)(lh.fusiform_5)(lh.isthmuscingulate_3)
0.97826	(Left-Thalamus-Proper)(lh.fusiform_5)(lh.lingual_8)
0.97826	(Left-Putamen)(lh.fusiform_5)(lh.lingual_8)
0.97826	(lh.isthmuscingulate_3)(lh.parahippocampal_3)(lh.superiortemporal_2)
0.97826	(lh.insula_2)(lh.lingual_8)(lh.superiortemporal_2)
0.97826	(Left-Amygdala)(lh.fusiform_5)(lh.superiortemporal_2)
0.97826	(Left-Thalamus-Proper)(lh.parahippocampal_3)(lh.superiortemporal_2)
0.97826	(Left-Putamen)(lh.parahippocampal_3)(lh.superiortemporal_2)
0.97826	(Left-Thalamus-Proper)(lh.insula_2)(lh.lingual_6)
0.97826	(Left-Putamen)(lh.insula_2)(lh.lingual_6)
0.97826	(Brain-Stem)(lh.insula_2)(lh.superiortemporal_2)
0.97826	(Left-Putamen)(Left-Thalamus-Proper)(lh.inferiorparietal_5)
0.97826	(Left-Pallidum)(Left-Thalamus-Proper)(lh.fusiform_5)
0.97826	(Left-Pallidum)(Left-Putamen)(lh.fusiform_5)
0.97826	(Left-Pallidum)(Left-Putamen)(Left-Thalamus-Proper)(lh.fusiform_5)
0.97826	(Brain-Stem)(Left-Putamen)(lh.insula_2)(lh.superiortemporal_2)
0.97826	(Brain-Stem)(Left-Thalamus-Proper)(lh.insula_2)(lh.superiortemporal_2)
0.97826	(Left-Putamen)(Left-Thalamus-Proper)(lh.insula_2)(lh.lingual_6)
0.97826	(Left-Putamen)(Left-Thalamus-Proper)(lh.parahippocampal_3)(lh.superiortemporal_2)
0.97826	(Left-Amygdala)(Left-Putamen)(lh.fusiform_5)(lh.superiortemporal_2)
0.97826	(Left-Amygdala)(Left-Thalamus-Proper)(lh.fusiform_5)(lh.superiortemporal_2)
0.97826	(Left-Amygdala)(lh.fusiform_5)(lh.insula_2)(lh.superiortemporal_2)
0.97826	(Left-Putamen)(lh.insula_2)(lh.lingual_8)(lh.superiortemporal_2)
0.97826	(Left-Thalamus-Proper)(lh.insula_2)(lh.lingual_8)(lh.superiortemporal_2)
0.97826	(Brain-Stem)(lh.insula_2)(lh.isthmuscingulate_3)(lh.superiortemporal_2)
0.97826	(Left-Putamen)(lh.isthmuscingulate_3)(lh.parahippocampal_3)(lh.superiortemporal_2)
0.97826	(Left-Thalamus-Proper)(lh.isthmuscingulate_3)(lh.parahippocampal_3)(lh.superiortemporal_2)
0.97826	(Left-Putamen)(Left-Thalamus-Proper)(lh.fusiform_5)(lh.lingual_8)
0.97826	(Left-Amygdala)(lh.fusiform_5)(lh.isthmuscingulate_3)(lh.superiortemporal_2)
0.97826	(Left-Pallidum)(Left-Putamen)(lh.fusiform_5)(lh.isthmuscingulate_3)
0.97826	(Left-Pallidum)(Left-Thalamus-Proper)(lh.fusiform_5)(lh.isthmuscingulate_3)
0.97826	(Left-Putamen)(lh.fusiform_5)(lh.isthmuscingulate_3)(lh.lingual_8)
0.97826	(Left-Thalamus-Proper)(lh.fusiform_5)(lh.isthmuscingulate_3)(lh.lingual_8)
0.97826	(lh.insula_2)(lh.isthmuscingulate_3)(lh.lingual_8)(lh.superiortemporal_2)
0.97826	(Left-Putamen)(lh.insula_2)(lh.isthmuscingulate_3)(lh.lingual_6)
0.97826	(Left-Thalamus-Proper)(lh.insula_2)(lh.isthmuscingulate_3)(lh.lingual_6)
0.97826	(Left-Putamen)(Left-Thalamus-Proper)(lh.inferiorparietal_5)(lh.isthmuscingulate_3)
0.97585	(lh.fusiform_7)
0.97585	(lh.bankssts_3)
0.97585	(Brain-Stem)(Left-Amygdala)
0.97585	(Brain-Stem)(lh.fusiform_5)
0.97585	(Left-Amygdala)(lh.superiortemporal_3)
0.97585	(Left-Amygdala)(lh.lingual_8)
0.97585	(Left-Putamen)(lh.bankssts_3)
0.97585	(Left-Putamen)(lh.fusiform_7)
0.97585	(Left-Thalamus-Proper)(lh.bankssts_3)
0.97585	(Left-Thalamus-Proper)(lh.fusiform_7)
0.97585	(lh.insula_2)(lh.parahippocampal_3)
0.97585	(lh.insula_2)(lh.isthmuscingulate_2)
0.97585	(lh.inferiorparietal_5)(lh.superiortemporal_2)
0.97585	(lh.bankssts_3)(lh.isthmuscingulate_3)
0.97585	(lh.fusiform_7)(lh.isthmuscingulate_3)
0.97585	(lh.insula_2)(lh.isthmuscingulate_2)(lh.isthmuscingulate_3)
0.97585	(lh.inferiorparietal_5)(lh.isthmuscingulate_3)(lh.superiortemporal_2)
0.97585	(Left-Amygdala)(lh.isthmuscingulate_3)(lh.lingual_8)
0.97585	(Brain-Stem)(lh.fusiform_5)(lh.isthmuscingulate_3)
0.97585	(lh.fusiform_5)(lh.lingual_8)(lh.superiortemporal_2)
0.97585	(Left-Thalamus-Proper)(lh.fusiform_7)(lh.isthmuscingulate_3)
0.97585	(Left-Putamen)(lh.fusiform_7)(lh.isthmuscingulate_3)
0.97585	(lh.insula_2)(lh.isthmuscingulate_3)(lh.parahippocampal_3)
0.97585	(Left-Thalamus-Proper)(lh.bankssts_3)(lh.isthmuscingulate_3)
0.97585	(Left-Putamen)(lh.bankssts_3)(lh.isthmuscingulate_3)
0.97585	(lh.insula_2)(lh.isthmuscingulate_2)(lh.superiortemporal_2)
0.97585	(Left-Thalamus-Proper)(lh.inferiorparietal_5)(lh.superiortemporal_2)
0.97585	(Left-Putamen)(lh.inferiorparietal_5)(lh.superiortemporal_2)
0.97585	(lh.insula_2)(lh.lingual_6)(lh.superiortemporal_2)
0.97585	(Left-Pallidum)(lh.fusiform_5)(lh.superiortemporal_2)
0.97585	(Left-Amygdala)(lh.isthmuscingulate_3)(lh.superiortemporal_3)
0.97585	(Left-Amygdala)(lh.superiortemporal_2)(lh.superiortemporal_3)
0.97585	(Left-Thalamus-Proper)(lh.insula_2)(lh.isthmuscingulate_2)
0.97585	(Left-Putamen)(lh.insula_2)(lh.isthmuscingulate_2)
0.97585	(Left-Amygdala)(lh.insula_2)(lh.lingual_8)
0.97585	(Left-Pallidum)(lh.fusiform_5)(lh.insula_2)
0.97585	(Left-Thalamus-Proper)(lh.insula_2)(lh.parahippocampal_3)
0.97585	(Left-Putamen)(lh.insula_2)(lh.parahippocampal_3)
0.97585	(Left-Amygdala)(lh.insula_2)(lh.superiortemporal_3)
0.97585	(Left-Amygdala)(Left-Thalamus-Proper)(lh.lingual_8)
0.97585	(Brain-Stem)(Left-Thalamus-Proper)(lh.fusiform_5)
0.97585	(Left-Putamen)(Left-Thalamus-Proper)(lh.fusiform_7)
0.97585	(Left-Putamen)(Left-Thalamus-Proper)(lh.bankssts_3)
0.97585	(Left-Amygdala)(Left-Thalamus-Proper)(lh.superiortemporal_3)
0.97585	(Left-Amygdala)(Left-Putamen)(lh.lingual_8)
0.97585	(Brain-Stem)(Left-Putamen)(lh.fusiform_5)
0.97585	(Left-Amygdala)(Left-Putamen)(lh.superiortemporal_3)
0.97585	(Brain-Stem)(Left-Amygdala)(lh.isthmuscingulate_3)
0.97585	(Brain-Stem)(Left-Amygdala)(lh.insula_2)
0.97585	(Brain-Stem)(Left-Amygdala)(Left-Thalamus-Proper)
0.97585	(Brain-Stem)(Left-Amygdala)(Left-Putamen)
0.97585	(Brain-Stem)(Left-Amygdala)(Left-Putamen)(Left-Thalamus-Proper)
0.97585	(Brain-Stem)(Left-Amygdala)(Left-Putamen)(lh.insula_2)
0.97585	(Brain-Stem)(Left-Amygdala)(Left-Putamen)(lh.isthmuscingulate_3)
0.97585	(Brain-Stem)(Left-Amygdala)(Left-Thalamus-Proper)(lh.insula_2)
0.97585	(Left-Amygdala)(Left-Putamen)(Left-Thalamus-Proper)(lh.superiortemporal_3)
0.97585	(Brain-Stem)(Left-Putamen)(Left-Thalamus-Proper)(lh.fusiform_5)
0.97585	(Left-Amygdala)(Left-Putamen)(Left-Thalamus-Proper)(lh.lingual_8)
0.97585	(Brain-Stem)(Left-Amygdala)(Left-Thalamus-Proper)(lh.isthmuscingulate_3)
0.97585	(Left-Amygdala)(Left-Putamen)(lh.insula_2)(lh.superiortemporal_3)
0.97585	(Left-Amygdala)(Left-Thalamus-Proper)(lh.insula_2)(lh.superiortemporal_3)
0.97585	(Left-Putamen)(Left-Thalamus-Proper)(lh.insula_2)(lh.parahippocampal_3)
0.97585	(Left-Pallidum)(Left-Putamen)(lh.fusiform_5)(lh.insula_2)
0.97585	(Left-Pallidum)(Left-Thalamus-Proper)(lh.fusiform_5)(lh.insula_2)
0.97585	(Left-Amygdala)(Left-Putamen)(lh.insula_2)(lh.lingual_8)
0.97585	(Left-Amygdala)(Left-Thalamus-Proper)(lh.insula_2)(lh.lingual_8)
0.97585	(Brain-Stem)(Left-Amygdala)(lh.insula_2)(lh.isthmuscingulate_3)
0.97585	(Left-Putamen)(Left-Thalamus-Proper)(lh.insula_2)(lh.isthmuscingulate_2)
0.97585	(Left-Amygdala)(Left-Putamen)(lh.superiortemporal_2)(lh.superiortemporal_3)
0.97585	(Left-Amygdala)(Left-Thalamus-Proper)(lh.superiortemporal_2)(lh.superiortemporal_3)
0.97585	(Left-Amygdala)(lh.insula_2)(lh.superiortemporal_2)(lh.superiortemporal_3)
0.97585	(Left-Amygdala)(Left-Putamen)(lh.isthmuscingulate_3)(lh.superiortemporal_3)
0.97585	(Left-Amygdala)(Left-Thalamus-Proper)(lh.isthmuscingulate_3)(lh.superiortemporal_3)
0.97585	(Left-Amygdala)(lh.insula_2)(lh.isthmuscingulate_3)(lh.superiortemporal_3)
0.97585	(Left-Pallidum)(Left-Putamen)(lh.fusiform_5)(lh.superiortemporal_2)
0.97585	(Left-Pallidum)(Left-Thalamus-Proper)(lh.fusiform_5)(lh.superiortemporal_2)
0.97585	(Left-Putamen)(lh.insula_2)(lh.lingual_6)(lh.superiortemporal_2)
0.97585	(Left-Thalamus-Proper)(lh.insula_2)(lh.lingual_6)(lh.superiortemporal_2)
0.97585	(Left-Putamen)(Left-Thalamus-Proper)(lh.inferiorparietal_5)(lh.superiortemporal_2)
0.97585	(Left-Amygdala)(lh.isthmuscingulate_3)(lh.superiortemporal_2)(lh.superiortemporal_3)
0.97585	(Left-Putamen)(lh.insula_2)(lh.isthmuscingulate_2)(lh.superiortemporal_2)
0.97585	(Left-Thalamus-Proper)(lh.insula_2)(lh.isthmuscingulate_2)(lh.superiortemporal_2)
0.97585	(Left-Putamen)(Left-Thalamus-Proper)(lh.bankssts_3)(lh.isthmuscingulate_3)
0.97585	(Left-Putamen)(lh.insula_2)(lh.isthmuscingulate_3)(lh.parahippocampal_3)
0.97585	(Left-Thalamus-Proper)(lh.insula_2)(lh.isthmuscingulate_3)(lh.parahippocampal_3)
0.97585	(Left-Putamen)(Left-Thalamus-Proper)(lh.fusiform_7)(lh.isthmuscingulate_3)
0.97585	(Left-Putamen)(lh.fusiform_5)(lh.lingual_8)(lh.superiortemporal_2)
0.97585	(Left-Thalamus-Proper)(lh.fusiform_5)(lh.lingual_8)(lh.superiortemporal_2)
0.97585	(Brain-Stem)(Left-Putamen)(lh.fusiform_5)(lh.isthmuscingulate_3)
0.97585	(Brain-Stem)(Left-Thalamus-Proper)(lh.fusiform_5)(lh.isthmuscingulate_3)
0.97585	(Left-Pallidum)(lh.fusiform_5)(lh.insula_2)(lh.isthmuscingulate_3)
0.97585	(Left-Pallidum)(lh.fusiform_5)(lh.isthmuscingulate_3)(lh.superiortemporal_2)
0.97585	(Left-Amygdala)(Left-Putamen)(lh.isthmuscingulate_3)(lh.lingual_8)
0.97585	(Left-Amygdala)(Left-Thalamus-Proper)(lh.isthmuscingulate_3)(lh.lingual_8)
0.97585	(Left-Amygdala)(lh.insula_2)(lh.isthmuscingulate_3)(lh.lingual_8)
0.97585	(lh.fusiform_5)(lh.isthmuscingulate_3)(lh.lingual_8)(lh.superiortemporal_2)
0.97585	(lh.insula_2)(lh.isthmuscingulate_3)(lh.lingual_6)(lh.superiortemporal_2)
0.97585	(Left-Putamen)(lh.inferiorparietal_5)(lh.isthmuscingulate_3)(lh.superiortemporal_2)
0.97585	(Left-Thalamus-Proper)(lh.inferiorparietal_5)(lh.isthmuscingulate_3)(lh.superiortemporal_2)
0.97585	(Left-Putamen)(lh.insula_2)(lh.isthmuscingulate_2)(lh.isthmuscingulate_3)
0.97585	(Left-Thalamus-Proper)(lh.insula_2)(lh.isthmuscingulate_2)(lh.isthmuscingulate_3)
0.97585	(lh.insula_2)(lh.isthmuscingulate_2)(lh.isthmuscingulate_3)(lh.superiortemporal_2)
0.97343	(lh.precuneus_11)
0.97343	(Brain-Stem)(Left-Pallidum)
0.97343	(Left-Amygdala)(lh.fusiform_7)
0.97343	(Left-Amygdala)(lh.lingual_6)
0.97343	(Left-Pallidum)(lh.superiortemporal_3)
0.97343	(Left-Pallidum)(lh.lingual_8)
0.97343	(Left-Putamen)(lh.precuneus_11)
0.97343	(Left-Thalamus-Proper)(lh.precuneus_11)
0.97343	(lh.fusiform_7)(lh.insula_2)
0.97343	(lh.inferiorparietal_5)(lh.insula_2)
0.97343	(lh.fusiform_5)(lh.superiortemporal_3)
0.97343	(lh.bankssts_3)(lh.superiortemporal_2)
0.97343	(lh.fusiform_7)(lh.superiortemporal_2)
0.97343	(lh.fusiform_5)(lh.lingual_6)
0.97343	(lh.fusiform_5)(lh.isthmuscingulate_2)
0.97343	(lh.isthmuscingulate_3)(lh.precuneus_11)
0.97343	(lh.fusiform_5)(lh.isthmuscingulate_2)(lh.isthmuscingulate_3)
0.97343	(lh.inferiorparietal_5)(lh.insula_2)(lh.isthmuscingulate_3)
0.97343	(Left-Thalamus-Proper)(lh.isthmuscingulate_3)(lh.precuneus_11)
0.97343	(Left-Putamen)(lh.isthmuscingulate_3)(lh.precuneus_11)
0.97343	(lh.fusiform_5)(lh.isthmuscingulate_3)(lh.lingual_6)
0.97343	(Left-Amygdala)(lh.isthmuscingulate_3)(lh.lingual_6)
0.97343	(Left-Pallidum)(lh.isthmuscingulate_3)(lh.lingual_8)
0.97343	(lh.fusiform_5)(lh.isthmuscingulate_2)(lh.superiortemporal_2)
0.97343	(Left-Thalamus-Proper)(lh.fusiform_5)(lh.isthmuscingulate_2)
0.97343	(Left-Putamen)(lh.fusiform_5)(lh.isthmuscingulate_2)
0.97343	(lh.fusiform_5)(lh.isthmuscingulate_3)(lh.superiortemporal_3)
0.97343	(Left-Thalamus-Proper)(lh.fusiform_5)(lh.lingual_6)
0.97343	(Left-Putamen)(lh.fusiform_5)(lh.lingual_6)
0.97343	(lh.fusiform_5)(lh.insula_2)(lh.lingual_8)
0.97343	(lh.fusiform_7)(lh.isthmuscingulate_3)(lh.superiortemporal_2)
0.97343	(lh.fusiform_7)(lh.insula_2)(lh.isthmuscingulate_3)
0.97343	(Left-Amygdala)(lh.fusiform_7)(lh.isthmuscingulate_3)
0.97343	(lh.bankssts_3)(lh.isthmuscingulate_3)(lh.superiortemporal_2)
0.97343	(Left-Amygdala)(lh.lingual_8)(lh.superiortemporal_2)
0.97343	(lh.fusiform_5)(lh.superiortemporal_2)(lh.superiortemporal_3)
0.97343	(Brain-Stem)(lh.fusiform_5)(lh.superiortemporal_2)
0.97343	(Left-Thalamus-Proper)(lh.fusiform_7)(lh.superiortemporal_2)
0.97343	(Left-Putamen)(lh.fusiform_7)(lh.superiortemporal_2)
0.97343	(lh.insula_2)(lh.parahippocampal_3)(lh.superiortemporal_2)
0.97343	(Left-Thalamus-Proper)(lh.bankssts_3)(lh.superiortemporal_2)
0.97343	(Left-Putamen)(lh.bankssts_3)(lh.superiortemporal_2)
0.97343	(Left-Pallidum)(lh.isthmuscingulate_3)(lh.superiortemporal_3)
0.97343	(Left-Thalamus-Proper)(lh.fusiform_5)(lh.superiortemporal_3)
0.97343	(Left-Putamen)(lh.fusiform_5)(lh.superiortemporal_3)
0.97343	(Left-Pallidum)(lh.superiortemporal_2)(lh.superiortemporal_3)
0.97343	(Left-Thalamus-Proper)(lh.inferiorparietal_5)(lh.insula_2)
0.97343	(Left-Putamen)(lh.inferiorparietal_5)(lh.insula_2)
0.97343	(Left-Amygdala)(lh.insula_2)(lh.lingual_6)
0.97343	(Left-Thalamus-Proper)(lh.fusiform_7)(lh.insula_2)
0.97343	(Left-Putamen)(lh.fusiform_7)(lh.insula_2)
0.97343	(Left-Amygdala)(lh.fusiform_7)(lh.insula_2)
0.97343	(Left-Putamen)(Left-Thalamus-Proper)(lh.precuneus_11)
0.97343	(Left-Amygdala)(Left-Thalamus-Proper)(lh.lingual_6)
0.97343	(Left-Pallidum)(Left-Thalamus-Proper)(lh.lingual_8)
0.97343	(Left-Amygdala)(Left-Thalamus-Proper)(lh.fusiform_7)
0.97343	(Left-Pallidum)(Left-Thalamus-Proper)(lh.superiortemporal_3)
0.97343	(Left-Amygdala)(Left-Putamen)(lh.lingual_6)
0.97343	(Left-Pallidum)(Left-Putamen)(lh.lingual_8)
0.97343	(Left-Amygdala)(Left-Putamen)(lh.fusiform_7)
0.97343	(Left-Pallidum)(Left-Putamen)(lh.superiortemporal_3)
0.97343	(Brain-Stem)(Left-Pallidum)(lh.isthmuscingulate_3)
0.97343	(Left-Amygdala)(Left-Pallidum)(lh.fusiform_5)
0.97343	(Brain-Stem)(Left-Pallidum)(Left-Thalamus-Proper)
0.97343	(Brain-Stem)(Left-Pallidum)(Left-Putamen)
0.97343	(Brain-Stem)(Left-Amygdala)(lh.superiortemporal_2)
0.97343	(Brain-Stem)(Left-Pallidum)(Left-Putamen)(Left-Thalamus-Proper)
0.97343	(Brain-Stem)(Left-Amygdala)(Left-Putamen)(lh.superiortemporal_2)
0.97343	(Left-Amygdala)(Left-Pallidum)(Left-Putamen)(lh.fusiform_5)
0.97343	(Brain-Stem)(Left-Pallidum)(Left-Putamen)(lh.isthmuscingulate_3)
0.97343	(Left-Pallidum)(Left-Putamen)(Left-Thalamus-Proper)(lh.superiortemporal_3)
0.97343	(Brain-Stem)(Left-Amygdala)(Left-Thalamus-Proper)(lh.superiortemporal_2)
0.97343	(Left-Amygdala)(Left-Putamen)(Left-Thalamus-Proper)(lh.fusiform_7)
0.97343	(Left-Amygdala)(Left-Pallidum)(Left-Thalamus-Proper)(lh.fusiform_5)
0.97343	(Left-Pallidum)(Left-Putamen)(Left-Thalamus-Proper)(lh.lingual_8)
0.97343	(Left-Amygdala)(Left-Putamen)(Left-Thalamus-Proper)(lh.lingual_6)
0.97343	(Brain-Stem)(Left-Pallidum)(Left-Thalamus-Proper)(lh.isthmuscingulate_3)
0.97343	(Brain-Stem)(Left-Amygdala)(lh.insula_2)(lh.superiortemporal_2)
0.97343	(Left-Amygdala)(Left-Putamen)(lh.fusiform_7)(lh.insula_2)
0.97343	(Left-Amygdala)(Left-Thalamus-Proper)(lh.fusiform_7)(lh.insula_2)
0.97343	(Left-Putamen)(Left-Thalamus-Proper)(lh.fusiform_7)(lh.insula_2)
0.97343	(Left-Amygdala)(Left-Pallidum)(lh.fusiform_5)(lh.insula_2)
0.97343	(Left-Amygdala)(Left-Putamen)(lh.insula_2)(lh.lingual_6)
0.97343	(Left-Amygdala)(Left-Thalamus-Proper)(lh.insula_2)(lh.lingual_6)
0.97343	(Left-Putamen)(Left-Thalamus-Proper)(lh.inferiorparietal_5)(lh.insula_2)
0.97343	(Left-Pallidum)(Left-Putamen)(lh.superiortemporal_2)(lh.superiortemporal_3)
0.97343	(Left-Pallidum)(Left-Thalamus-Proper)(lh.superiortemporal_2)(lh.superiortemporal_3)
0.97343	(Left-Putamen)(Left-Thalamus-Proper)(lh.fusiform_5)(lh.superiortemporal_3)
0.97343	(Left-Pallidum)(Left-Putamen)(lh.isthmuscingulate_3)(lh.superiortemporal_3)
0.97343	(Left-Pallidum)(Left-Thalamus-Proper)(lh.isthmuscingulate_3)(lh.superiortemporal_3)
0.97343	(Left-Putamen)(Left-Thalamus-Proper)(lh.bankssts_3)(lh.superiortemporal_2)
0.97343	(Left-Putamen)(lh.insula_2)(lh.parahippocampal_3)(lh.superiortemporal_2)
0.97343	(Left-Thalamus-Proper)(lh.insula_2)(lh.parahippocampal_3)(lh.superiortemporal_2)
0.97343	(Left-Putamen)(Left-Thalamus-Proper)(lh.fusiform_7)(lh.superiortemporal_2)
0.97343	(Brain-Stem)(Left-Putamen)(lh.fusiform_5)(lh.superiortemporal_2)
0.97343	(Brain-Stem)(Left-Thalamus-Proper)(lh.fusiform_5)(lh.superiortemporal_2)
0.97343	(Left-Pallidum)(lh.fusiform_5)(lh.insula_2)(lh.superiortemporal_2)
0.97343	(Left-Putamen)(lh.fusiform_5)(lh.superiortemporal_2)(lh.superiortemporal_3)
0.97343	(Left-Thalamus-Proper)(lh.fusiform_5)(lh.superiortemporal_2)(lh.superiortemporal_3)
0.97343	(Left-Amygdala)(Left-Putamen)(lh.lingual_8)(lh.superiortemporal_2)
0.97343	(Left-Amygdala)(Left-Thalamus-Proper)(lh.lingual_8)(lh.superiortemporal_2)
0.97343	(Left-Amygdala)(lh.insula_2)(lh.lingual_8)(lh.superiortemporal_2)
0.97343	(Brain-Stem)(Left-Amygdala)(lh.isthmuscingulate_3)(lh.superiortemporal_2)
0.97343	(Left-Pallidum)(lh.isthmuscingulate_3)(lh.superiortemporal_2)(lh.superiortemporal_3)
0.97343	(Left-Putamen)(lh.bankssts_3)(lh.isthmuscingulate_3)(lh.superiortemporal_2)
0.97343	(Left-Thalamus-Proper)(lh.bankssts_3)(lh.isthmuscingulate_3)(lh.superiortemporal_2)
0.97343	(lh.insula_2)(lh.isthmuscingulate_3)(lh.parahippocampal_3)(lh.superiortemporal_2)
0.97343	(Left-Amygdala)(Left-Putamen)(lh.fusiform_7)(lh.isthmuscingulate_3)
0.97343	(Left-Amygdala)(Left-Thalamus-Proper)(lh.fusiform_7)(lh.isthmuscingulate_3)
0.97343	(Left-Amygdala)(lh.fusiform_7)(lh.insula_2)(lh.isthmuscingulate_3)
0.97343	(Left-Putamen)(lh.fusiform_7)(lh.insula_2)(lh.isthmuscingulate_3)
0.97343	(Left-Putamen)(lh.fusiform_7)(lh.isthmuscingulate_3)(lh.superiortemporal_2)
0.97343	(Left-Thalamus-Proper)(lh.fusiform_7)(lh.insula_2)(lh.isthmuscingulate_3)
0.97343	(Left-Thalamus-Proper)(lh.fusiform_7)(lh.isthmuscingulate_3)(lh.superiortemporal_2)
0.97343	(Left-Putamen)(lh.fusiform_5)(lh.insula_2)(lh.lingual_8)
0.97343	(Left-Thalamus-Proper)(lh.fusiform_5)(lh.insula_2)(lh.lingual_8)
0.97343	(Left-Putamen)(Left-Thalamus-Proper)(lh.fusiform_5)(lh.lingual_6)
0.97343	(Brain-Stem)(lh.fusiform_5)(lh.isthmuscingulate_3)(lh.superiortemporal_2)
0.97343	(Left-Amygdala)(Left-Pallidum)(lh.fusiform_5)(lh.isthmuscingulate_3)
0.97343	(Left-Putamen)(lh.fusiform_5)(lh.isthmuscingulate_3)(lh.superiortemporal_3)
0.97343	(Left-Thalamus-Proper)(lh.fusiform_5)(lh.isthmuscingulate_3)(lh.superiortemporal_3)
0.97343	(lh.fusiform_5)(lh.isthmuscingulate_3)(lh.superiortemporal_2)(lh.superiortemporal_3)
0.97343	(Left-Putamen)(Left-Thalamus-Proper)(lh.fusiform_5)(lh.isthmuscingulate_2)
0.97343	(Left-Putamen)(lh.fusiform_5)(lh.isthmuscingulate_2)(lh.superiortemporal_2)
0.97343	(Left-Thalamus-Proper)(lh.fusiform_5)(lh.isthmuscingulate_2)(lh.superiortemporal_2)
0.97343	(Left-Amygdala)(lh.isthmuscingulate_3)(lh.lingual_8)(lh.superiortemporal_2)
0.97343	(Left-Pallidum)(Left-Putamen)(lh.isthmuscingulate_3)(lh.lingual_8)
0.97343	(Left-Pallidum)(Left-Thalamus-Proper)(lh.isthmuscingulate_3)(lh.lingual_8)
0.97343	(lh.fusiform_5)(lh.insula_2)(lh.isthmuscingulate_3)(lh.lingual_8)
0.97343	(Left-Amygdala)(Left-Putamen)(lh.isthmuscingulate_3)(lh.lingual_6)
0.97343	(Left-Amygdala)(Left-Thalamus-Proper)(lh.isthmuscingulate_3)(lh.lingual_6)
0.97343	(Left-Amygdala)(lh.insula_2)(lh.isthmuscingulate_3)(lh.lingual_6)
0.97343	(Left-Putamen)(lh.fusiform_5)(lh.isthmuscingulate_3)(lh.lingual_6)
0.97343	(Left-Thalamus-Proper)(lh.fusiform_5)(lh.isthmuscingulate_3)(lh.lingual_6)
0.97343	(Left-Putamen)(Left-Thalamus-Proper)(lh.isthmuscingulate_3)(lh.precuneus_11)
0.97343	(Left-Putamen)(lh.inferiorparietal_5)(lh.insula_2)(lh.isthmuscingulate_3)
0.97343	(Left-Thalamus-Proper)(lh.inferiorparietal_5)(lh.insula_2)(lh.isthmuscingulate_3)
0.97343	(Left-Putamen)(lh.fusiform_5)(lh.isthmuscingulate_2)(lh.isthmuscingulate_3)
0.97343	(Left-Thalamus-Proper)(lh.fusiform_5)(lh.isthmuscingulate_2)(lh.isthmuscingulate_3)
0.97343	(lh.fusiform_5)(lh.isthmuscingulate_2)(lh.isthmuscingulate_3)(lh.superiortemporal_2)
0.97101	(lh.insula_4)
0.97101	(Brain-Stem)(lh.lingual_8)
0.97101	(Left-Amygdala)(lh.insula_4)
0.97101	(Left-Amygdala)(lh.parahippocampal_3)
0.97101	(Left-Amygdala)(lh.isthmuscingulate_2)
0.97101	(Left-Pallidum)(lh.lingual_6)
0.97101	(Left-Putamen)(lh.insula_4)
0.97101	(Left-Thalamus-Proper)(lh.insula_4)
0.97101	(lh.insula_2)(lh.insula_4)
0.97101	(lh.insula_4)(lh.isthmuscingulate_3)
0.97101	(lh.bankssts_3)(lh.insula_2)
0.97101	(lh.precuneus_11)(lh.superiortemporal_2)
0.97101	(lh.fusiform_5)(lh.parahippocampal_3)
0.97101	(Left-Amygdala)(lh.isthmuscingulate_2)(lh.isthmuscingulate_3)
0.97101	(lh.isthmuscingulate_3)(lh.precuneus_11)(lh.superiortemporal_2)
0.97101	(Left-Pallidum)(lh.isthmuscingulate_3)(lh.lingual_6)
0.97101	(Brain-Stem)(lh.isthmuscingulate_3)(lh.lingual_8)
0.97101	(lh.fusiform_5)(lh.isthmuscingulate_3)(lh.parahippocampal_3)
0.97101	(lh.fusiform_5)(lh.lingual_6)(lh.superiortemporal_2)
0.97101	(Left-Amygdala)(lh.isthmuscingulate_3)(lh.parahippocampal_3)
0.97101	(Left-Thalamus-Proper)(lh.fusiform_5)(lh.parahippocampal_3)
0.97101	(Left-Putamen)(lh.fusiform_5)(lh.parahippocampal_3)
0.97101	(lh.bankssts_3)(lh.insula_2)(lh.isthmuscingulate_3)
0.97101	(Left-Amygdala)(lh.isthmuscingulate_2)(lh.superiortemporal_2)
0.97101	(lh.inferiorparietal_5)(lh.insula_2)(lh.superiortemporal_2)
0.97101	(Left-Thalamus-Proper)(lh.precuneus_11)(lh.superiortemporal_2)
0.97101	(Left-Putamen)(lh.precuneus_11)(lh.superiortemporal_2)
0.97101	(Left-Amygdala)(lh.lingual_6)(lh.superiortemporal_2)
0.97101	(Left-Pallidum)(lh.lingual_8)(lh.superiortemporal_2)
0.97101	(lh.fusiform_7)(lh.insula_2)(lh.superiortemporal_2)
0.97101	(Left-Amygdala)(lh.fusiform_7)(lh.superiortemporal_2)
0.97101	(lh.fusiform_5)(lh.insula_2)(lh.superiortemporal_3)
0.97101	(Left-Amygdala)(lh.insula_2)(lh.isthmuscingulate_2)
0.97101	(lh.insula_2)(lh.insula_4)(lh.isthmuscingulate_3)
0.97101	(Left-Pallidum)(lh.insula_2)(lh.lingual_8)
0.97101	(Brain-Stem)(lh.fusiform_5)(lh.insula_2)
0.97101	(Left-Amygdala)(lh.insula_2)(lh.parahippocampal_3)
0.97101	(Left-Thalamus-Proper)(lh.bankssts_3)(lh.insula_2)
0.97101	(Left-Putamen)(lh.bankssts_3)(lh.insula_2)
0.97101	(Left-Pallidum)(lh.insula_2)(lh.superiortemporal_3)
0.97101	(Left-Thalamus-Proper)(lh.insula_4)(lh.isthmuscingulate_3)
0.97101	(Left-Putamen)(lh.insula_4)(lh.isthmuscingulate_3)
0.97101	(Left-Amygdala)(lh.insula_4)(lh.isthmuscingulate_3)
0.97101	(Left-Thalamus-Proper)(lh.insula_2)(lh.insula_4)
0.97101	(Left-Putamen)(lh.insula_2)(lh.insula_4)
0.97101	(Left-Amygdala)(lh.insula_2)(lh.insula_4)
0.97101	(Left-Amygdala)(Left-Thalamus-Proper)(lh.isthmuscingulate_2)
0.97101	(Left-Pallidum)(Left-Thalamus-Proper)(lh.lingual_6)
0.97101	(Brain-Stem)(Left-Thalamus-Proper)(lh.lingual_8)
0.97101	(Left-Amygdala)(Left-Thalamus-Proper)(lh.parahippocampal_3)
0.97101	(Left-Putamen)(Left-Thalamus-Proper)(lh.insula_4)
0.97101	(Left-Amygdala)(Left-Thalamus-Proper)(lh.insula_4)
0.97101	(Left-Amygdala)(Left-Putamen)(lh.isthmuscingulate_2)
0.97101	(Left-Pallidum)(Left-Putamen)(lh.lingual_6)
0.97101	(Brain-Stem)(Left-Putamen)(lh.lingual_8)
0.97101	(Left-Amygdala)(Left-Putamen)(lh.parahippocampal_3)
0.97101	(Left-Amygdala)(Left-Putamen)(lh.insula_4)
0.97101	(Brain-Stem)(Left-Pallidum)(lh.superiortemporal_2)
0.97101	(Brain-Stem)(Left-Pallidum)(lh.insula_2)
0.97101	(Brain-Stem)(Left-Pallidum)(Left-Putamen)(lh.insula_2)
0.97101	(Brain-Stem)(Left-Pallidum)(Left-Putamen)(lh.superiortemporal_2)
0.97101	(Left-Amygdala)(Left-Putamen)(Left-Thalamus-Proper)(lh.insula_4)
0.97101	(Brain-Stem)(Left-Pallidum)(Left-Thalamus-Proper)(lh.insula_2)
0.97101	(Brain-Stem)(Left-Pallidum)(Left-Thalamus-Proper)(lh.superiortemporal_2)
0.97101	(Left-Amygdala)(Left-Putamen)(Left-Thalamus-Proper)(lh.parahippocampal_3)
0.97101	(Brain-Stem)(Left-Putamen)(Left-Thalamus-Proper)(lh.lingual_8)
0.97101	(Left-Pallidum)(Left-Putamen)(Left-Thalamus-Proper)(lh.lingual_6)
0.97101	(Left-Amygdala)(Left-Putamen)(Left-Thalamus-Proper)(lh.isthmuscingulate_2)
0.97101	(Left-Amygdala)(Left-Putamen)(lh.insula_2)(lh.insula_4)
0.97101	(Left-Amygdala)(Left-Thalamus-Proper)(lh.insula_2)(lh.insula_4)
0.97101	(Left-Putamen)(Left-Thalamus-Proper)(lh.insula_2)(lh.insula_4)
0.97101	(Left-Amygdala)(Left-Putamen)(lh.insula_4)(lh.isthmuscingulate_3)
0.97101	(Left-Amygdala)(Left-Thalamus-Proper)(lh.insula_4)(lh.isthmuscingulate_3)
0.97101	(Left-Putamen)(Left-Thalamus-Proper)(lh.insula_4)(lh.isthmuscingulate_3)
0.97101	(Left-Pallidum)(Left-Putamen)(lh.insula_2)(lh.superiortemporal_3)
0.97101	(Left-Pallidum)(Left-Thalamus-Proper)(lh.insula_2)(lh.superiortemporal_3)
0.97101	(Left-Putamen)(Left-Thalamus-Proper)(lh.bankssts_3)(lh.insula_2)
0.97101	(Left-Amygdala)(Left-Putamen)(lh.insula_2)(lh.parahippocampal_3)
0.97101	(Left-Amygdala)(Left-Thalamus-Proper)(lh.insula_2)(lh.parahippocampal_3)
0.97101	(Brain-Stem)(Left-Putamen)(lh.fusiform_5)(lh.insula_2)
0.97101	(Brain-Stem)(Left-Thalamus-Proper)(lh.fusiform_5)(lh.insula_2)
0.97101	(Left-Pallidum)(Left-Putamen)(lh.insula_2)(lh.lingual_8)
0.97101	(Left-Pallidum)(Left-Thalamus-Proper)(lh.insula_2)(lh.lingual_8)
0.97101	(Brain-Stem)(Left-Pallidum)(lh.insula_2)(lh.isthmuscingulate_3)
0.97101	(Left-Amygdala)(lh.insula_2)(lh.insula_4)(lh.isthmuscingulate_3)
0.97101	(Left-Putamen)(lh.insula_2)(lh.insula_4)(lh.isthmuscingulate_3)
0.97101	(Left-Thalamus-Proper)(lh.insula_2)(lh.insula_4)(lh.isthmuscingulate_3)
0.97101	(Left-Amygdala)(Left-Putamen)(lh.insula_2)(lh.isthmuscingulate_2)
0.97101	(Left-Amygdala)(Left-Thalamus-Proper)(lh.insula_2)(lh.isthmuscingulate_2)
0.97101	(Left-Pallidum)(lh.insula_2)(lh.superiortemporal_2)(lh.superiortemporal_3)
0.97101	(Left-Putamen)(lh.fusiform_5)(lh.insula_2)(lh.superiortemporal_3)
0.97101	(Left-Thalamus-Proper)(lh.fusiform_5)(lh.insula_2)(lh.superiortemporal_3)
0.97101	(Left-Pallidum)(lh.insula_2)(lh.isthmuscingulate_3)(lh.superiortemporal_3)
0.97101	(Left-Amygdala)(Left-Putamen)(lh.fusiform_7)(lh.superiortemporal_2)
0.97101	(Left-Amygdala)(Left-Thalamus-Proper)(lh.fusiform_7)(lh.superiortemporal_2)
0.97101	(Left-Amygdala)(lh.fusiform_7)(lh.insula_2)(lh.superiortemporal_2)
0.97101	(Left-Putamen)(lh.fusiform_7)(lh.insula_2)(lh.superiortemporal_2)
0.97101	(Left-Thalamus-Proper)(lh.fusiform_7)(lh.insula_2)(lh.superiortemporal_2)
0.97101	(Left-Amygdala)(Left-Pallidum)(lh.fusiform_5)(lh.superiortemporal_2)
0.97101	(lh.fusiform_5)(lh.insula_2)(lh.superiortemporal_2)(lh.superiortemporal_3)
0.97101	(Left-Pallidum)(Left-Putamen)(lh.lingual_8)(lh.superiortemporal_2)
0.97101	(Left-Pallidum)(Left-Thalamus-Proper)(lh.lingual_8)(lh.superiortemporal_2)
0.97101	(Left-Amygdala)(Left-Putamen)(lh.lingual_6)(lh.superiortemporal_2)
0.97101	(Left-Amygdala)(Left-Thalamus-Proper)(lh.lingual_6)(lh.superiortemporal_2)
0.97101	(Left-Amygdala)(lh.insula_2)(lh.lingual_6)(lh.superiortemporal_2)
0.97101	(Left-Putamen)(Left-Thalamus-Proper)(lh.precuneus_11)(lh.superiortemporal_2)
0.97101	(Left-Putamen)(lh.inferiorparietal_5)(lh.insula_2)(lh.superiortemporal_2)
0.97101	(Left-Thalamus-Proper)(lh.inferiorparietal_5)(lh.insula_2)(lh.superiortemporal_2)
0.97101	(Brain-Stem)(Left-Pallidum)(lh.isthmuscingulate_3)(lh.superiortemporal_2)
0.97101	(Left-Amygdala)(Left-Putamen)(lh.isthmuscingulate_2)(lh.superiortemporal_2)
0.97101	(Left-Amygdala)(Left-Thalamus-Proper)(lh.isthmuscingulate_2)(lh.superiortemporal_2)
0.97101	(Left-Amygdala)(lh.insula_2)(lh.isthmuscingulate_2)(lh.superiortemporal_2)
0.97101	(Left-Putamen)(lh.bankssts_3)(lh.insula_2)(lh.isthmuscingulate_3)
0.97101	(Left-Thalamus-Proper)(lh.bankssts_3)(lh.insula_2)(lh.isthmuscingulate_3)
0.97101	(Left-Putamen)(Left-Thalamus-Proper)(lh.fusiform_5)(lh.parahippocampal_3)
0.97101	(Left-Amygdala)(Left-Putamen)(lh.isthmuscingulate_3)(lh.parahippocampal_3)
0.97101	(Left-Amygdala)(Left-Thalamus-Proper)(lh.isthmuscingulate_3)(lh.parahippocampal_3)
0.97101	(Left-Amygdala)(lh.insula_2)(lh.isthmuscingulate_3)(lh.parahippocampal_3)
0.97101	(Left-Amygdala)(lh.fusiform_7)(lh.isthmuscingulate_3)(lh.superiortemporal_2)
0.97101	(lh.fusiform_7)(lh.insula_2)(lh.isthmuscingulate_3)(lh.superiortemporal_2)
0.97101	(lh.fusiform_5)(lh.insula_2)(lh.lingual_8)(lh.superiortemporal_2)
0.97101	(Left-Putamen)(lh.fusiform_5)(lh.lingual_6)(lh.superiortemporal_2)
0.97101	(Left-Thalamus-Proper)(lh.fusiform_5)(lh.lingual_6)(lh.superiortemporal_2)
0.97101	(Brain-Stem)(lh.fusiform_5)(lh.insula_2)(lh.isthmuscingulate_3)
0.97101	(Left-Putamen)(lh.fusiform_5)(lh.isthmuscingulate_3)(lh.parahippocampal_3)
0.97101	(Left-Thalamus-Proper)(lh.fusiform_5)(lh.isthmuscingulate_3)(lh.parahippocampal_3)
0.97101	(lh.fusiform_5)(lh.insula_2)(lh.isthmuscingulate_3)(lh.superiortemporal_3)
0.97101	(Brain-Stem)(Left-Putamen)(lh.isthmuscingulate_3)(lh.lingual_8)
0.97101	(Brain-Stem)(Left-Thalamus-Proper)(lh.isthmuscingulate_3)(lh.lingual_8)
0.97101	(Left-Pallidum)(lh.insula_2)(lh.isthmuscingulate_3)(lh.lingual_8)
0.97101	(Left-Pallidum)(lh.isthmuscingulate_3)(lh.lingual_8)(lh.superiortemporal_2)
0.97101	(Left-Amygdala)(lh.isthmuscingulate_3)(lh.lingual_6)(lh.superiortemporal_2)
0.97101	(Left-Pallidum)(Left-Putamen)(lh.isthmuscingulate_3)(lh.lingual_6)
0.97101	(Left-Pallidum)(Left-Thalamus-Proper)(lh.isthmuscingulate_3)(lh.lingual_6)
0.97101	(lh.fusiform_5)(lh.isthmuscingulate_3)(lh.lingual_6)(lh.superiortemporal_2)
0.97101	(Left-Putamen)(lh.isthmuscingulate_3)(lh.precuneus_11)(lh.superiortemporal_2)
0.97101	(Left-Thalamus-Proper)(lh.isthmuscingulate_3)(lh.precuneus_11)(lh.superiortemporal_2)
0.97101	(lh.inferiorparietal_5)(lh.insula_2)(lh.isthmuscingulate_3)(lh.superiortemporal_2)
0.97101	(Left-Amygdala)(Left-Putamen)(lh.isthmuscingulate_2)(lh.isthmuscingulate_3)
0.97101	(Left-Amygdala)(Left-Thalamus-Proper)(lh.isthmuscingulate_2)(lh.isthmuscingulate_3)
0.97101	(Left-Amygdala)(lh.insula_2)(lh.isthmuscingulate_2)(lh.isthmuscingulate_3)
0.97101	(Left-Amygdala)(lh.isthmuscingulate_2)(lh.isthmuscingulate_3)(lh.superiortemporal_2)
0.9686	(lh.insula_1)
0.9686	(Brain-Stem)(lh.superiortemporal_3)
0.9686	(Brain-Stem)(lh.lingual_6)
0.9686	(Left-Amygdala)(lh.inferiorparietal_5)
0.9686	(Left-Pallidum)(lh.parahippocampal_3)
0.9686	(Left-Pallidum)(lh.isthmuscingulate_2)
0.9686	(Left-Putamen)(lh.insula_1)
0.9686	(Left-Thalamus-Proper)(lh.insula_1)
0.9686	(lh.insula_4)(lh.superiortemporal_2)
0.9686	(lh.insula_2)(lh.precuneus_11)
0.9686	(lh.insula_1)(lh.isthmuscingulate_3)
0.9686	(lh.lingual_8)(lh.superiortemporal_3)
0.9686	(lh.lingual_6)(lh.superiortemporal_3)
0.9686	(lh.fusiform_5)(lh.inferiorparietal_5)
0.9686	(lh.lingual_6)(lh.lingual_8)
0.9686	(Left-Pallidum)(lh.isthmuscingulate_2)(lh.isthmuscingulate_3)
0.9686	(lh.fusiform_5)(lh.inferiorparietal_5)(lh.isthmuscingulate_3)
0.9686	(Left-Amygdala)(lh.inferiorparietal_5)(lh.isthmuscingulate_3)
0.9686	(lh.insula_2)(lh.isthmuscingulate_3)(lh.precuneus_11)
0.9686	(lh.isthmuscingulate_3)(lh.lingual_6)(lh.lingual_8)
0.9686	(lh.isthmuscingulate_3)(lh.lingual_6)(lh.superiortemporal_3)
0.9686	(Brain-Stem)(lh.isthmuscingulate_3)(lh.lingual_6)
0.9686	(lh.isthmuscingulate_3)(lh.lingual_8)(lh.superiortemporal_3)
0.9686	(Left-Thalamus-Proper)(lh.lingual_6)(lh.lingual_8)
0.9686	(Left-Putamen)(lh.lingual_6)(lh.lingual_8)
0.9686	(lh.fusiform_5)(lh.insula_2)(lh.isthmuscingulate_2)
0.9686	(Left-Thalamus-Proper)(lh.fusiform_5)(lh.inferiorparietal_5)
0.9686	(Left-Putamen)(lh.fusiform_5)(lh.inferiorparietal_5)
0.9686	(lh.fusiform_5)(lh.insula_2)(lh.lingual_6)
0.9686	(Left-Amygdala)(lh.fusiform_5)(lh.lingual_8)
0.9686	(Left-Pallidum)(lh.isthmuscingulate_3)(lh.parahippocampal_3)
0.9686	(lh.fusiform_5)(lh.parahippocampal_3)(lh.superiortemporal_2)
0.9686	(Left-Pallidum)(lh.isthmuscingulate_2)(lh.superiortemporal_2)
0.9686	(lh.insula_4)(lh.isthmuscingulate_3)(lh.superiortemporal_2)
0.9686	(lh.lingual_6)(lh.superiortemporal_2)(lh.superiortemporal_3)
0.9686	(Left-Pallidum)(lh.lingual_6)(lh.superiortemporal_2)
0.9686	(lh.lingual_8)(lh.superiortemporal_2)(lh.superiortemporal_3)
0.9686	(Brain-Stem)(lh.lingual_8)(lh.superiortemporal_2)
0.9686	(Left-Amygdala)(lh.parahippocampal_3)(lh.superiortemporal_2)
0.9686	(lh.bankssts_3)(lh.insula_2)(lh.superiortemporal_2)
0.9686	(Brain-Stem)(lh.isthmuscingulate_3)(lh.superiortemporal_3)
0.9686	(Left-Thalamus-Proper)(lh.lingual_6)(lh.superiortemporal_3)
0.9686	(Left-Putamen)(lh.lingual_6)(lh.superiortemporal_3)
0.9686	(Left-Thalamus-Proper)(lh.lingual_8)(lh.superiortemporal_3)
0.9686	(Left-Putamen)(lh.lingual_8)(lh.superiortemporal_3)
0.9686	(Brain-Stem)(lh.superiortemporal_2)(lh.superiortemporal_3)
0.9686	(Left-Thalamus-Proper)(lh.insula_1)(lh.isthmuscingulate_3)
0.9686	(Left-Putamen)(lh.insula_1)(lh.isthmuscingulate_3)
0.9686	(Left-Amygdala)(lh.inferiorparietal_5)(lh.insula_2)
0.9686	(Left-Thalamus-Proper)(lh.insula_2)(lh.precuneus_11)
0.9686	(Left-Putamen)(lh.insula_2)(lh.precuneus_11)
0.9686	(Left-Pallidum)(lh.insula_2)(lh.lingual_6)
0.9686	(lh.insula_2)(lh.insula_4)(lh.superiortemporal_2)
0.9686	(Left-Thalamus-Proper)(lh.insula_4)(lh.superiortemporal_2)
0.9686	(Left-Putamen)(lh.insula_4)(lh.superiortemporal_2)
0.9686	(Left-Amygdala)(lh.insula_4)(lh.superiortemporal_2)
0.9686	(Left-Pallidum)(Left-Thalamus-Proper)(lh.isthmuscingulate_2)
0.9686	(Left-Amygdala)(Left-Thalamus-Proper)(lh.inferiorparietal_5)
0.9686	(Brain-Stem)(Left-Thalamus-Proper)(lh.lingual_6)
0.9686	(Left-Pallidum)(Left-Thalamus-Proper)(lh.parahippocampal_3)
0.9686	(Brain-Stem)(Left-Thalamus-Proper)(lh.superiortemporal_3)
0.9686	(Left-Putamen)(Left-Thalamus-Proper)(lh.insula_1)
0.9686	(Left-Pallidum)(Left-Putamen)(lh.isthmuscingulate_2)
0.9686	(Left-Amygdala)(Left-Putamen)(lh.inferiorparietal_5)
0.9686	(Brain-Stem)(Left-Putamen)(lh.lingual_6)
0.9686	(Left-Pallidum)(Left-Putamen)(lh.parahippocampal_3)
0.9686	(Brain-Stem)(Left-Putamen)(lh.superiortemporal_3)
0.9686	(Left-Amygdala)(Left-Pallidum)(lh.lingual_8)
0.9686	(Left-Amygdala)(Left-Pallidum)(lh.superiortemporal_3)
0.9686	(Brain-Stem)(Left-Amygdala)(Left-Pallidum)
0.9686	(Brain-Stem)(Left-Amygdala)(Left-Pallidum)(Left-Putamen)
0.9686	(Brain-Stem)(Left-Amygdala)(Left-Pallidum)(Left-Thalamus-Proper)
0.9686	(Brain-Stem)(Left-Amygdala)(Left-Pallidum)(lh.insula_2)
0.9686	(Brain-Stem)(Left-Amygdala)(Left-Pallidum)(lh.isthmuscingulate_3)
0.9686	(Left-Amygdala)(Left-Pallidum)(Left-Putamen)(lh.superiortemporal_3)
0.9686	(Left-Amygdala)(Left-Pallidum)(Left-Putamen)(lh.lingual_8)
0.9686	(Brain-Stem)(Left-Putamen)(Left-Thalamus-Proper)(lh.superiortemporal_3)
0.9686	(Left-Amygdala)(Left-Pallidum)(Left-Thalamus-Proper)(lh.superiortemporal_3)
0.9686	(Left-Pallidum)(Left-Putamen)(Left-Thalamus-Proper)(lh.parahippocampal_3)
0.9686	(Left-Amygdala)(Left-Pallidum)(Left-Thalamus-Proper)(lh.lingual_8)
0.9686	(Brain-Stem)(Left-Putamen)(Left-Thalamus-Proper)(lh.lingual_6)
0.9686	(Left-Amygdala)(Left-Putamen)(Left-Thalamus-Proper)(lh.inferiorparietal_5)
0.9686	(Left-Pallidum)(Left-Putamen)(Left-Thalamus-Proper)(lh.isthmuscingulate_2)
0.9686	(Left-Amygdala)(Left-Putamen)(lh.insula_4)(lh.superiortemporal_2)
0.9686	(Left-Amygdala)(Left-Thalamus-Proper)(lh.insula_4)(lh.superiortemporal_2)
0.9686	(Left-Putamen)(Left-Thalamus-Proper)(lh.insula_4)(lh.superiortemporal_2)
0.9686	(Left-Amygdala)(Left-Pallidum)(lh.insula_2)(lh.superiortemporal_3)
0.9686	(Brain-Stem)(Left-Pallidum)(lh.insula_2)(lh.superiortemporal_2)
0.9686	(Left-Amygdala)(lh.insula_2)(lh.insula_4)(lh.superiortemporal_2)
0.9686	(Left-Putamen)(lh.insula_2)(lh.insula_4)(lh.superiortemporal_2)
0.9686	(Left-Thalamus-Proper)(lh.insula_2)(lh.insula_4)(lh.superiortemporal_2)
0.9686	(Left-Amygdala)(Left-Pallidum)(lh.insula_2)(lh.lingual_8)
0.9686	(Left-Pallidum)(Left-Putamen)(lh.insula_2)(lh.lingual_6)
0.9686	(Left-Pallidum)(Left-Thalamus-Proper)(lh.insula_2)(lh.lingual_6)
0.9686	(Left-Putamen)(Left-Thalamus-Proper)(lh.insula_2)(lh.precuneus_11)
0.9686	(Left-Amygdala)(Left-Putamen)(lh.inferiorparietal_5)(lh.insula_2)
0.9686	(Left-Amygdala)(Left-Thalamus-Proper)(lh.inferiorparietal_5)(lh.insula_2)
0.9686	(Left-Putamen)(Left-Thalamus-Proper)(lh.insula_1)(lh.isthmuscingulate_3)
0.9686	(Brain-Stem)(Left-Putamen)(lh.superiortemporal_2)(lh.superiortemporal_3)
0.9686	(Brain-Stem)(Left-Thalamus-Proper)(lh.superiortemporal_2)(lh.superiortemporal_3)
0.9686	(Left-Amygdala)(Left-Pallidum)(lh.superiortemporal_2)(lh.superiortemporal_3)
0.9686	(Left-Putamen)(Left-Thalamus-Proper)(lh.lingual_8)(lh.superiortemporal_3)
0.9686	(Left-Putamen)(Left-Thalamus-Proper)(lh.lingual_6)(lh.superiortemporal_3)
0.9686	(Brain-Stem)(Left-Putamen)(lh.isthmuscingulate_3)(lh.superiortemporal_3)
0.9686	(Brain-Stem)(Left-Thalamus-Proper)(lh.isthmuscingulate_3)(lh.superiortemporal_3)
0.9686	(Left-Amygdala)(Left-Pallidum)(lh.isthmuscingulate_3)(lh.superiortemporal_3)
0.9686	(Left-Putamen)(lh.bankssts_3)(lh.insula_2)(lh.superiortemporal_2)
0.9686	(Left-Thalamus-Proper)(lh.bankssts_3)(lh.insula_2)(lh.superiortemporal_2)
0.9686	(Left-Amygdala)(Left-Putamen)(lh.parahippocampal_3)(lh.superiortemporal_2)
0.9686	(Left-Amygdala)(Left-Thalamus-Proper)(lh.parahippocampal_3)(lh.superiortemporal_2)
0.9686	(Left-Amygdala)(lh.insula_2)(lh.parahippocampal_3)(lh.superiortemporal_2)
0.9686	(Brain-Stem)(lh.fusiform_5)(lh.insula_2)(lh.superiortemporal_2)
0.9686	(Brain-Stem)(Left-Putamen)(lh.lingual_8)(lh.superiortemporal_2)
0.9686	(Brain-Stem)(Left-Thalamus-Proper)(lh.lingual_8)(lh.superiortemporal_2)
0.9686	(Left-Pallidum)(lh.insula_2)(lh.lingual_8)(lh.superiortemporal_2)
0.9686	(Left-Putamen)(lh.lingual_8)(lh.superiortemporal_2)(lh.superiortemporal_3)
0.9686	(Left-Thalamus-Proper)(lh.lingual_8)(lh.superiortemporal_2)(lh.superiortemporal_3)
0.9686	(Left-Pallidum)(Left-Putamen)(lh.lingual_6)(lh.superiortemporal_2)
0.9686	(Left-Pallidum)(Left-Thalamus-Proper)(lh.lingual_6)(lh.superiortemporal_2)
0.9686	(Left-Putamen)(lh.lingual_6)(lh.superiortemporal_2)(lh.superiortemporal_3)
0.9686	(Left-Thalamus-Proper)(lh.lingual_6)(lh.superiortemporal_2)(lh.superiortemporal_3)
0.9686	(Brain-Stem)(lh.isthmuscingulate_3)(lh.superiortemporal_2)(lh.superiortemporal_3)
0.9686	(Left-Amygdala)(lh.insula_4)(lh.isthmuscingulate_3)(lh.superiortemporal_2)
0.9686	(Left-Putamen)(lh.insula_4)(lh.isthmuscingulate_3)(lh.superiortemporal_2)
0.9686	(Left-Thalamus-Proper)(lh.insula_4)(lh.isthmuscingulate_3)(lh.superiortemporal_2)
0.9686	(lh.insula_2)(lh.insula_4)(lh.isthmuscingulate_3)(lh.superiortemporal_2)
0.9686	(Left-Pallidum)(Left-Putamen)(lh.isthmuscingulate_2)(lh.superiortemporal_2)
0.9686	(Left-Pallidum)(Left-Thalamus-Proper)(lh.isthmuscingulate_2)(lh.superiortemporal_2)
0.9686	(lh.bankssts_3)(lh.insula_2)(lh.isthmuscingulate_3)(lh.superiortemporal_2)
0.9686	(Left-Putamen)(lh.fusiform_5)(lh.parahippocampal_3)(lh.superiortemporal_2)
0.9686	(Left-Thalamus-Proper)(lh.fusiform_5)(lh.parahippocampal_3)(lh.superiortemporal_2)
0.9686	(Left-Amygdala)(lh.isthmuscingulate_3)(lh.parahippocampal_3)(lh.superiortemporal_2)
0.9686	(Left-Pallidum)(Left-Putamen)(lh.isthmuscingulate_3)(lh.parahippocampal_3)
0.9686	(Left-Pallidum)(Left-Thalamus-Proper)(lh.isthmuscingulate_3)(lh.parahippocampal_3)
0.9686	(Left-Amygdala)(Left-Putamen)(lh.fusiform_5)(lh.lingual_8)
0.9686	(Left-Amygdala)(Left-Thalamus-Proper)(lh.fusiform_5)(lh.lingual_8)
0.9686	(Left-Amygdala)(lh.fusiform_5)(lh.insula_2)(lh.lingual_8)
0.9686	(Left-Putamen)(lh.fusiform_5)(lh.insula_2)(lh.lingual_6)
0.9686	(Left-Thalamus-Proper)(lh.fusiform_5)(lh.insula_2)(lh.lingual_6)
0.9686	(Left-Putamen)(Left-Thalamus-Proper)(lh.fusiform_5)(lh.inferiorparietal_5)
0.9686	(lh.fusiform_5)(lh.isthmuscingulate_3)(lh.parahippocampal_3)(lh.superiortemporal_2)
0.9686	(Left-Putamen)(lh.fusiform_5)(lh.insula_2)(lh.isthmuscingulate_2)
0.9686	(Left-Thalamus-Proper)(lh.fusiform_5)(lh.insula_2)(lh.isthmuscingulate_2)
0.9686	(lh.fusiform_5)(lh.insula_2)(lh.isthmuscingulate_2)(lh.superiortemporal_2)
0.9686	(Left-Putamen)(Left-Thalamus-Proper)(lh.lingual_6)(lh.lingual_8)
0.9686	(Brain-Stem)(lh.isthmuscingulate_3)(lh.lingual_8)(lh.superiortemporal_2)
0.9686	(Left-Amygdala)(Left-Pallidum)(lh.isthmuscingulate_3)(lh.lingual_8)
0.9686	(Left-Amygdala)(lh.fusiform_5)(lh.isthmuscingulate_3)(lh.lingual_8)
0.9686	(Left-Putamen)(lh.isthmuscingulate_3)(lh.lingual_8)(lh.superiortemporal_3)
0.9686	(Left-Thalamus-Proper)(lh.isthmuscingulate_3)(lh.lingual_8)(lh.superiortemporal_3)
0.9686	(lh.isthmuscingulate_3)(lh.lingual_8)(lh.superiortemporal_2)(lh.superiortemporal_3)
0.9686	(Brain-Stem)(Left-Putamen)(lh.isthmuscingulate_3)(lh.lingual_6)
0.9686	(Brain-Stem)(Left-Thalamus-Proper)(lh.isthmuscingulate_3)(lh.lingual_6)
0.9686	(Left-Pallidum)(lh.insula_2)(lh.isthmuscingulate_3)(lh.lingual_6)
0.9686	(Left-Pallidum)(lh.isthmuscingulate_3)(lh.lingual_6)(lh.superiortemporal_2)
0.9686	(Left-Putamen)(lh.isthmuscingulate_3)(lh.lingual_6)(lh.superiortemporal_3)
0.9686	(Left-Putamen)(lh.isthmuscingulate_3)(lh.lingual_6)(lh.lingual_8)
0.9686	(Left-Thalamus-Proper)(lh.isthmuscingulate_3)(lh.lingual_6)(lh.superiortemporal_3)
0.9686	(Left-Thalamus-Proper)(lh.isthmuscingulate_3)(lh.lingual_6)(lh.lingual_8)
0.9686	(lh.fusiform_5)(lh.insula_2)(lh.isthmuscingulate_3)(lh.lingual_6)
0.9686	(lh.isthmuscingulate_3)(lh.lingual_6)(lh.superiortemporal_2)(lh.superiortemporal_3)
0.9686	(Left-Putamen)(lh.insula_2)(lh.isthmuscingulate_3)(lh.precuneus_11)
0.9686	(Left-Thalamus-Proper)(lh.insula_2)(lh.isthmuscingulate_3)(lh.precuneus_11)
0.9686	(Left-Amygdala)(Left-Putamen)(lh.inferiorparietal_5)(lh.isthmuscingulate_3)
0.9686	(Left-Amygdala)(Left-Thalamus-Proper)(lh.inferiorparietal_5)(lh.isthmuscingulate_3)
0.9686	(Left-Amygdala)(lh.inferiorparietal_5)(lh.insula_2)(lh.isthmuscingulate_3)
0.9686	(Left-Putamen)(lh.fusiform_5)(lh.inferiorparietal_5)(lh.isthmuscingulate_3)
0.9686	(Left-Thalamus-Proper)(lh.fusiform_5)(lh.inferiorparietal_5)(lh.isthmuscingulate_3)
0.9686	(Left-Pallidum)(Left-Putamen)(lh.isthmuscingulate_2)(lh.isthmuscingulate_3)
0.9686	(Left-Pallidum)(Left-Thalamus-Proper)(lh.isthmuscingulate_2)(lh.isthmuscingulate_3)
0.9686	(Left-Pallidum)(lh.isthmuscingulate_2)(lh.isthmuscingulate_3)(lh.superiortemporal_2)
0.9686	(lh.fusiform_5)(lh.insula_2)(lh.isthmuscingulate_2)(lh.isthmuscingulate_3)
0.96618	(Brain-Stem)(lh.parahippocampal_3)
0.96618	(Brain-Stem)(lh.isthmuscingulate_2)
0.96618	(Left-Amygdala)(lh.bankssts_3)
0.96618	(Left-Pallidum)(lh.fusiform_7)
0.96618	(Left-Pallidum)(lh.inferiorparietal_5)
0.96618	(lh.insula_1)(lh.superiortemporal_2)
0.96618	(lh.isthmuscingulate_2)(lh.superiortemporal_3)
0.96618	(lh.bankssts_3)(lh.fusiform_5)
0.96618	(lh.lingual_8)(lh.parahippocampal_3)
0.96618	(lh.fusiform_5)(lh.fusiform_7)
0.96618	(lh.inferiorparietal_5)(lh.lingual_8)
0.96618	(lh.isthmuscingulate_2)(lh.lingual_8)
0.96618	(lh.isthmuscingulate_2)(lh.isthmuscingulate_3)(lh.lingual_8)
0.96618	(lh.isthmuscingulate_2)(lh.isthmuscingulate_3)(lh.superiortemporal_3)
0.96618	(Brain-Stem)(lh.isthmuscingulate_2)(lh.isthmuscingulate_3)
0.96618	(lh.inferiorparietal_5)(lh.isthmuscingulate_3)(lh.lingual_8)
0.96618	(Left-Pallidum)(lh.inferiorparietal_5)(lh.isthmuscingulate_3)
0.96618	(lh.isthmuscingulate_2)(lh.lingual_8)(lh.superiortemporal_2)
0.96618	(Left-Thalamus-Proper)(lh.isthmuscingulate_2)(lh.lingual_8)
0.96618	(Left-Putamen)(lh.isthmuscingulate_2)(lh.lingual_8)
0.96618	(lh.isthmuscingulate_3)(lh.lingual_8)(lh.parahippocampal_3)
0.96618	(Left-Thalamus-Proper)(lh.inferiorparietal_5)(lh.lingual_8)
0.96618	(Left-Putamen)(lh.inferiorparietal_5)(lh.lingual_8)
0.96618	(lh.lingual_6)(lh.lingual_8)(lh.superiortemporal_2)
0.96618	(lh.fusiform_5)(lh.fusiform_7)(lh.isthmuscingulate_3)
0.96618	(lh.bankssts_3)(lh.fusiform_5)(lh.isthmuscingulate_3)
0.96618	(lh.fusiform_5)(lh.inferiorparietal_5)(lh.superiortemporal_2)
0.96618	(Left-Pallidum)(lh.fusiform_5)(lh.lingual_8)
0.96618	(Left-Pallidum)(lh.fusiform_7)(lh.isthmuscingulate_3)
0.96618	(Left-Thalamus-Proper)(lh.fusiform_5)(lh.fusiform_7)
0.96618	(Left-Putamen)(lh.fusiform_5)(lh.fusiform_7)
0.96618	(Brain-Stem)(lh.isthmuscingulate_3)(lh.parahippocampal_3)
0.96618	(Left-Thalamus-Proper)(lh.lingual_8)(lh.parahippocampal_3)
0.96618	(Left-Putamen)(lh.lingual_8)(lh.parahippocampal_3)
0.96618	(lh.fusiform_5)(lh.insula_2)(lh.parahippocampal_3)
0.96618	(Left-Amygdala)(lh.bankssts_3)(lh.isthmuscingulate_3)
0.96618	(Left-Thalamus-Proper)(lh.bankssts_3)(lh.fusiform_5)
0.96618	(Left-Putamen)(lh.bankssts_3)(lh.fusiform_5)
0.96618	(lh.isthmuscingulate_2)(lh.superiortemporal_2)(lh.superiortemporal_3)
0.96618	(Brain-Stem)(lh.isthmuscingulate_2)(lh.superiortemporal_2)
0.96618	(lh.insula_1)(lh.isthmuscingulate_3)(lh.superiortemporal_2)
0.96618	(Left-Amygdala)(lh.inferiorparietal_5)(lh.superiortemporal_2)
0.96618	(lh.insula_2)(lh.precuneus_11)(lh.superiortemporal_2)
0.96618	(Brain-Stem)(lh.lingual_6)(lh.superiortemporal_2)
0.96618	(Left-Pallidum)(lh.parahippocampal_3)(lh.superiortemporal_2)
0.96618	(Left-Thalamus-Proper)(lh.isthmuscingulate_2)(lh.superiortemporal_3)
0.96618	(Left-Putamen)(lh.isthmuscingulate_2)(lh.superiortemporal_3)
0.96618	(lh.insula_2)(lh.lingual_6)(lh.superiortemporal_3)
0.96618	(lh.insula_2)(lh.lingual_8)(lh.superiortemporal_3)
0.96618	(Left-Amygdala)(lh.fusiform_5)(lh.superiortemporal_3)
0.96618	(Left-Thalamus-Proper)(lh.insula_1)(lh.superiortemporal_2)
0.96618	(Left-Putamen)(lh.insula_1)(lh.superiortemporal_2)
0.96618	(Left-Pallidum)(lh.insula_2)(lh.isthmuscingulate_2)
0.96618	(Brain-Stem)(lh.insula_2)(lh.lingual_8)
0.96618	(Left-Pallidum)(lh.fusiform_7)(lh.insula_2)
0.96618	(Left-Pallidum)(lh.insula_2)(lh.parahippocampal_3)
0.96618	(Left-Amygdala)(lh.bankssts_3)(lh.insula_2)
0.96618	(Brain-Stem)(lh.insula_2)(lh.superiortemporal_3)
0.96618	(Brain-Stem)(Left-Thalamus-Proper)(lh.isthmuscingulate_2)
0.96618	(Left-Pallidum)(Left-Thalamus-Proper)(lh.inferiorparietal_5)
0.96618	(Left-Pallidum)(Left-Thalamus-Proper)(lh.fusiform_7)
0.96618	(Brain-Stem)(Left-Thalamus-Proper)(lh.parahippocampal_3)
0.96618	(Left-Amygdala)(Left-Thalamus-Proper)(lh.bankssts_3)
0.96618	(Brain-Stem)(Left-Putamen)(lh.isthmuscingulate_2)
0.96618	(Left-Pallidum)(Left-Putamen)(lh.inferiorparietal_5)
0.96618	(Left-Pallidum)(Left-Putamen)(lh.fusiform_7)
0.96618	(Brain-Stem)(Left-Putamen)(lh.parahippocampal_3)
0.96618	(Left-Amygdala)(Left-Putamen)(lh.bankssts_3)
0.96618	(Left-Amygdala)(Left-Pallidum)(lh.lingual_6)
0.96618	(Left-Amygdala)(Left-Pallidum)(lh.fusiform_7)
0.96618	(Brain-Stem)(Left-Amygdala)(lh.fusiform_5)
0.96618	(Brain-Stem)(Left-Amygdala)(Left-Pallidum)(lh.superiortemporal_2)
0.96618	(Left-Amygdala)(Left-Pallidum)(Left-Putamen)(lh.fusiform_7)
0.96618	(Brain-Stem)(Left-Amygdala)(Left-Putamen)(lh.fusiform_5)
0.96618	(Left-Amygdala)(Left-Pallidum)(Left-Putamen)(lh.lingual_6)
0.96618	(Left-Amygdala)(Left-Putamen)(Left-Thalamus-Proper)(lh.bankssts_3)
0.96618	(Brain-Stem)(Left-Putamen)(Left-Thalamus-Proper)(lh.parahippocampal_3)
0.96618	(Left-Amygdala)(Left-Pallidum)(Left-Thalamus-Proper)(lh.fusiform_7)
0.96618	(Left-Pallidum)(Left-Putamen)(Left-Thalamus-Proper)(lh.fusiform_7)
0.96618	(Brain-Stem)(Left-Amygdala)(Left-Thalamus-Proper)(lh.fusiform_5)
0.96618	(Left-Amygdala)(Left-Pallidum)(Left-Thalamus-Proper)(lh.lingual_6)
0.96618	(Left-Pallidum)(Left-Putamen)(Left-Thalamus-Proper)(lh.inferiorparietal_5)
0.96618	(Brain-Stem)(Left-Putamen)(Left-Thalamus-Proper)(lh.isthmuscingulate_2)
0.96618	(Brain-Stem)(Left-Putamen)(lh.insula_2)(lh.superiortemporal_3)
0.96618	(Brain-Stem)(Left-Thalamus-Proper)(lh.insula_2)(lh.superiortemporal_3)
0.96618	(Left-Amygdala)(Left-Putamen)(lh.bankssts_3)(lh.insula_2)
0.96618	(Left-Amygdala)(Left-Thalamus-Proper)(lh.bankssts_3)(lh.insula_2)
0.96618	(Left-Pallidum)(Left-Putamen)(lh.insula_2)(lh.parahippocampal_3)
0.96618	(Left-Pallidum)(Left-Thalamus-Proper)(lh.insula_2)(lh.parahippocampal_3)
0.96618	(Left-Amygdala)(Left-Pallidum)(lh.fusiform_7)(lh.insula_2)
0.96618	(Left-Pallidum)(Left-Putamen)(lh.fusiform_7)(lh.insula_2)
0.96618	(Left-Pallidum)(Left-Thalamus-Proper)(lh.fusiform_7)(lh.insula_2)
0.96618	(Brain-Stem)(Left-Amygdala)(lh.fusiform_5)(lh.insula_2)
0.96618	(Brain-Stem)(Left-Putamen)(lh.insula_2)(lh.lingual_8)
0.96618	(Brain-Stem)(Left-Thalamus-Proper)(lh.insula_2)(lh.lingual_8)
0.96618	(Left-Amygdala)(Left-Pallidum)(lh.insula_2)(lh.lingual_6)
0.96618	(Left-Pallidum)(Left-Putamen)(lh.insula_2)(lh.isthmuscingulate_2)
0.96618	(Left-Pallidum)(Left-Thalamus-Proper)(lh.insula_2)(lh.isthmuscingulate_2)
0.96618	(Left-Putamen)(Left-Thalamus-Proper)(lh.insula_1)(lh.superiortemporal_2)
0.96618	(Brain-Stem)(lh.insula_2)(lh.superiortemporal_2)(lh.superiortemporal_3)
0.96618	(Left-Amygdala)(Left-Putamen)(lh.fusiform_5)(lh.superiortemporal_3)
0.96618	(Left-Amygdala)(Left-Thalamus-Proper)(lh.fusiform_5)(lh.superiortemporal_3)
0.96618	(Left-Amygdala)(lh.fusiform_5)(lh.insula_2)(lh.superiortemporal_3)
0.96618	(Left-Putamen)(lh.insula_2)(lh.lingual_8)(lh.superiortemporal_3)
0.96618	(Left-Thalamus-Proper)(lh.insula_2)(lh.lingual_8)(lh.superiortemporal_3)
0.96618	(Left-Putamen)(lh.insula_2)(lh.lingual_6)(lh.superiortemporal_3)
0.96618	(Left-Thalamus-Proper)(lh.insula_2)(lh.lingual_6)(lh.superiortemporal_3)
0.96618	(Brain-Stem)(lh.insula_2)(lh.isthmuscingulate_3)(lh.superiortemporal_3)
0.96618	(Left-Putamen)(Left-Thalamus-Proper)(lh.isthmuscingulate_2)(lh.superiortemporal_3)
0.96618	(Left-Pallidum)(Left-Putamen)(lh.parahippocampal_3)(lh.superiortemporal_2)
0.96618	(Left-Pallidum)(Left-Thalamus-Proper)(lh.parahippocampal_3)(lh.superiortemporal_2)
0.96618	(Left-Amygdala)(lh.fusiform_5)(lh.superiortemporal_2)(lh.superiortemporal_3)
0.96618	(Left-Amygdala)(Left-Pallidum)(lh.lingual_8)(lh.superiortemporal_2)
0.96618	(lh.insula_2)(lh.lingual_8)(lh.superiortemporal_2)(lh.superiortemporal_3)
0.96618	(Brain-Stem)(Left-Putamen)(lh.lingual_6)(lh.superiortemporal_2)
0.96618	(Brain-Stem)(Left-Thalamus-Proper)(lh.lingual_6)(lh.superiortemporal_2)
0.96618	(Left-Pallidum)(lh.insula_2)(lh.lingual_6)(lh.superiortemporal_2)
0.96618	(lh.insula_2)(lh.lingual_6)(lh.superiortemporal_2)(lh.superiortemporal_3)
0.96618	(Left-Putamen)(lh.insula_2)(lh.precuneus_11)(lh.superiortemporal_2)
0.96618	(Left-Thalamus-Proper)(lh.insula_2)(lh.precuneus_11)(lh.superiortemporal_2)
0.96618	(Left-Amygdala)(Left-Putamen)(lh.inferiorparietal_5)(lh.superiortemporal_2)
0.96618	(Left-Amygdala)(Left-Thalamus-Proper)(lh.inferiorparietal_5)(lh.superiortemporal_2)
0.96618	(Left-Amygdala)(lh.inferiorparietal_5)(lh.insula_2)(lh.superiortemporal_2)
0.96618	(Left-Putamen)(lh.insula_1)(lh.isthmuscingulate_3)(lh.superiortemporal_2)
0.96618	(Left-Thalamus-Proper)(lh.insula_1)(lh.isthmuscingulate_3)(lh.superiortemporal_2)
0.96618	(Brain-Stem)(Left-Putamen)(lh.isthmuscingulate_2)(lh.superiortemporal_2)
0.96618	(Brain-Stem)(Left-Thalamus-Proper)(lh.isthmuscingulate_2)(lh.superiortemporal_2)
0.96618	(Left-Pallidum)(lh.insula_2)(lh.isthmuscingulate_2)(lh.superiortemporal_2)
0.96618	(Left-Putamen)(lh.isthmuscingulate_2)(lh.superiortemporal_2)(lh.superiortemporal_3)
0.96618	(Left-Thalamus-Proper)(lh.isthmuscingulate_2)(lh.superiortemporal_2)(lh.superiortemporal_3)
0.96618	(Left-Putamen)(Left-Thalamus-Proper)(lh.bankssts_3)(lh.fusiform_5)
0.96618	(Left-Amygdala)(Left-Putamen)(lh.bankssts_3)(lh.isthmuscingulate_3)
0.96618	(Left-Amygdala)(Left-Thalamus-Proper)(lh.bankssts_3)(lh.isthmuscingulate_3)
0.96618	(Left-Amygdala)(lh.bankssts_3)(lh.insula_2)(lh.isthmuscingulate_3)
0.96618	(Left-Putamen)(lh.fusiform_5)(lh.insula_2)(lh.parahippocampal_3)
0.96618	(Left-Thalamus-Proper)(lh.fusiform_5)(lh.insula_2)(lh.parahippocampal_3)
0.96618	(Left-Putamen)(Left-Thalamus-Proper)(lh.lingual_8)(lh.parahippocampal_3)
0.96618	(Brain-Stem)(Left-Putamen)(lh.isthmuscingulate_3)(lh.parahippocampal_3)
0.96618	(Brain-Stem)(Left-Thalamus-Proper)(lh.isthmuscingulate_3)(lh.parahippocampal_3)
0.96618	(Left-Pallidum)(lh.insula_2)(lh.isthmuscingulate_3)(lh.parahippocampal_3)
0.96618	(Left-Pallidum)(lh.isthmuscingulate_3)(lh.parahippocampal_3)(lh.superiortemporal_2)
0.96618	(Left-Putamen)(Left-Thalamus-Proper)(lh.fusiform_5)(lh.fusiform_7)
0.96618	(Left-Amygdala)(Left-Pallidum)(lh.fusiform_7)(lh.isthmuscingulate_3)
0.96618	(Left-Pallidum)(Left-Putamen)(lh.fusiform_7)(lh.isthmuscingulate_3)
0.96618	(Left-Pallidum)(Left-Thalamus-Proper)(lh.fusiform_7)(lh.isthmuscingulate_3)
0.96618	(Left-Pallidum)(lh.fusiform_7)(lh.insula_2)(lh.isthmuscingulate_3)
0.96618	(Left-Amygdala)(lh.fusiform_5)(lh.lingual_8)(lh.superiortemporal_2)
0.96618	(Left-Pallidum)(Left-Putamen)(lh.fusiform_5)(lh.lingual_8)
0.96618	(Left-Pallidum)(Left-Thalamus-Proper)(lh.fusiform_5)(lh.lingual_8)
0.96618	(lh.fusiform_5)(lh.insula_2)(lh.lingual_6)(lh.superiortemporal_2)
0.96618	(Left-Putamen)(lh.fusiform_5)(lh.inferiorparietal_5)(lh.superiortemporal_2)
0.96618	(Left-Thalamus-Proper)(lh.fusiform_5)(lh.inferiorparietal_5)(lh.superiortemporal_2)
0.96618	(Brain-Stem)(Left-Amygdala)(lh.fusiform_5)(lh.isthmuscingulate_3)
0.96618	(Left-Amygdala)(lh.fusiform_5)(lh.isthmuscingulate_3)(lh.superiortemporal_3)
0.96618	(Left-Putamen)(lh.bankssts_3)(lh.fusiform_5)(lh.isthmuscingulate_3)
0.96618	(Left-Putamen)(lh.fusiform_5)(lh.fusiform_7)(lh.isthmuscingulate_3)
0.96618	(Left-Thalamus-Proper)(lh.bankssts_3)(lh.fusiform_5)(lh.isthmuscingulate_3)
0.96618	(Left-Thalamus-Proper)(lh.fusiform_5)(lh.fusiform_7)(lh.isthmuscingulate_3)
0.96618	(lh.fusiform_5)(lh.insula_2)(lh.isthmuscingulate_3)(lh.parahippocampal_3)
0.96618	(Left-Putamen)(lh.lingual_6)(lh.lingual_8)(lh.superiortemporal_2)
0.96618	(Left-Thalamus-Proper)(lh.lingual_6)(lh.lingual_8)(lh.superiortemporal_2)
0.96618	(Left-Putamen)(Left-Thalamus-Proper)(lh.inferiorparietal_5)(lh.lingual_8)
0.96618	(Brain-Stem)(lh.insula_2)(lh.isthmuscingulate_3)(lh.lingual_8)
0.96618	(Left-Pallidum)(lh.fusiform_5)(lh.isthmuscingulate_3)(lh.lingual_8)
0.96618	(Left-Putamen)(lh.isthmuscingulate_3)(lh.lingual_8)(lh.parahippocampal_3)
0.96618	(Left-Thalamus-Proper)(lh.isthmuscingulate_3)(lh.lingual_8)(lh.parahippocampal_3)
0.96618	(lh.insula_2)(lh.isthmuscingulate_3)(lh.lingual_8)(lh.superiortemporal_3)
0.96618	(Left-Putamen)(Left-Thalamus-Proper)(lh.isthmuscingulate_2)(lh.lingual_8)
0.96618	(Left-Putamen)(lh.isthmuscingulate_2)(lh.lingual_8)(lh.superiortemporal_2)
0.96618	(Left-Thalamus-Proper)(lh.isthmuscingulate_2)(lh.lingual_8)(lh.superiortemporal_2)
0.96618	(Brain-Stem)(lh.isthmuscingulate_3)(lh.lingual_6)(lh.superiortemporal_2)
0.96618	(Left-Amygdala)(Left-Pallidum)(lh.isthmuscingulate_3)(lh.lingual_6)
0.96618	(lh.insula_2)(lh.isthmuscingulate_3)(lh.lingual_6)(lh.superiortemporal_3)
0.96618	(lh.isthmuscingulate_3)(lh.lingual_6)(lh.lingual_8)(lh.superiortemporal_2)
0.96618	(lh.insula_2)(lh.isthmuscingulate_3)(lh.precuneus_11)(lh.superiortemporal_2)
0.96618	(Left-Amygdala)(lh.inferiorparietal_5)(lh.isthmuscingulate_3)(lh.superiortemporal_2)
0.96618	(Left-Pallidum)(Left-Putamen)(lh.inferiorparietal_5)(lh.isthmuscingulate_3)
0.96618	(Left-Pallidum)(Left-Thalamus-Proper)(lh.inferiorparietal_5)(lh.isthmuscingulate_3)
0.96618	(Left-Putamen)(lh.inferiorparietal_5)(lh.isthmuscingulate_3)(lh.lingual_8)
0.96618	(Left-Thalamus-Proper)(lh.inferiorparietal_5)(lh.isthmuscingulate_3)(lh.lingual_8)
0.96618	(lh.fusiform_5)(lh.inferiorparietal_5)(lh.isthmuscingulate_3)(lh.superiortemporal_2)
0.96618	(Brain-Stem)(Left-Putamen)(lh.isthmuscingulate_2)(lh.isthmuscingulate_3)
0.96618	(Brain-Stem)(Left-Thalamus-Proper)(lh.isthmuscingulate_2)(lh.isthmuscingulate_3)
0.96618	(Brain-Stem)(lh.isthmuscingulate_2)(lh.isthmuscingulate_3)(lh.superiortemporal_2)
0.96618	(Left-Pallidum)(lh.insula_2)(lh.isthmuscingulate_2)(lh.isthmuscingulate_3)
0.96618	(Left-Putamen)(lh.isthmuscingulate_2)(lh.isthmuscingulate_3)(lh.superiortemporal_3)
0.96618	(Left-Putamen)(lh.isthmuscingulate_2)(lh.isthmuscingulate_3)(lh.lingual_8)
0.96618	(Left-Thalamus-Proper)(lh.isthmuscingulate_2)(lh.isthmuscingulate_3)(lh.superiortemporal_3)
0.96618	(Left-Thalamus-Proper)(lh.isthmuscingulate_2)(lh.isthmuscingulate_3)(lh.lingual_8)
0.96618	(lh.isthmuscingulate_2)(lh.isthmuscingulate_3)(lh.superiortemporal_2)(lh.superiortemporal_3)
0.96618	(lh.isthmuscingulate_2)(lh.isthmuscingulate_3)(lh.lingual_8)(lh.superiortemporal_2)
0.96377	(Brain-Stem)(lh.bankssts_3)
0.96377	(Brain-Stem)(lh.inferiorparietal_5)
0.96377	(Left-Amygdala)(lh.precuneus_11)
0.96377	(Left-Pallidum)(lh.insula_4)
0.96377	(Left-Pallidum)(lh.bankssts_3)
0.96377	(lh.insula_1)(lh.insula_2)
0.96377	(lh.parahippocampal_3)(lh.superiortemporal_3)
0.96377	(lh.lingual_6)(lh.parahippocampal_3)
0.96377	(lh.fusiform_5)(lh.precuneus_11)
0.96377	(lh.isthmuscingulate_2)(lh.lingual_6)
0.96377	(lh.isthmuscingulate_2)(lh.isthmuscingulate_3)(lh.lingual_6)
0.96377	(Brain-Stem)(lh.inferiorparietal_5)(lh.isthmuscingulate_3)
0.96377	(lh.fusiform_5)(lh.isthmuscingulate_3)(lh.precuneus_11)
0.96377	(Left-Amygdala)(lh.isthmuscingulate_3)(lh.precuneus_11)
0.96377	(lh.isthmuscingulate_2)(lh.lingual_6)(lh.superiortemporal_2)
0.96377	(Left-Thalamus-Proper)(lh.isthmuscingulate_2)(lh.lingual_6)
0.96377	(Left-Putamen)(lh.isthmuscingulate_2)(lh.lingual_6)
0.96377	(lh.isthmuscingulate_3)(lh.lingual_6)(lh.parahippocampal_3)
0.96377	(lh.inferiorparietal_5)(lh.lingual_8)(lh.superiortemporal_2)
0.96377	(lh.insula_2)(lh.lingual_6)(lh.lingual_8)
0.96377	(Left-Amygdala)(lh.fusiform_5)(lh.isthmuscingulate_2)
0.96377	(lh.fusiform_5)(lh.inferiorparietal_5)(lh.insula_2)
0.96377	(Left-Thalamus-Proper)(lh.fusiform_5)(lh.precuneus_11)
0.96377	(Left-Putamen)(lh.fusiform_5)(lh.precuneus_11)
0.96377	(Left-Amygdala)(lh.fusiform_5)(lh.lingual_6)
0.96377	(Brain-Stem)(lh.fusiform_5)(lh.lingual_8)
0.96377	(lh.fusiform_5)(lh.fusiform_7)(lh.superiortemporal_2)
0.96377	(lh.fusiform_5)(lh.fusiform_7)(lh.insula_2)
0.96377	(Left-Amygdala)(lh.fusiform_5)(lh.fusiform_7)
0.96377	(lh.isthmuscingulate_3)(lh.parahippocampal_3)(lh.superiortemporal_3)
0.96377	(Left-Thalamus-Proper)(lh.lingual_6)(lh.parahippocampal_3)
0.96377	(Left-Putamen)(lh.lingual_6)(lh.parahippocampal_3)
0.96377	(lh.lingual_8)(lh.parahippocampal_3)(lh.superiortemporal_2)
0.96377	(Left-Pallidum)(lh.bankssts_3)(lh.isthmuscingulate_3)
0.96377	(Brain-Stem)(lh.bankssts_3)(lh.isthmuscingulate_3)
0.96377	(lh.bankssts_3)(lh.fusiform_5)(lh.superiortemporal_2)
0.96377	(Left-Pallidum)(lh.inferiorparietal_5)(lh.superiortemporal_2)
0.96377	(Left-Pallidum)(lh.fusiform_7)(lh.superiortemporal_2)
0.96377	(lh.parahippocampal_3)(lh.superiortemporal_2)(lh.superiortemporal_3)
0.96377	(Brain-Stem)(lh.parahippocampal_3)(lh.superiortemporal_2)
0.96377	(Left-Amygdala)(lh.bankssts_3)(lh.superiortemporal_2)
0.96377	(lh.insula_2)(lh.isthmuscingulate_2)(lh.superiortemporal_3)
0.96377	(Left-Pallidum)(lh.fusiform_5)(lh.superiortemporal_3)
0.96377	(Left-Thalamus-Proper)(lh.parahippocampal_3)(lh.superiortemporal_3)
0.96377	(Left-Putamen)(lh.parahippocampal_3)(lh.superiortemporal_3)
0.96377	(lh.insula_1)(lh.insula_2)(lh.isthmuscingulate_3)
0.96377	(Left-Pallidum)(lh.inferiorparietal_5)(lh.insula_2)
0.96377	(Left-Amygdala)(lh.insula_2)(lh.precuneus_11)
0.96377	(Brain-Stem)(lh.insula_2)(lh.lingual_6)
0.96377	(Left-Thalamus-Proper)(lh.insula_1)(lh.insula_2)
0.96377	(Left-Putamen)(lh.insula_1)(lh.insula_2)
0.96377	(Left-Pallidum)(lh.insula_4)(lh.isthmuscingulate_3)
0.96377	(Left-Pallidum)(lh.insula_2)(lh.insula_4)
0.96377	(Brain-Stem)(Left-Thalamus-Proper)(lh.inferiorparietal_5)
0.96377	(Left-Amygdala)(Left-Thalamus-Proper)(lh.precuneus_11)
0.96377	(Left-Pallidum)(Left-Thalamus-Proper)(lh.bankssts_3)
0.96377	(Brain-Stem)(Left-Thalamus-Proper)(lh.bankssts_3)
0.96377	(Left-Pallidum)(Left-Thalamus-Proper)(lh.insula_4)
0.96377	(Brain-Stem)(Left-Putamen)(lh.inferiorparietal_5)
0.96377	(Left-Amygdala)(Left-Putamen)(lh.precuneus_11)
0.96377	(Left-Pallidum)(Left-Putamen)(lh.bankssts_3)
0.96377	(Brain-Stem)(Left-Putamen)(lh.bankssts_3)
0.96377	(Left-Pallidum)(Left-Putamen)(lh.insula_4)
0.96377	(Left-Amygdala)(Left-Pallidum)(lh.isthmuscingulate_2)
0.96377	(Brain-Stem)(Left-Pallidum)(lh.fusiform_5)
0.96377	(Left-Amygdala)(Left-Pallidum)(lh.parahippocampal_3)
0.96377	(Left-Amygdala)(Left-Pallidum)(lh.insula_4)
0.96377	(Left-Amygdala)(Left-Pallidum)(Left-Putamen)(lh.insula_4)
0.96377	(Left-Amygdala)(Left-Pallidum)(Left-Putamen)(lh.parahippocampal_3)
0.96377	(Brain-Stem)(Left-Pallidum)(Left-Putamen)(lh.fusiform_5)
0.96377	(Left-Amygdala)(Left-Pallidum)(Left-Putamen)(lh.isthmuscingulate_2)
0.96377	(Left-Amygdala)(Left-Pallidum)(Left-Thalamus-Proper)(lh.insula_4)
0.96377	(Left-Pallidum)(Left-Putamen)(Left-Thalamus-Proper)(lh.insula_4)
0.96377	(Brain-Stem)(Left-Putamen)(Left-Thalamus-Proper)(lh.bankssts_3)
0.96377	(Left-Pallidum)(Left-Putamen)(Left-Thalamus-Proper)(lh.bankssts_3)
0.96377	(Left-Amygdala)(Left-Pallidum)(Left-Thalamus-Proper)(lh.parahippocampal_3)
0.96377	(Brain-Stem)(Left-Pallidum)(Left-Thalamus-Proper)(lh.fusiform_5)
0.96377	(Left-Amygdala)(Left-Putamen)(Left-Thalamus-Proper)(lh.precuneus_11)
0.96377	(Brain-Stem)(Left-Putamen)(Left-Thalamus-Proper)(lh.inferiorparietal_5)
0.96377	(Left-Amygdala)(Left-Pallidum)(Left-Thalamus-Proper)(lh.isthmuscingulate_2)
0.96377	(Left-Amygdala)(Left-Pallidum)(lh.insula_2)(lh.insula_4)
0.96377	(Left-Pallidum)(Left-Putamen)(lh.insula_2)(lh.insula_4)
0.96377	(Left-Pallidum)(Left-Thalamus-Proper)(lh.insula_2)(lh.insula_4)
0.96377	(Left-Amygdala)(Left-Pallidum)(lh.insula_4)(lh.isthmuscingulate_3)
0.96377	(Left-Pallidum)(Left-Putamen)(lh.insula_4)(lh.isthmuscingulate_3)
0.96377	(Left-Pallidum)(Left-Thalamus-Proper)(lh.insula_4)(lh.isthmuscingulate_3)
0.96377	(Left-Putamen)(Left-Thalamus-Proper)(lh.insula_1)(lh.insula_2)
0.96377	(Left-Amygdala)(Left-Pallidum)(lh.insula_2)(lh.parahippocampal_3)
0.96377	(Brain-Stem)(Left-Putamen)(lh.insula_2)(lh.lingual_6)
0.96377	(Brain-Stem)(Left-Thalamus-Proper)(lh.insula_2)(lh.lingual_6)
0.96377	(Left-Amygdala)(Left-Putamen)(lh.insula_2)(lh.precuneus_11)
0.96377	(Left-Amygdala)(Left-Thalamus-Proper)(lh.insula_2)(lh.precuneus_11)
0.96377	(Left-Pallidum)(Left-Putamen)(lh.inferiorparietal_5)(lh.insula_2)
0.96377	(Left-Pallidum)(Left-Thalamus-Proper)(lh.inferiorparietal_5)(lh.insula_2)
0.96377	(Left-Pallidum)(lh.insula_2)(lh.insula_4)(lh.isthmuscingulate_3)
0.96377	(Left-Amygdala)(Left-Pallidum)(lh.insula_2)(lh.isthmuscingulate_2)
0.96377	(Left-Putamen)(lh.insula_1)(lh.insula_2)(lh.isthmuscingulate_3)
0.96377	(Left-Thalamus-Proper)(lh.insula_1)(lh.insula_2)(lh.isthmuscingulate_3)
0.96377	(Left-Putamen)(Left-Thalamus-Proper)(lh.parahippocampal_3)(lh.superiortemporal_3)
0.96377	(Left-Pallidum)(Left-Putamen)(lh.fusiform_5)(lh.superiortemporal_3)
0.96377	(Left-Pallidum)(Left-Thalamus-Proper)(lh.fusiform_5)(lh.superiortemporal_3)
0.96377	(Left-Putamen)(lh.insula_2)(lh.isthmuscingulate_2)(lh.superiortemporal_3)
0.96377	(Left-Thalamus-Proper)(lh.insula_2)(lh.isthmuscingulate_2)(lh.superiortemporal_3)
0.96377	(Left-Amygdala)(Left-Putamen)(lh.bankssts_3)(lh.superiortemporal_2)
0.96377	(Left-Amygdala)(Left-Thalamus-Proper)(lh.bankssts_3)(lh.superiortemporal_2)
0.96377	(Left-Amygdala)(lh.bankssts_3)(lh.insula_2)(lh.superiortemporal_2)
0.96377	(Brain-Stem)(Left-Putamen)(lh.parahippocampal_3)(lh.superiortemporal_2)
0.96377	(Brain-Stem)(Left-Thalamus-Proper)(lh.parahippocampal_3)(lh.superiortemporal_2)
0.96377	(Left-Pallidum)(lh.insula_2)(lh.parahippocampal_3)(lh.superiortemporal_2)
0.96377	(Left-Putamen)(lh.parahippocampal_3)(lh.superiortemporal_2)(lh.superiortemporal_3)
0.96377	(Left-Thalamus-Proper)(lh.parahippocampal_3)(lh.superiortemporal_2)(lh.superiortemporal_3)
0.96377	(Left-Amygdala)(Left-Pallidum)(lh.fusiform_7)(lh.superiortemporal_2)
0.96377	(Left-Pallidum)(Left-Putamen)(lh.fusiform_7)(lh.superiortemporal_2)
0.96377	(Left-Pallidum)(Left-Thalamus-Proper)(lh.fusiform_7)(lh.superiortemporal_2)
0.96377	(Left-Pallidum)(lh.fusiform_7)(lh.insula_2)(lh.superiortemporal_2)
0.96377	(Brain-Stem)(Left-Amygdala)(lh.fusiform_5)(lh.superiortemporal_2)
0.96377	(Left-Pallidum)(lh.fusiform_5)(lh.superiortemporal_2)(lh.superiortemporal_3)
0.96377	(Brain-Stem)(lh.insula_2)(lh.lingual_8)(lh.superiortemporal_2)
0.96377	(Left-Amygdala)(Left-Pallidum)(lh.lingual_6)(lh.superiortemporal_2)
0.96377	(Left-Pallidum)(Left-Putamen)(lh.inferiorparietal_5)(lh.superiortemporal_2)
0.96377	(Left-Pallidum)(Left-Thalamus-Proper)(lh.inferiorparietal_5)(lh.superiortemporal_2)
0.96377	(Left-Amygdala)(Left-Pallidum)(lh.isthmuscingulate_2)(lh.superiortemporal_2)
0.96377	(lh.insula_2)(lh.isthmuscingulate_2)(lh.superiortemporal_2)(lh.superiortemporal_3)
0.96377	(Left-Putamen)(lh.bankssts_3)(lh.fusiform_5)(lh.superiortemporal_2)
0.96377	(Left-Thalamus-Proper)(lh.bankssts_3)(lh.fusiform_5)(lh.superiortemporal_2)
0.96377	(Brain-Stem)(Left-Putamen)(lh.bankssts_3)(lh.isthmuscingulate_3)
0.96377	(Brain-Stem)(Left-Thalamus-Proper)(lh.bankssts_3)(lh.isthmuscingulate_3)
0.96377	(Left-Amygdala)(lh.bankssts_3)(lh.isthmuscingulate_3)(lh.superiortemporal_2)
0.96377	(Left-Pallidum)(Left-Putamen)(lh.bankssts_3)(lh.isthmuscingulate_3)
0.96377	(Left-Pallidum)(Left-Thalamus-Proper)(lh.bankssts_3)(lh.isthmuscingulate_3)
0.96377	(lh.fusiform_5)(lh.insula_2)(lh.parahippocampal_3)(lh.superiortemporal_2)
0.96377	(Left-Putamen)(lh.lingual_8)(lh.parahippocampal_3)(lh.superiortemporal_2)
0.96377	(Left-Thalamus-Proper)(lh.lingual_8)(lh.parahippocampal_3)(lh.superiortemporal_2)
0.96377	(Left-Putamen)(Left-Thalamus-Proper)(lh.lingual_6)(lh.parahippocampal_3)
0.96377	(Brain-Stem)(lh.isthmuscingulate_3)(lh.parahippocampal_3)(lh.superiortemporal_2)
0.96377	(Left-Amygdala)(Left-Pallidum)(lh.isthmuscingulate_3)(lh.parahippocampal_3)
0.96377	(Left-Putamen)(lh.isthmuscingulate_3)(lh.parahippocampal_3)(lh.superiortemporal_3)
0.96377	(Left-Thalamus-Proper)(lh.isthmuscingulate_3)(lh.parahippocampal_3)(lh.superiortemporal_3)
0.96377	(lh.isthmuscingulate_3)(lh.parahippocampal_3)(lh.superiortemporal_2)(lh.superiortemporal_3)
0.96377	(Left-Amygdala)(Left-Putamen)(lh.fusiform_5)(lh.fusiform_7)
0.96377	(Left-Amygdala)(Left-Thalamus-Proper)(lh.fusiform_5)(lh.fusiform_7)
0.96377	(Left-Amygdala)(lh.fusiform_5)(lh.fusiform_7)(lh.insula_2)
0.96377	(Left-Putamen)(lh.fusiform_5)(lh.fusiform_7)(lh.insula_2)
0.96377	(Left-Putamen)(lh.fusiform_5)(lh.fusiform_7)(lh.superiortemporal_2)
0.96377	(Left-Thalamus-Proper)(lh.fusiform_5)(lh.fusiform_7)(lh.insula_2)
0.96377	(Left-Thalamus-Proper)(lh.fusiform_5)(lh.fusiform_7)(lh.superiortemporal_2)
0.96377	(Left-Pallidum)(lh.fusiform_7)(lh.isthmuscingulate_3)(lh.superiortemporal_2)
0.96377	(Brain-Stem)(Left-Putamen)(lh.fusiform_5)(lh.lingual_8)
0.96377	(Brain-Stem)(Left-Thalamus-Proper)(lh.fusiform_5)(lh.lingual_8)
0.96377	(Left-Pallidum)(lh.fusiform_5)(lh.insula_2)(lh.lingual_8)
0.96377	(Left-Pallidum)(lh.fusiform_5)(lh.lingual_8)(lh.superiortemporal_2)
0.96377	(Left-Amygdala)(Left-Putamen)(lh.fusiform_5)(lh.lingual_6)
0.96377	(Left-Amygdala)(Left-Thalamus-Proper)(lh.fusiform_5)(lh.lingual_6)
0.96377	(Left-Amygdala)(lh.fusiform_5)(lh.insula_2)(lh.lingual_6)
0.96377	(Left-Putamen)(Left-Thalamus-Proper)(lh.fusiform_5)(lh.precuneus_11)
0.96377	(Left-Putamen)(lh.fusiform_5)(lh.inferiorparietal_5)(lh.insula_2)
0.96377	(Left-Thalamus-Proper)(lh.fusiform_5)(lh.inferiorparietal_5)(lh.insula_2)
0.96377	(Brain-Stem)(Left-Pallidum)(lh.fusiform_5)(lh.isthmuscingulate_3)
0.96377	(Left-Amygdala)(lh.fusiform_5)(lh.fusiform_7)(lh.isthmuscingulate_3)
0.96377	(Left-Pallidum)(lh.fusiform_5)(lh.isthmuscingulate_3)(lh.superiortemporal_3)
0.96377	(lh.fusiform_5)(lh.fusiform_7)(lh.insula_2)(lh.isthmuscingulate_3)
0.96377	(lh.bankssts_3)(lh.fusiform_5)(lh.isthmuscingulate_3)(lh.superiortemporal_2)
0.96377	(lh.fusiform_5)(lh.fusiform_7)(lh.isthmuscingulate_3)(lh.superiortemporal_2)
0.96377	(Left-Amygdala)(Left-Putamen)(lh.fusiform_5)(lh.isthmuscingulate_2)
0.96377	(Left-Amygdala)(Left-Thalamus-Proper)(lh.fusiform_5)(lh.isthmuscingulate_2)
0.96377	(Left-Amygdala)(lh.fusiform_5)(lh.insula_2)(lh.isthmuscingulate_2)
0.96377	(Left-Amygdala)(lh.fusiform_5)(lh.isthmuscingulate_2)(lh.superiortemporal_2)
0.96377	(Left-Putamen)(lh.insula_2)(lh.lingual_6)(lh.lingual_8)
0.96377	(Left-Thalamus-Proper)(lh.insula_2)(lh.lingual_6)(lh.lingual_8)
0.96377	(Left-Putamen)(lh.inferiorparietal_5)(lh.lingual_8)(lh.superiortemporal_2)
0.96377	(Left-Thalamus-Proper)(lh.inferiorparietal_5)(lh.lingual_8)(lh.superiortemporal_2)
0.96377	(Brain-Stem)(lh.fusiform_5)(lh.isthmuscingulate_3)(lh.lingual_8)
0.96377	(lh.isthmuscingulate_3)(lh.lingual_8)(lh.parahippocampal_3)(lh.superiortemporal_2)
0.96377	(Brain-Stem)(lh.insula_2)(lh.isthmuscingulate_3)(lh.lingual_6)
0.96377	(Left-Amygdala)(lh.fusiform_5)(lh.isthmuscingulate_3)(lh.lingual_6)
0.96377	(Left-Putamen)(lh.isthmuscingulate_3)(lh.lingual_6)(lh.parahippocampal_3)
0.96377	(Left-Thalamus-Proper)(lh.isthmuscingulate_3)(lh.lingual_6)(lh.parahippocampal_3)
0.96377	(lh.insula_2)(lh.isthmuscingulate_3)(lh.lingual_6)(lh.lingual_8)
0.96377	(Left-Putamen)(Left-Thalamus-Proper)(lh.isthmuscingulate_2)(lh.lingual_6)
0.96377	(Left-Putamen)(lh.isthmuscingulate_2)(lh.lingual_6)(lh.superiortemporal_2)
0.96377	(Left-Thalamus-Proper)(lh.isthmuscingulate_2)(lh.lingual_6)(lh.superiortemporal_2)
0.96377	(Left-Amygdala)(Left-Putamen)(lh.isthmuscingulate_3)(lh.precuneus_11)
0.96377	(Left-Amygdala)(Left-Thalamus-Proper)(lh.isthmuscingulate_3)(lh.precuneus_11)
0.96377	(Left-Amygdala)(lh.insula_2)(lh.isthmuscingulate_3)(lh.precuneus_11)
0.96377	(Left-Putamen)(lh.fusiform_5)(lh.isthmuscingulate_3)(lh.precuneus_11)
0.96377	(Left-Thalamus-Proper)(lh.fusiform_5)(lh.isthmuscingulate_3)(lh.precuneus_11)
0.96377	(Brain-Stem)(Left-Putamen)(lh.inferiorparietal_5)(lh.isthmuscingulate_3)
0.96377	(Brain-Stem)(Left-Thalamus-Proper)(lh.inferiorparietal_5)(lh.isthmuscingulate_3)
0.96377	(Left-Pallidum)(lh.inferiorparietal_5)(lh.insula_2)(lh.isthmuscingulate_3)
0.96377	(Left-Pallidum)(lh.inferiorparietal_5)(lh.isthmuscingulate_3)(lh.superiortemporal_2)
0.96377	(lh.fusiform_5)(lh.inferiorparietal_5)(lh.insula_2)(lh.isthmuscingulate_3)
0.96377	(lh.inferiorparietal_5)(lh.isthmuscingulate_3)(lh.lingual_8)(lh.superiortemporal_2)
0.96377	(Left-Amygdala)(Left-Pallidum)(lh.isthmuscingulate_2)(lh.isthmuscingulate_3)
0.96377	(Left-Amygdala)(lh.fusiform_5)(lh.isthmuscingulate_2)(lh.isthmuscingulate_3)
0.96377	(Left-Putamen)(lh.isthmuscingulate_2)(lh.isthmuscingulate_3)(lh.lingual_6)
0.96377	(Left-Thalamus-Proper)(lh.isthmuscingulate_2)(lh.isthmuscingulate_3)(lh.lingual_6)
0.96377	(lh.insula_2)(lh.isthmuscingulate_2)(lh.isthmuscingulate_3)(lh.superiortemporal_3)
0.96377	(lh.isthmuscingulate_2)(lh.isthmuscingulate_3)(lh.lingual_6)(lh.superiortemporal_2)
0.96135	(Brain-Stem)(lh.fusiform_7)
0.96135	(Left-Pallidum)(lh.precuneus_11)
0.96135	(lh.fusiform_5)(lh.insula_4)
0.96135	(lh.inferiorparietal_5)(lh.superiortemporal_3)
0.96135	(lh.bankssts_3)(lh.lingual_8)
0.96135	(lh.bankssts_3)(lh.lingual_6)
0.96135	(lh.isthmuscingulate_2)(lh.parahippocampal_3)
0.96135	(lh.fusiform_7)(lh.lingual_8)
0.96135	(lh.lingual_8)(lh.precuneus_11)
0.96135	(lh.inferiorparietal_5)(lh.lingual_6)
0.96135	(lh.isthmuscingulate_2)(lh.isthmuscingulate_3)(lh.parahippocampal_3)
0.96135	(lh.inferiorparietal_5)(lh.isthmuscingulate_3)(lh.lingual_6)
0.96135	(lh.inferiorparietal_5)(lh.isthmuscingulate_3)(lh.superiortemporal_3)
0.96135	(lh.isthmuscingulate_3)(lh.lingual_8)(lh.precuneus_11)
0.96135	(Left-Pallidum)(lh.isthmuscingulate_3)(lh.precuneus_11)
0.96135	(lh.bankssts_3)(lh.isthmuscingulate_3)(lh.lingual_6)
0.96135	(Left-Thalamus-Proper)(lh.inferiorparietal_5)(lh.lingual_6)
0.96135	(Left-Putamen)(lh.inferiorparietal_5)(lh.lingual_6)
0.96135	(lh.fusiform_5)(lh.isthmuscingulate_2)(lh.lingual_8)
0.96135	(lh.insula_2)(lh.isthmuscingulate_2)(lh.lingual_8)
0.96135	(lh.fusiform_7)(lh.isthmuscingulate_3)(lh.lingual_8)
0.96135	(lh.bankssts_3)(lh.isthmuscingulate_3)(lh.lingual_8)
0.96135	(lh.inferiorparietal_5)(lh.insula_2)(lh.lingual_8)
0.96135	(Left-Thalamus-Proper)(lh.lingual_8)(lh.precuneus_11)
0.96135	(Left-Putamen)(lh.lingual_8)(lh.precuneus_11)
0.96135	(lh.fusiform_5)(lh.lingual_6)(lh.lingual_8)
0.96135	(Left-Pallidum)(lh.fusiform_5)(lh.isthmuscingulate_2)
0.96135	(lh.fusiform_5)(lh.insula_4)(lh.isthmuscingulate_3)
0.96135	(lh.fusiform_5)(lh.precuneus_11)(lh.superiortemporal_2)
0.96135	(Left-Pallidum)(lh.fusiform_5)(lh.lingual_6)
0.96135	(lh.fusiform_5)(lh.lingual_8)(lh.superiortemporal_3)
0.96135	(Brain-Stem)(lh.fusiform_7)(lh.isthmuscingulate_3)
0.96135	(Left-Thalamus-Proper)(lh.fusiform_7)(lh.lingual_8)
0.96135	(Left-Putamen)(lh.fusiform_7)(lh.lingual_8)
0.96135	(lh.isthmuscingulate_2)(lh.parahippocampal_3)(lh.superiortemporal_2)
0.96135	(Left-Thalamus-Proper)(lh.isthmuscingulate_2)(lh.parahippocampal_3)
0.96135	(Left-Putamen)(lh.isthmuscingulate_2)(lh.parahippocampal_3)
0.96135	(lh.lingual_6)(lh.parahippocampal_3)(lh.superiortemporal_2)
0.96135	(lh.insula_2)(lh.lingual_8)(lh.parahippocampal_3)
0.96135	(Left-Amygdala)(lh.fusiform_5)(lh.parahippocampal_3)
0.96135	(Left-Thalamus-Proper)(lh.bankssts_3)(lh.lingual_6)
0.96135	(Left-Putamen)(lh.bankssts_3)(lh.lingual_6)
0.96135	(Left-Thalamus-Proper)(lh.bankssts_3)(lh.lingual_8)
0.96135	(Left-Putamen)(lh.bankssts_3)(lh.lingual_8)
0.96135	(lh.bankssts_3)(lh.fusiform_5)(lh.insula_2)
0.96135	(lh.inferiorparietal_5)(lh.superiortemporal_2)(lh.superiortemporal_3)
0.96135	(Brain-Stem)(lh.inferiorparietal_5)(lh.superiortemporal_2)
0.96135	(Left-Amygdala)(lh.precuneus_11)(lh.superiortemporal_2)
0.96135	(Left-Pallidum)(lh.bankssts_3)(lh.superiortemporal_2)
0.96135	(Brain-Stem)(lh.bankssts_3)(lh.superiortemporal_2)
0.96135	(Left-Thalamus-Proper)(lh.inferiorparietal_5)(lh.superiortemporal_3)
0.96135	(Left-Putamen)(lh.inferiorparietal_5)(lh.superiortemporal_3)
0.96135	(Left-Amygdala)(lh.lingual_6)(lh.superiortemporal_3)
0.96135	(Left-Amygdala)(lh.lingual_8)(lh.superiortemporal_3)
0.96135	(lh.insula_2)(lh.parahippocampal_3)(lh.superiortemporal_3)
0.96135	(lh.insula_1)(lh.insula_2)(lh.superiortemporal_2)
0.96135	(Brain-Stem)(lh.insula_2)(lh.isthmuscingulate_2)
0.96135	(lh.fusiform_5)(lh.insula_2)(lh.insula_4)
0.96135	(Brain-Stem)(lh.insula_2)(lh.parahippocampal_3)
0.96135	(Left-Pallidum)(lh.bankssts_3)(lh.insula_2)
0.96135	(Left-Thalamus-Proper)(lh.fusiform_5)(lh.insula_4)
0.96135	(Left-Putamen)(lh.fusiform_5)(lh.insula_4)
0.96135	(Left-Amygdala)(lh.fusiform_5)(lh.insula_4)
0.96135	(Left-Pallidum)(lh.insula_4)(lh.superiortemporal_2)
0.96135	(Left-Pallidum)(Left-Thalamus-Proper)(lh.precuneus_11)
0.96135	(Brain-Stem)(Left-Thalamus-Proper)(lh.fusiform_7)
0.96135	(Left-Pallidum)(Left-Putamen)(lh.precuneus_11)
0.96135	(Brain-Stem)(Left-Putamen)(lh.fusiform_7)
0.96135	(Left-Amygdala)(Left-Pallidum)(lh.inferiorparietal_5)
0.96135	(Brain-Stem)(Left-Amygdala)(lh.lingual_8)
0.96135	(Brain-Stem)(Left-Amygdala)(lh.superiortemporal_3)
0.96135	(Brain-Stem)(Left-Amygdala)(Left-Putamen)(lh.superiortemporal_3)
0.96135	(Brain-Stem)(Left-Amygdala)(Left-Putamen)(lh.lingual_8)
0.96135	(Left-Amygdala)(Left-Pallidum)(Left-Putamen)(lh.inferiorparietal_5)
0.96135	(Brain-Stem)(Left-Amygdala)(Left-Thalamus-Proper)(lh.superiortemporal_3)
0.96135	(Brain-Stem)(Left-Putamen)(Left-Thalamus-Proper)(lh.fusiform_7)
0.96135	(Brain-Stem)(Left-Amygdala)(Left-Thalamus-Proper)(lh.lingual_8)
0.96135	(Left-Pallidum)(Left-Putamen)(Left-Thalamus-Proper)(lh.precuneus_11)
0.96135	(Left-Amygdala)(Left-Pallidum)(Left-Thalamus-Proper)(lh.inferiorparietal_5)
0.96135	(Left-Amygdala)(Left-Pallidum)(lh.insula_4)(lh.superiortemporal_2)
0.96135	(Left-Pallidum)(Left-Putamen)(lh.insula_4)(lh.superiortemporal_2)
0.96135	(Left-Pallidum)(Left-Thalamus-Proper)(lh.insula_4)(lh.superiortemporal_2)
0.96135	(Left-Amygdala)(Left-Putamen)(lh.fusiform_5)(lh.insula_4)
0.96135	(Left-Amygdala)(Left-Thalamus-Proper)(lh.fusiform_5)(lh.insula_4)
0.96135	(Left-Putamen)(Left-Thalamus-Proper)(lh.fusiform_5)(lh.insula_4)
0.96135	(Brain-Stem)(Left-Amygdala)(lh.insula_2)(lh.superiortemporal_3)
0.96135	(Left-Pallidum)(lh.insula_2)(lh.insula_4)(lh.superiortemporal_2)
0.96135	(Left-Pallidum)(Left-Putamen)(lh.bankssts_3)(lh.insula_2)
0.96135	(Left-Pallidum)(Left-Thalamus-Proper)(lh.bankssts_3)(lh.insula_2)
0.96135	(Brain-Stem)(Left-Putamen)(lh.insula_2)(lh.parahippocampal_3)
0.96135	(Brain-Stem)(Left-Thalamus-Proper)(lh.insula_2)(lh.parahippocampal_3)
0.96135	(Brain-Stem)(Left-Pallidum)(lh.fusiform_5)(lh.insula_2)
0.96135	(Left-Amygdala)(lh.fusiform_5)(lh.insula_2)(lh.insula_4)
0.96135	(Left-Putamen)(lh.fusiform_5)(lh.insula_2)(lh.insula_4)
0.96135	(Left-Thalamus-Proper)(lh.fusiform_5)(lh.insula_2)(lh.insula_4)
0.96135	(Brain-Stem)(Left-Amygdala)(lh.insula_2)(lh.lingual_8)
0.96135	(Left-Amygdala)(Left-Pallidum)(lh.inferiorparietal_5)(lh.insula_2)
0.96135	(Brain-Stem)(Left-Putamen)(lh.insula_2)(lh.isthmuscingulate_2)
0.96135	(Brain-Stem)(Left-Thalamus-Proper)(lh.insula_2)(lh.isthmuscingulate_2)
0.96135	(Left-Putamen)(lh.insula_1)(lh.insula_2)(lh.superiortemporal_2)
0.96135	(Left-Thalamus-Proper)(lh.insula_1)(lh.insula_2)(lh.superiortemporal_2)
0.96135	(Brain-Stem)(Left-Amygdala)(lh.superiortemporal_2)(lh.superiortemporal_3)
0.96135	(Left-Putamen)(lh.insula_2)(lh.parahippocampal_3)(lh.superiortemporal_3)
0.96135	(Left-Thalamus-Proper)(lh.insula_2)(lh.parahippocampal_3)(lh.superiortemporal_3)
0.96135	(Left-Pallidum)(lh.fusiform_5)(lh.insula_2)(lh.superiortemporal_3)
0.96135	(Left-Amygdala)(Left-Putamen)(lh.lingual_8)(lh.superiortemporal_3)
0.96135	(Left-Amygdala)(Left-Thalamus-Proper)(lh.lingual_8)(lh.superiortemporal_3)
0.96135	(Left-Amygdala)(lh.insula_2)(lh.lingual_8)(lh.superiortemporal_3)
0.96135	(Left-Amygdala)(Left-Putamen)(lh.lingual_6)(lh.superiortemporal_3)
0.96135	(Left-Amygdala)(Left-Thalamus-Proper)(lh.lingual_6)(lh.superiortemporal_3)
0.96135	(Left-Amygdala)(lh.insula_2)(lh.lingual_6)(lh.superiortemporal_3)
0.96135	(Left-Putamen)(Left-Thalamus-Proper)(lh.inferiorparietal_5)(lh.superiortemporal_3)
0.96135	(Brain-Stem)(Left-Amygdala)(lh.isthmuscingulate_3)(lh.superiortemporal_3)
0.96135	(Brain-Stem)(Left-Putamen)(lh.bankssts_3)(lh.superiortemporal_2)
0.96135	(Brain-Stem)(Left-Thalamus-Proper)(lh.bankssts_3)(lh.superiortemporal_2)
0.96135	(Left-Pallidum)(Left-Putamen)(lh.bankssts_3)(lh.superiortemporal_2)
0.96135	(Left-Pallidum)(Left-Thalamus-Proper)(lh.bankssts_3)(lh.superiortemporal_2)
0.96135	(Left-Amygdala)(Left-Pallidum)(lh.parahippocampal_3)(lh.superiortemporal_2)
0.96135	(lh.insula_2)(lh.parahippocampal_3)(lh.superiortemporal_2)(lh.superiortemporal_3)
0.96135	(Brain-Stem)(Left-Pallidum)(lh.fusiform_5)(lh.superiortemporal_2)
0.96135	(Left-Amygdala)(lh.lingual_8)(lh.superiortemporal_2)(lh.superiortemporal_3)
0.96135	(Brain-Stem)(lh.insula_2)(lh.lingual_6)(lh.superiortemporal_2)
0.96135	(Left-Amygdala)(lh.lingual_6)(lh.superiortemporal_2)(lh.superiortemporal_3)
0.96135	(Left-Amygdala)(Left-Putamen)(lh.precuneus_11)(lh.superiortemporal_2)
0.96135	(Left-Amygdala)(Left-Thalamus-Proper)(lh.precuneus_11)(lh.superiortemporal_2)
0.96135	(Left-Amygdala)(lh.insula_2)(lh.precuneus_11)(lh.superiortemporal_2)
0.96135	(Brain-Stem)(Left-Putamen)(lh.inferiorparietal_5)(lh.superiortemporal_2)
0.96135	(Brain-Stem)(Left-Thalamus-Proper)(lh.inferiorparietal_5)(lh.superiortemporal_2)
0.96135	(Left-Pallidum)(lh.inferiorparietal_5)(lh.insula_2)(lh.superiortemporal_2)
0.96135	(Left-Putamen)(lh.inferiorparietal_5)(lh.superiortemporal_2)(lh.superiortemporal_3)
0.96135	(Left-Thalamus-Proper)(lh.inferiorparietal_5)(lh.superiortemporal_2)(lh.superiortemporal_3)
0.96135	(Left-Pallidum)(lh.insula_4)(lh.isthmuscingulate_3)(lh.superiortemporal_2)
0.96135	(lh.insula_1)(lh.insula_2)(lh.isthmuscingulate_3)(lh.superiortemporal_2)
0.96135	(Brain-Stem)(lh.insula_2)(lh.isthmuscingulate_2)(lh.superiortemporal_2)
0.96135	(Left-Putamen)(lh.bankssts_3)(lh.fusiform_5)(lh.insula_2)
0.96135	(Left-Thalamus-Proper)(lh.bankssts_3)(lh.fusiform_5)(lh.insula_2)
0.96135	(Left-Putamen)(Left-Thalamus-Proper)(lh.bankssts_3)(lh.lingual_8)
0.96135	(Left-Putamen)(Left-Thalamus-Proper)(lh.bankssts_3)(lh.lingual_6)
0.96135	(Brain-Stem)(lh.bankssts_3)(lh.isthmuscingulate_3)(lh.superiortemporal_2)
0.96135	(Left-Pallidum)(lh.bankssts_3)(lh.insula_2)(lh.isthmuscingulate_3)
0.96135	(Left-Pallidum)(lh.bankssts_3)(lh.isthmuscingulate_3)(lh.superiortemporal_2)
0.96135	(Left-Amygdala)(Left-Putamen)(lh.fusiform_5)(lh.parahippocampal_3)
0.96135	(Left-Amygdala)(Left-Thalamus-Proper)(lh.fusiform_5)(lh.parahippocampal_3)
0.96135	(Left-Amygdala)(lh.fusiform_5)(lh.insula_2)(lh.parahippocampal_3)
0.96135	(Left-Putamen)(lh.insula_2)(lh.lingual_8)(lh.parahippocampal_3)
0.96135	(Left-Thalamus-Proper)(lh.insula_2)(lh.lingual_8)(lh.parahippocampal_3)
0.96135	(Left-Putamen)(lh.lingual_6)(lh.parahippocampal_3)(lh.superiortemporal_2)
0.96135	(Left-Thalamus-Proper)(lh.lingual_6)(lh.parahippocampal_3)(lh.superiortemporal_2)
0.96135	(Brain-Stem)(lh.insula_2)(lh.isthmuscingulate_3)(lh.parahippocampal_3)
0.96135	(lh.insula_2)(lh.isthmuscingulate_3)(lh.parahippocampal_3)(lh.superiortemporal_3)
0.96135	(Left-Putamen)(Left-Thalamus-Proper)(lh.isthmuscingulate_2)(lh.parahippocampal_3)
0.96135	(Left-Putamen)(lh.isthmuscingulate_2)(lh.parahippocampal_3)(lh.superiortemporal_2)
0.96135	(Left-Thalamus-Proper)(lh.isthmuscingulate_2)(lh.parahippocampal_3)(lh.superiortemporal_2)
0.96135	(Left-Amygdala)(lh.fusiform_5)(lh.fusiform_7)(lh.superiortemporal_2)
0.96135	(lh.fusiform_5)(lh.fusiform_7)(lh.insula_2)(lh.superiortemporal_2)
0.96135	(Left-Putamen)(Left-Thalamus-Proper)(lh.fusiform_7)(lh.lingual_8)
0.96135	(Brain-Stem)(Left-Putamen)(lh.fusiform_7)(lh.isthmuscingulate_3)
0.96135	(Brain-Stem)(Left-Thalamus-Proper)(lh.fusiform_7)(lh.isthmuscingulate_3)
0.96135	(Brain-Stem)(lh.fusiform_5)(lh.lingual_8)(lh.superiortemporal_2)
0.96135	(Left-Amygdala)(Left-Pallidum)(lh.fusiform_5)(lh.lingual_8)
0.96135	(Left-Putamen)(lh.fusiform_5)(lh.lingual_8)(lh.superiortemporal_3)
0.96135	(Left-Thalamus-Proper)(lh.fusiform_5)(lh.lingual_8)(lh.superiortemporal_3)
0.96135	(lh.fusiform_5)(lh.lingual_8)(lh.superiortemporal_2)(lh.superiortemporal_3)
0.96135	(Left-Amygdala)(lh.fusiform_5)(lh.lingual_6)(lh.superiortemporal_2)
0.96135	(Left-Pallidum)(Left-Putamen)(lh.fusiform_5)(lh.lingual_6)
0.96135	(Left-Pallidum)(Left-Thalamus-Proper)(lh.fusiform_5)(lh.lingual_6)
0.96135	(Left-Putamen)(lh.fusiform_5)(lh.precuneus_11)(lh.superiortemporal_2)
0.96135	(Left-Thalamus-Proper)(lh.fusiform_5)(lh.precuneus_11)(lh.superiortemporal_2)
0.96135	(lh.fusiform_5)(lh.inferiorparietal_5)(lh.insula_2)(lh.superiortemporal_2)
0.96135	(Left-Amygdala)(lh.fusiform_5)(lh.insula_4)(lh.isthmuscingulate_3)
0.96135	(Left-Amygdala)(lh.fusiform_5)(lh.isthmuscingulate_3)(lh.parahippocampal_3)
0.96135	(Left-Putamen)(lh.fusiform_5)(lh.insula_4)(lh.isthmuscingulate_3)
0.96135	(Left-Thalamus-Proper)(lh.fusiform_5)(lh.insula_4)(lh.isthmuscingulate_3)
0.96135	(lh.fusiform_5)(lh.insula_2)(lh.insula_4)(lh.isthmuscingulate_3)
0.96135	(lh.bankssts_3)(lh.fusiform_5)(lh.insula_2)(lh.isthmuscingulate_3)
0.96135	(Left-Pallidum)(Left-Putamen)(lh.fusiform_5)(lh.isthmuscingulate_2)
0.96135	(Left-Pallidum)(Left-Thalamus-Proper)(lh.fusiform_5)(lh.isthmuscingulate_2)
0.96135	(Left-Pallidum)(lh.fusiform_5)(lh.isthmuscingulate_2)(lh.superiortemporal_2)
0.96135	(Left-Putamen)(lh.fusiform_5)(lh.lingual_6)(lh.lingual_8)
0.96135	(Left-Thalamus-Proper)(lh.fusiform_5)(lh.lingual_6)(lh.lingual_8)
0.96135	(lh.insula_2)(lh.lingual_6)(lh.lingual_8)(lh.superiortemporal_2)
0.96135	(Left-Putamen)(Left-Thalamus-Proper)(lh.lingual_8)(lh.precuneus_11)
0.96135	(Left-Putamen)(lh.inferiorparietal_5)(lh.insula_2)(lh.lingual_8)
0.96135	(Left-Thalamus-Proper)(lh.inferiorparietal_5)(lh.insula_2)(lh.lingual_8)
0.96135	(Brain-Stem)(Left-Amygdala)(lh.isthmuscingulate_3)(lh.lingual_8)
0.96135	(Left-Amygdala)(lh.isthmuscingulate_3)(lh.lingual_8)(lh.superiortemporal_3)
0.96135	(Left-Putamen)(lh.bankssts_3)(lh.isthmuscingulate_3)(lh.lingual_8)
0.96135	(Left-Putamen)(lh.fusiform_7)(lh.isthmuscingulate_3)(lh.lingual_8)
0.96135	(Left-Thalamus-Proper)(lh.bankssts_3)(lh.isthmuscingulate_3)(lh.lingual_8)
0.96135	(Left-Thalamus-Proper)(lh.fusiform_7)(lh.isthmuscingulate_3)(lh.lingual_8)
0.96135	(lh.insula_2)(lh.isthmuscingulate_3)(lh.lingual_8)(lh.parahippocampal_3)
0.96135	(lh.fusiform_5)(lh.isthmuscingulate_3)(lh.lingual_8)(lh.superiortemporal_3)
0.96135	(Left-Putamen)(lh.insula_2)(lh.isthmuscingulate_2)(lh.lingual_8)
0.96135	(Left-Putamen)(lh.fusiform_5)(lh.isthmuscingulate_2)(lh.lingual_8)
0.96135	(Left-Thalamus-Proper)(lh.insula_2)(lh.isthmuscingulate_2)(lh.lingual_8)
0.96135	(Left-Thalamus-Proper)(lh.fusiform_5)(lh.isthmuscingulate_2)(lh.lingual_8)
0.96135	(lh.insula_2)(lh.isthmuscingulate_2)(lh.lingual_8)(lh.superiortemporal_2)
0.96135	(lh.fusiform_5)(lh.isthmuscingulate_2)(lh.lingual_8)(lh.superiortemporal_2)
0.96135	(Left-Putamen)(Left-Thalamus-Proper)(lh.inferiorparietal_5)(lh.lingual_6)
0.96135	(Left-Amygdala)(lh.isthmuscingulate_3)(lh.lingual_6)(lh.superiortemporal_3)
0.96135	(Left-Pallidum)(lh.fusiform_5)(lh.isthmuscingulate_3)(lh.lingual_6)
0.96135	(Left-Putamen)(lh.bankssts_3)(lh.isthmuscingulate_3)(lh.lingual_6)
0.96135	(Left-Thalamus-Proper)(lh.bankssts_3)(lh.isthmuscingulate_3)(lh.lingual_6)
0.96135	(lh.isthmuscingulate_3)(lh.lingual_6)(lh.parahippocampal_3)(lh.superiortemporal_2)
0.96135	(lh.fusiform_5)(lh.isthmuscingulate_3)(lh.lingual_6)(lh.lingual_8)
0.96135	(Left-Amygdala)(lh.isthmuscingulate_3)(lh.precuneus_11)(lh.superiortemporal_2)
0.96135	(Left-Pallidum)(Left-Putamen)(lh.isthmuscingulate_3)(lh.precuneus_11)
0.96135	(Left-Pallidum)(Left-Thalamus-Proper)(lh.isthmuscingulate_3)(lh.precuneus_11)
0.96135	(Left-Putamen)(lh.isthmuscingulate_3)(lh.lingual_8)(lh.precuneus_11)
0.96135	(Left-Thalamus-Proper)(lh.isthmuscingulate_3)(lh.lingual_8)(lh.precuneus_11)
0.96135	(lh.fusiform_5)(lh.isthmuscingulate_3)(lh.precuneus_11)(lh.superiortemporal_2)
0.96135	(Brain-Stem)(lh.inferiorparietal_5)(lh.isthmuscingulate_3)(lh.superiortemporal_2)
0.96135	(Left-Amygdala)(Left-Pallidum)(lh.inferiorparietal_5)(lh.isthmuscingulate_3)
0.96135	(Left-Putamen)(lh.inferiorparietal_5)(lh.isthmuscingulate_3)(lh.superiortemporal_3)
0.96135	(Left-Putamen)(lh.inferiorparietal_5)(lh.isthmuscingulate_3)(lh.lingual_6)
0.96135	(Left-Thalamus-Proper)(lh.inferiorparietal_5)(lh.isthmuscingulate_3)(lh.superiortemporal_3)
0.96135	(Left-Thalamus-Proper)(lh.inferiorparietal_5)(lh.isthmuscingulate_3)(lh.lingual_6)
0.96135	(lh.inferiorparietal_5)(lh.insula_2)(lh.isthmuscingulate_3)(lh.lingual_8)
0.96135	(lh.inferiorparietal_5)(lh.isthmuscingulate_3)(lh.superiortemporal_2)(lh.superiortemporal_3)
0.96135	(Brain-Stem)(lh.insula_2)(lh.isthmuscingulate_2)(lh.isthmuscingulate_3)
0.96135	(Left-Pallidum)(lh.fusiform_5)(lh.isthmuscingulate_2)(lh.isthmuscingulate_3)
0.96135	(Left-Putamen)(lh.isthmuscingulate_2)(lh.isthmuscingulate_3)(lh.parahippocampal_3)
0.96135	(Left-Thalamus-Proper)(lh.isthmuscingulate_2)(lh.isthmuscingulate_3)(lh.parahippocampal_3)
0.96135	(lh.insula_2)(lh.isthmuscingulate_2)(lh.isthmuscingulate_3)(lh.lingual_8)
0.96135	(lh.isthmuscingulate_2)(lh.isthmuscingulate_3)(lh.parahippocampal_3)(lh.superiortemporal_2)
0.96135	(lh.fusiform_5)(lh.isthmuscingulate_2)(lh.isthmuscingulate_3)(lh.lingual_8)
0.95894	(lh.entorhinal_1)
0.95894	(lh.superiortemporal_6)
0.95894	(Brain-Stem)(lh.precuneus_11)
0.95894	(Left-Amygdala)(lh.insula_1)
0.95894	(Left-Amygdala)(lh.entorhinal_1)
0.95894	(Left-Putamen)(lh.superiortemporal_6)
0.95894	(Left-Putamen)(lh.entorhinal_1)
0.95894	(Left-Thalamus-Proper)(lh.superiortemporal_6)
0.95894	(Left-Thalamus-Proper)(lh.entorhinal_1)
0.95894	(lh.fusiform_7)(lh.insula_4)
0.95894	(lh.insula_2)(lh.superiortemporal_6)
0.95894	(lh.entorhinal_1)(lh.insula_2)
0.95894	(lh.fusiform_5)(lh.insula_1)
0.95894	(lh.isthmuscingulate_3)(lh.superiortemporal_6)
0.95894	(lh.bankssts_3)(lh.superiortemporal_3)
0.95894	(lh.fusiform_7)(lh.superiortemporal_3)
0.95894	(lh.precuneus_11)(lh.superiortemporal_3)
0.95894	(lh.entorhinal_1)(lh.isthmuscingulate_3)
0.95894	(lh.inferiorparietal_5)(lh.parahippocampal_3)
0.95894	(lh.fusiform_7)(lh.lingual_6)
0.95894	(lh.lingual_6)(lh.precuneus_11)
0.95894	(lh.inferiorparietal_5)(lh.isthmuscingulate_2)
0.95894	(lh.inferiorparietal_5)(lh.isthmuscingulate_2)(lh.isthmuscingulate_3)
0.95894	(lh.inferiorparietal_5)(lh.isthmuscingulate_2)(lh.superiortemporal_2)
0.95894	(Left-Thalamus-Proper)(lh.inferiorparietal_5)(lh.isthmuscingulate_2)
0.95894	(Left-Putamen)(lh.inferiorparietal_5)(lh.isthmuscingulate_2)
0.95894	(lh.inferiorparietal_5)(lh.isthmuscingulate_3)(lh.parahippocampal_3)
0.95894	(lh.isthmuscingulate_3)(lh.lingual_6)(lh.precuneus_11)
0.95894	(lh.isthmuscingulate_3)(lh.precuneus_11)(lh.superiortemporal_3)
0.95894	(Brain-Stem)(lh.isthmuscingulate_3)(lh.precuneus_11)
0.95894	(lh.insula_2)(lh.isthmuscingulate_2)(lh.lingual_6)
0.95894	(lh.fusiform_7)(lh.isthmuscingulate_3)(lh.lingual_6)
0.95894	(lh.inferiorparietal_5)(lh.lingual_6)(lh.superiortemporal_2)
0.95894	(Left-Thalamus-Proper)(lh.lingual_6)(lh.precuneus_11)
0.95894	(Left-Putamen)(lh.lingual_6)(lh.precuneus_11)
0.95894	(lh.fusiform_5)(lh.inferiorparietal_5)(lh.lingual_8)
0.95894	(lh.lingual_8)(lh.precuneus_11)(lh.superiortemporal_2)
0.95894	(Left-Amygdala)(lh.lingual_6)(lh.lingual_8)
0.95894	(lh.fusiform_5)(lh.isthmuscingulate_2)(lh.superiortemporal_3)
0.95894	(Brain-Stem)(lh.fusiform_5)(lh.isthmuscingulate_2)
0.95894	(lh.fusiform_5)(lh.insula_1)(lh.isthmuscingulate_3)
0.95894	(Left-Amygdala)(lh.fusiform_5)(lh.inferiorparietal_5)
0.95894	(lh.fusiform_5)(lh.insula_2)(lh.precuneus_11)
0.95894	(lh.fusiform_5)(lh.lingual_6)(lh.superiortemporal_3)
0.95894	(Brain-Stem)(lh.fusiform_5)(lh.lingual_6)
0.95894	(lh.fusiform_5)(lh.lingual_8)(lh.parahippocampal_3)
0.95894	(lh.fusiform_7)(lh.isthmuscingulate_3)(lh.superiortemporal_3)
0.95894	(lh.fusiform_7)(lh.insula_4)(lh.isthmuscingulate_3)
0.95894	(Left-Thalamus-Proper)(lh.fusiform_7)(lh.lingual_6)
0.95894	(Left-Putamen)(lh.fusiform_7)(lh.lingual_6)
0.95894	(lh.fusiform_7)(lh.lingual_8)(lh.superiortemporal_2)
0.95894	(lh.fusiform_7)(lh.insula_2)(lh.lingual_8)
0.95894	(Left-Amygdala)(lh.fusiform_7)(lh.lingual_8)
0.95894	(Left-Thalamus-Proper)(lh.inferiorparietal_5)(lh.parahippocampal_3)
0.95894	(Left-Putamen)(lh.inferiorparietal_5)(lh.parahippocampal_3)
0.95894	(lh.insula_2)(lh.lingual_6)(lh.parahippocampal_3)
0.95894	(Left-Pallidum)(lh.fusiform_5)(lh.parahippocampal_3)
0.95894	(lh.entorhinal_1)(lh.insula_2)(lh.isthmuscingulate_3)
0.95894	(Left-Thalamus-Proper)(lh.entorhinal_1)(lh.isthmuscingulate_3)
0.95894	(Left-Putamen)(lh.entorhinal_1)(lh.isthmuscingulate_3)
0.95894	(Left-Amygdala)(lh.entorhinal_1)(lh.isthmuscingulate_3)
0.95894	(lh.bankssts_3)(lh.isthmuscingulate_3)(lh.superiortemporal_3)
0.95894	(lh.bankssts_3)(lh.lingual_6)(lh.superiortemporal_2)
0.95894	(lh.bankssts_3)(lh.lingual_8)(lh.superiortemporal_2)
0.95894	(lh.precuneus_11)(lh.superiortemporal_2)(lh.superiortemporal_3)
0.95894	(Left-Pallidum)(lh.precuneus_11)(lh.superiortemporal_2)
0.95894	(lh.fusiform_5)(lh.insula_4)(lh.superiortemporal_2)
0.95894	(lh.fusiform_7)(lh.superiortemporal_2)(lh.superiortemporal_3)
0.95894	(Brain-Stem)(lh.fusiform_7)(lh.superiortemporal_2)
0.95894	(lh.bankssts_3)(lh.superiortemporal_2)(lh.superiortemporal_3)
0.95894	(Left-Amygdala)(lh.isthmuscingulate_2)(lh.superiortemporal_3)
0.95894	(lh.inferiorparietal_5)(lh.insula_2)(lh.superiortemporal_3)
0.95894	(Left-Thalamus-Proper)(lh.precuneus_11)(lh.superiortemporal_3)
0.95894	(Left-Putamen)(lh.precuneus_11)(lh.superiortemporal_3)
0.95894	(Left-Pallidum)(lh.lingual_6)(lh.superiortemporal_3)
0.95894	(Left-Pallidum)(lh.lingual_8)(lh.superiortemporal_3)
0.95894	(Brain-Stem)(lh.fusiform_5)(lh.superiortemporal_3)
0.95894	(lh.fusiform_7)(lh.insula_2)(lh.superiortemporal_3)
0.95894	(Left-Thalamus-Proper)(lh.fusiform_7)(lh.superiortemporal_3)
0.95894	(Left-Putamen)(lh.fusiform_7)(lh.superiortemporal_3)
0.95894	(Left-Amygdala)(lh.fusiform_7)(lh.superiortemporal_3)
0.95894	(Left-Thalamus-Proper)(lh.bankssts_3)(lh.superiortemporal_3)
0.95894	(Left-Putamen)(lh.bankssts_3)(lh.superiortemporal_3)
0.95894	(lh.insula_2)(lh.isthmuscingulate_3)(lh.superiortemporal_6)
0.95894	(Left-Thalamus-Proper)(lh.isthmuscingulate_3)(lh.superiortemporal_6)
0.95894	(Left-Putamen)(lh.isthmuscingulate_3)(lh.superiortemporal_6)
0.95894	(Left-Amygdala)(lh.insula_1)(lh.isthmuscingulate_3)
0.95894	(Left-Thalamus-Proper)(lh.fusiform_5)(lh.insula_1)
0.95894	(Left-Putamen)(lh.fusiform_5)(lh.insula_1)
0.95894	(Brain-Stem)(lh.inferiorparietal_5)(lh.insula_2)
0.95894	(Left-Pallidum)(lh.insula_2)(lh.precuneus_11)
0.95894	(lh.fusiform_7)(lh.insula_2)(lh.insula_4)
0.95894	(Brain-Stem)(lh.fusiform_7)(lh.insula_2)
0.95894	(Left-Thalamus-Proper)(lh.entorhinal_1)(lh.insula_2)
0.95894	(Left-Putamen)(lh.entorhinal_1)(lh.insula_2)
0.95894	(Left-Amygdala)(lh.entorhinal_1)(lh.insula_2)
0.95894	(Brain-Stem)(lh.bankssts_3)(lh.insula_2)
0.95894	(Left-Thalamus-Proper)(lh.insula_2)(lh.superiortemporal_6)
0.95894	(Left-Putamen)(lh.insula_2)(lh.superiortemporal_6)
0.95894	(Left-Amygdala)(lh.insula_1)(lh.insula_2)
0.95894	(Left-Thalamus-Proper)(lh.fusiform_7)(lh.insula_4)
0.95894	(Left-Putamen)(lh.fusiform_7)(lh.insula_4)
0.95894	(Left-Amygdala)(lh.fusiform_7)(lh.insula_4)
0.95894	(Brain-Stem)(Left-Thalamus-Proper)(lh.precuneus_11)
0.95894	(Left-Putamen)(Left-Thalamus-Proper)(lh.entorhinal_1)
0.95894	(Left-Amygdala)(Left-Thalamus-Proper)(lh.entorhinal_1)
0.95894	(Left-Putamen)(Left-Thalamus-Proper)(lh.superiortemporal_6)
0.95894	(Left-Amygdala)(Left-Thalamus-Proper)(lh.insula_1)
0.95894	(Brain-Stem)(Left-Putamen)(lh.precuneus_11)
0.95894	(Left-Amygdala)(Left-Putamen)(lh.entorhinal_1)
0.95894	(Left-Amygdala)(Left-Putamen)(lh.insula_1)
0.95894	(Brain-Stem)(Left-Pallidum)(lh.lingual_8)
0.95894	(Left-Amygdala)(Left-Pallidum)(lh.bankssts_3)
0.95894	(Brain-Stem)(Left-Pallidum)(lh.superiortemporal_3)
0.95894	(Brain-Stem)(Left-Amygdala)(lh.lingual_6)
0.95894	(Brain-Stem)(Left-Amygdala)(lh.fusiform_7)
0.95894	(Brain-Stem)(Left-Amygdala)(Left-Pallidum)(lh.fusiform_5)
0.95894	(Brain-Stem)(Left-Pallidum)(Left-Putamen)(lh.superiortemporal_3)
0.95894	(Left-Amygdala)(Left-Pallidum)(Left-Putamen)(lh.bankssts_3)
0.95894	(Brain-Stem)(Left-Amygdala)(Left-Putamen)(lh.fusiform_7)
0.95894	(Brain-Stem)(Left-Pallidum)(Left-Putamen)(lh.lingual_8)
0.95894	(Brain-Stem)(Left-Amygdala)(Left-Putamen)(lh.lingual_6)
0.95894	(Left-Amygdala)(Left-Putamen)(Left-Thalamus-Proper)(lh.insula_1)
0.95894	(Brain-Stem)(Left-Pallidum)(Left-Thalamus-Proper)(lh.superiortemporal_3)
0.95894	(Left-Amygdala)(Left-Pallidum)(Left-Thalamus-Proper)(lh.bankssts_3)
0.95894	(Left-Amygdala)(Left-Putamen)(Left-Thalamus-Proper)(lh.entorhinal_1)
0.95894	(Brain-Stem)(Left-Amygdala)(Left-Thalamus-Proper)(lh.fusiform_7)
0.95894	(Brain-Stem)(Left-Pallidum)(Left-Thalamus-Proper)(lh.lingual_8)
0.95894	(Brain-Stem)(Left-Amygdala)(Left-Thalamus-Proper)(lh.lingual_6)
0.95894	(Brain-Stem)(Left-Putamen)(Left-Thalamus-Proper)(lh.precuneus_11)
0.95894	(Left-Amygdala)(Left-Putamen)(lh.fusiform_7)(lh.insula_4)
0.95894	(Left-Amygdala)(Left-Thalamus-Proper)(lh.fusiform_7)(lh.insula_4)
0.95894	(Left-Putamen)(Left-Thalamus-Proper)(lh.fusiform_7)(lh.insula_4)
0.95894	(Left-Amygdala)(Left-Putamen)(lh.insula_1)(lh.insula_2)
0.95894	(Left-Amygdala)(Left-Thalamus-Proper)(lh.insula_1)(lh.insula_2)
0.95894	(Left-Putamen)(Left-Thalamus-Proper)(lh.insula_2)(lh.superiortemporal_6)
0.95894	(Brain-Stem)(Left-Putamen)(lh.bankssts_3)(lh.insula_2)
0.95894	(Brain-Stem)(Left-Thalamus-Proper)(lh.bankssts_3)(lh.insula_2)
0.95894	(Left-Amygdala)(Left-Pallidum)(lh.bankssts_3)(lh.insula_2)
0.95894	(Left-Amygdala)(Left-Putamen)(lh.entorhinal_1)(lh.insula_2)
0.95894	(Left-Amygdala)(Left-Thalamus-Proper)(lh.entorhinal_1)(lh.insula_2)
0.95894	(Left-Putamen)(Left-Thalamus-Proper)(lh.entorhinal_1)(lh.insula_2)
0.95894	(Brain-Stem)(Left-Amygdala)(lh.fusiform_7)(lh.insula_2)
0.95894	(Brain-Stem)(Left-Putamen)(lh.fusiform_7)(lh.insula_2)
0.95894	(Brain-Stem)(Left-Thalamus-Proper)(lh.fusiform_7)(lh.insula_2)
0.95894	(Left-Amygdala)(lh.fusiform_7)(lh.insula_2)(lh.insula_4)
0.95894	(Left-Putamen)(lh.fusiform_7)(lh.insula_2)(lh.insula_4)
0.95894	(Left-Thalamus-Proper)(lh.fusiform_7)(lh.insula_2)(lh.insula_4)
0.95894	(Brain-Stem)(Left-Amygdala)(lh.insula_2)(lh.lingual_6)
0.95894	(Left-Pallidum)(Left-Putamen)(lh.insula_2)(lh.precuneus_11)
0.95894	(Left-Pallidum)(Left-Thalamus-Proper)(lh.insula_2)(lh.precuneus_11)
0.95894	(Brain-Stem)(Left-Putamen)(lh.inferiorparietal_5)(lh.insula_2)
0.95894	(Brain-Stem)(Left-Thalamus-Proper)(lh.inferiorparietal_5)(lh.insula_2)
0.95894	(Left-Putamen)(Left-Thalamus-Proper)(lh.fusiform_5)(lh.insula_1)
0.95894	(Left-Amygdala)(Left-Putamen)(lh.insula_1)(lh.isthmuscingulate_3)
0.95894	(Left-Amygdala)(Left-Thalamus-Proper)(lh.insula_1)(lh.isthmuscingulate_3)
0.95894	(Left-Amygdala)(lh.insula_1)(lh.insula_2)(lh.isthmuscingulate_3)
0.95894	(Left-Putamen)(Left-Thalamus-Proper)(lh.isthmuscingulate_3)(lh.superiortemporal_6)
0.95894	(Left-Putamen)(lh.insula_2)(lh.isthmuscingulate_3)(lh.superiortemporal_6)
0.95894	(Left-Thalamus-Proper)(lh.insula_2)(lh.isthmuscingulate_3)(lh.superiortemporal_6)
0.95894	(Brain-Stem)(Left-Pallidum)(lh.superiortemporal_2)(lh.superiortemporal_3)
0.95894	(Left-Putamen)(Left-Thalamus-Proper)(lh.bankssts_3)(lh.superiortemporal_3)
0.95894	(Left-Amygdala)(Left-Putamen)(lh.fusiform_7)(lh.superiortemporal_3)
0.95894	(Left-Amygdala)(Left-Thalamus-Proper)(lh.fusiform_7)(lh.superiortemporal_3)
0.95894	(Left-Amygdala)(lh.fusiform_7)(lh.insula_2)(lh.superiortemporal_3)
0.95894	(Left-Putamen)(Left-Thalamus-Proper)(lh.fusiform_7)(lh.superiortemporal_3)
0.95894	(Left-Putamen)(lh.fusiform_7)(lh.insula_2)(lh.superiortemporal_3)
0.95894	(Left-Thalamus-Proper)(lh.fusiform_7)(lh.insula_2)(lh.superiortemporal_3)
0.95894	(Brain-Stem)(Left-Putamen)(lh.fusiform_5)(lh.superiortemporal_3)
0.95894	(Brain-Stem)(Left-Thalamus-Proper)(lh.fusiform_5)(lh.superiortemporal_3)
0.95894	(Left-Amygdala)(Left-Pallidum)(lh.fusiform_5)(lh.superiortemporal_3)
0.95894	(Left-Pallidum)(Left-Putamen)(lh.lingual_8)(lh.superiortemporal_3)
0.95894	(Left-Pallidum)(Left-Thalamus-Proper)(lh.lingual_8)(lh.superiortemporal_3)
0.95894	(Left-Pallidum)(Left-Putamen)(lh.lingual_6)(lh.superiortemporal_3)
0.95894	(Left-Pallidum)(Left-Thalamus-Proper)(lh.lingual_6)(lh.superiortemporal_3)
0.95894	(Left-Putamen)(Left-Thalamus-Proper)(lh.precuneus_11)(lh.superiortemporal_3)
0.95894	(Left-Putamen)(lh.inferiorparietal_5)(lh.insula_2)(lh.superiortemporal_3)
0.95894	(Left-Thalamus-Proper)(lh.inferiorparietal_5)(lh.insula_2)(lh.superiortemporal_3)
0.95894	(Brain-Stem)(Left-Pallidum)(lh.isthmuscingulate_3)(lh.superiortemporal_3)
0.95894	(Left-Amygdala)(Left-Putamen)(lh.isthmuscingulate_2)(lh.superiortemporal_3)
0.95894	(Left-Amygdala)(Left-Thalamus-Proper)(lh.isthmuscingulate_2)(lh.superiortemporal_3)
0.95894	(Left-Amygdala)(lh.insula_2)(lh.isthmuscingulate_2)(lh.superiortemporal_3)
0.95894	(Left-Pallidum)(lh.bankssts_3)(lh.insula_2)(lh.superiortemporal_2)
0.95894	(Left-Putamen)(lh.bankssts_3)(lh.superiortemporal_2)(lh.superiortemporal_3)
0.95894	(Left-Thalamus-Proper)(lh.bankssts_3)(lh.superiortemporal_2)(lh.superiortemporal_3)
0.95894	(Brain-Stem)(lh.insula_2)(lh.parahippocampal_3)(lh.superiortemporal_2)
0.95894	(Brain-Stem)(Left-Putamen)(lh.fusiform_7)(lh.superiortemporal_2)
0.95894	(Brain-Stem)(Left-Thalamus-Proper)(lh.fusiform_7)(lh.superiortemporal_2)
0.95894	(Left-Amygdala)(lh.fusiform_7)(lh.superiortemporal_2)(lh.superiortemporal_3)
0.95894	(Left-Putamen)(lh.fusiform_7)(lh.superiortemporal_2)(lh.superiortemporal_3)
0.95894	(Left-Thalamus-Proper)(lh.fusiform_7)(lh.superiortemporal_2)(lh.superiortemporal_3)
0.95894	(lh.fusiform_7)(lh.insula_2)(lh.superiortemporal_2)(lh.superiortemporal_3)
0.95894	(Brain-Stem)(lh.fusiform_5)(lh.superiortemporal_2)(lh.superiortemporal_3)
0.95894	(Left-Amygdala)(lh.fusiform_5)(lh.insula_4)(lh.superiortemporal_2)
0.95894	(Left-Putamen)(lh.fusiform_5)(lh.insula_4)(lh.superiortemporal_2)
0.95894	(Left-Thalamus-Proper)(lh.fusiform_5)(lh.insula_4)(lh.superiortemporal_2)
0.95894	(lh.fusiform_5)(lh.insula_2)(lh.insula_4)(lh.superiortemporal_2)
0.95894	(Brain-Stem)(Left-Amygdala)(lh.lingual_8)(lh.superiortemporal_2)
0.95894	(Left-Pallidum)(lh.lingual_8)(lh.superiortemporal_2)(lh.superiortemporal_3)
0.95894	(Left-Pallidum)(lh.lingual_6)(lh.superiortemporal_2)(lh.superiortemporal_3)
0.95894	(Left-Pallidum)(Left-Putamen)(lh.precuneus_11)(lh.superiortemporal_2)
0.95894	(Left-Pallidum)(Left-Thalamus-Proper)(lh.precuneus_11)(lh.superiortemporal_2)
0.95894	(Left-Putamen)(lh.precuneus_11)(lh.superiortemporal_2)(lh.superiortemporal_3)
0.95894	(Left-Thalamus-Proper)(lh.precuneus_11)(lh.superiortemporal_2)(lh.superiortemporal_3)
0.95894	(Left-Amygdala)(Left-Pallidum)(lh.inferiorparietal_5)(lh.superiortemporal_2)
0.95894	(lh.inferiorparietal_5)(lh.insula_2)(lh.superiortemporal_2)(lh.superiortemporal_3)
0.95894	(Left-Amygdala)(lh.isthmuscingulate_2)(lh.superiortemporal_2)(lh.superiortemporal_3)
0.95894	(lh.bankssts_3)(lh.fusiform_5)(lh.insula_2)(lh.superiortemporal_2)
0.95894	(Left-Putamen)(lh.bankssts_3)(lh.lingual_8)(lh.superiortemporal_2)
0.95894	(Left-Thalamus-Proper)(lh.bankssts_3)(lh.lingual_8)(lh.superiortemporal_2)
0.95894	(Left-Putamen)(lh.bankssts_3)(lh.lingual_6)(lh.superiortemporal_2)
0.95894	(Left-Thalamus-Proper)(lh.bankssts_3)(lh.lingual_6)(lh.superiortemporal_2)
0.95894	(Brain-Stem)(lh.bankssts_3)(lh.insula_2)(lh.isthmuscingulate_3)
0.95894	(Left-Amygdala)(Left-Pallidum)(lh.bankssts_3)(lh.isthmuscingulate_3)
0.95894	(Left-Putamen)(lh.bankssts_3)(lh.isthmuscingulate_3)(lh.superiortemporal_3)
0.95894	(Left-Thalamus-Proper)(lh.bankssts_3)(lh.isthmuscingulate_3)(lh.superiortemporal_3)
0.95894	(lh.bankssts_3)(lh.isthmuscingulate_3)(lh.superiortemporal_2)(lh.superiortemporal_3)
0.95894	(Left-Amygdala)(Left-Putamen)(lh.entorhinal_1)(lh.isthmuscingulate_3)
0.95894	(Left-Amygdala)(Left-Thalamus-Proper)(lh.entorhinal_1)(lh.isthmuscingulate_3)
0.95894	(Left-Amygdala)(lh.entorhinal_1)(lh.insula_2)(lh.isthmuscingulate_3)
0.95894	(Left-Putamen)(Left-Thalamus-Proper)(lh.entorhinal_1)(lh.isthmuscingulate_3)
0.95894	(Left-Putamen)(lh.entorhinal_1)(lh.insula_2)(lh.isthmuscingulate_3)
0.95894	(Left-Thalamus-Proper)(lh.entorhinal_1)(lh.insula_2)(lh.isthmuscingulate_3)
0.95894	(Left-Amygdala)(lh.fusiform_5)(lh.parahippocampal_3)(lh.superiortemporal_2)
0.95894	(Left-Pallidum)(Left-Putamen)(lh.fusiform_5)(lh.parahippocampal_3)
0.95894	(Left-Pallidum)(Left-Thalamus-Proper)(lh.fusiform_5)(lh.parahippocampal_3)
0.95894	(lh.insula_2)(lh.lingual_8)(lh.parahippocampal_3)(lh.superiortemporal_2)
0.95894	(Left-Putamen)(lh.insula_2)(lh.lingual_6)(lh.parahippocampal_3)
0.95894	(Left-Thalamus-Proper)(lh.insula_2)(lh.lingual_6)(lh.parahippocampal_3)
0.95894	(Left-Putamen)(Left-Thalamus-Proper)(lh.inferiorparietal_5)(lh.parahippocampal_3)
0.95894	(Left-Amygdala)(Left-Putamen)(lh.fusiform_7)(lh.lingual_8)
0.95894	(Left-Amygdala)(Left-Thalamus-Proper)(lh.fusiform_7)(lh.lingual_8)
0.95894	(Left-Amygdala)(lh.fusiform_7)(lh.insula_2)(lh.lingual_8)
0.95894	(Left-Putamen)(lh.fusiform_7)(lh.insula_2)(lh.lingual_8)
0.95894	(Left-Putamen)(lh.fusiform_7)(lh.lingual_8)(lh.superiortemporal_2)
0.95894	(Left-Thalamus-Proper)(lh.fusiform_7)(lh.insula_2)(lh.lingual_8)
0.95894	(Left-Thalamus-Proper)(lh.fusiform_7)(lh.lingual_8)(lh.superiortemporal_2)
0.95894	(Left-Putamen)(Left-Thalamus-Proper)(lh.fusiform_7)(lh.lingual_6)
0.95894	(Brain-Stem)(Left-Amygdala)(lh.fusiform_7)(lh.isthmuscingulate_3)
0.95894	(Brain-Stem)(lh.fusiform_7)(lh.insula_2)(lh.isthmuscingulate_3)
0.95894	(Brain-Stem)(lh.fusiform_7)(lh.isthmuscingulate_3)(lh.superiortemporal_2)
0.95894	(Left-Amygdala)(lh.fusiform_7)(lh.insula_4)(lh.isthmuscingulate_3)
0.95894	(Left-Amygdala)(lh.fusiform_7)(lh.isthmuscingulate_3)(lh.superiortemporal_3)
0.95894	(Left-Putamen)(lh.fusiform_7)(lh.insula_4)(lh.isthmuscingulate_3)
0.95894	(Left-Putamen)(lh.fusiform_7)(lh.isthmuscingulate_3)(lh.superiortemporal_3)
0.95894	(Left-Thalamus-Proper)(lh.fusiform_7)(lh.insula_4)(lh.isthmuscingulate_3)
0.95894	(Left-Thalamus-Proper)(lh.fusiform_7)(lh.isthmuscingulate_3)(lh.superiortemporal_3)
0.95894	(lh.fusiform_7)(lh.insula_2)(lh.insula_4)(lh.isthmuscingulate_3)
0.95894	(lh.fusiform_7)(lh.insula_2)(lh.isthmuscingulate_3)(lh.superiortemporal_3)
0.95894	(lh.fusiform_7)(lh.isthmuscingulate_3)(lh.superiortemporal_2)(lh.superiortemporal_3)
0.95894	(Brain-Stem)(lh.fusiform_5)(lh.insula_2)(lh.lingual_8)
0.95894	(Left-Putamen)(lh.fusiform_5)(lh.lingual_8)(lh.parahippocampal_3)
0.95894	(Left-Thalamus-Proper)(lh.fusiform_5)(lh.lingual_8)(lh.parahippocampal_3)
0.95894	(lh.fusiform_5)(lh.insula_2)(lh.lingual_8)(lh.superiortemporal_3)
0.95894	(Brain-Stem)(Left-Putamen)(lh.fusiform_5)(lh.lingual_6)
0.95894	(Brain-Stem)(Left-Thalamus-Proper)(lh.fusiform_5)(lh.lingual_6)
0.95894	(Left-Pallidum)(lh.fusiform_5)(lh.insula_2)(lh.lingual_6)
0.95894	(Left-Pallidum)(lh.fusiform_5)(lh.lingual_6)(lh.superiortemporal_2)
0.95894	(Left-Putamen)(lh.fusiform_5)(lh.lingual_6)(lh.superiortemporal_3)
0.95894	(Left-Thalamus-Proper)(lh.fusiform_5)(lh.lingual_6)(lh.superiortemporal_3)
0.95894	(lh.fusiform_5)(lh.lingual_6)(lh.superiortemporal_2)(lh.superiortemporal_3)
0.95894	(Left-Putamen)(lh.fusiform_5)(lh.insula_2)(lh.precuneus_11)
0.95894	(Left-Thalamus-Proper)(lh.fusiform_5)(lh.insula_2)(lh.precuneus_11)
0.95894	(Left-Amygdala)(Left-Putamen)(lh.fusiform_5)(lh.inferiorparietal_5)
0.95894	(Left-Amygdala)(Left-Thalamus-Proper)(lh.fusiform_5)(lh.inferiorparietal_5)
0.95894	(Left-Amygdala)(lh.fusiform_5)(lh.inferiorparietal_5)(lh.insula_2)
0.95894	(Brain-Stem)(lh.fusiform_5)(lh.isthmuscingulate_3)(lh.superiortemporal_3)
0.95894	(Left-Pallidum)(lh.fusiform_5)(lh.isthmuscingulate_3)(lh.parahippocampal_3)
0.95894	(Left-Putamen)(lh.fusiform_5)(lh.insula_1)(lh.isthmuscingulate_3)
0.95894	(Left-Thalamus-Proper)(lh.fusiform_5)(lh.insula_1)(lh.isthmuscingulate_3)
0.95894	(lh.fusiform_5)(lh.insula_4)(lh.isthmuscingulate_3)(lh.superiortemporal_2)
0.95894	(Brain-Stem)(Left-Putamen)(lh.fusiform_5)(lh.isthmuscingulate_2)
0.95894	(Brain-Stem)(Left-Thalamus-Proper)(lh.fusiform_5)(lh.isthmuscingulate_2)
0.95894	(Brain-Stem)(lh.fusiform_5)(lh.isthmuscingulate_2)(lh.superiortemporal_2)
0.95894	(Left-Pallidum)(lh.fusiform_5)(lh.insula_2)(lh.isthmuscingulate_2)
0.95894	(Left-Putamen)(lh.fusiform_5)(lh.isthmuscingulate_2)(lh.superiortemporal_3)
0.95894	(Left-Thalamus-Proper)(lh.fusiform_5)(lh.isthmuscingulate_2)(lh.superiortemporal_3)
0.95894	(lh.fusiform_5)(lh.isthmuscingulate_2)(lh.superiortemporal_2)(lh.superiortemporal_3)
0.95894	(Left-Amygdala)(Left-Putamen)(lh.lingual_6)(lh.lingual_8)
0.95894	(Left-Amygdala)(Left-Thalamus-Proper)(lh.lingual_6)(lh.lingual_8)
0.95894	(Left-Amygdala)(lh.insula_2)(lh.lingual_6)(lh.lingual_8)
0.95894	(lh.fusiform_5)(lh.lingual_6)(lh.lingual_8)(lh.superiortemporal_2)
0.95894	(Left-Putamen)(lh.lingual_8)(lh.precuneus_11)(lh.superiortemporal_2)
0.95894	(Left-Thalamus-Proper)(lh.lingual_8)(lh.precuneus_11)(lh.superiortemporal_2)
0.95894	(Left-Putamen)(lh.fusiform_5)(lh.inferiorparietal_5)(lh.lingual_8)
0.95894	(Left-Thalamus-Proper)(lh.fusiform_5)(lh.inferiorparietal_5)(lh.lingual_8)
0.95894	(lh.inferiorparietal_5)(lh.insula_2)(lh.lingual_8)(lh.superiortemporal_2)
0.95894	(Brain-Stem)(Left-Pallidum)(lh.isthmuscingulate_3)(lh.lingual_8)
0.95894	(Left-Amygdala)(lh.fusiform_7)(lh.isthmuscingulate_3)(lh.lingual_8)
0.95894	(Left-Pallidum)(lh.isthmuscingulate_3)(lh.lingual_8)(lh.superiortemporal_3)
0.95894	(lh.fusiform_7)(lh.insula_2)(lh.isthmuscingulate_3)(lh.lingual_8)
0.95894	(lh.bankssts_3)(lh.isthmuscingulate_3)(lh.lingual_8)(lh.superiortemporal_2)
0.95894	(lh.fusiform_7)(lh.isthmuscingulate_3)(lh.lingual_8)(lh.superiortemporal_2)
0.95894	(lh.fusiform_5)(lh.isthmuscingulate_3)(lh.lingual_8)(lh.parahippocampal_3)
0.95894	(Left-Putamen)(Left-Thalamus-Proper)(lh.lingual_6)(lh.precuneus_11)
0.95894	(Left-Putamen)(lh.inferiorparietal_5)(lh.lingual_6)(lh.superiortemporal_2)
0.95894	(Left-Thalamus-Proper)(lh.inferiorparietal_5)(lh.lingual_6)(lh.superiortemporal_2)
0.95894	(Brain-Stem)(Left-Amygdala)(lh.isthmuscingulate_3)(lh.lingual_6)
0.95894	(Brain-Stem)(lh.fusiform_5)(lh.isthmuscingulate_3)(lh.lingual_6)
0.95894	(Left-Amygdala)(lh.isthmuscingulate_3)(lh.lingual_6)(lh.lingual_8)
0.95894	(Left-Pallidum)(lh.isthmuscingulate_3)(lh.lingual_6)(lh.superiortemporal_3)
0.95894	(Left-Putamen)(lh.fusiform_7)(lh.isthmuscingulate_3)(lh.lingual_6)
0.95894	(Left-Thalamus-Proper)(lh.fusiform_7)(lh.isthmuscingulate_3)(lh.lingual_6)
0.95894	(lh.insula_2)(lh.isthmuscingulate_3)(lh.lingual_6)(lh.parahippocampal_3)
0.95894	(lh.fusiform_5)(lh.isthmuscingulate_3)(lh.lingual_6)(lh.superiortemporal_3)
0.95894	(lh.bankssts_3)(lh.isthmuscingulate_3)(lh.lingual_6)(lh.superiortemporal_2)
0.95894	(Left-Putamen)(lh.insula_2)(lh.isthmuscingulate_2)(lh.lingual_6)
0.95894	(Left-Thalamus-Proper)(lh.insula_2)(lh.isthmuscingulate_2)(lh.lingual_6)
0.95894	(lh.insula_2)(lh.isthmuscingulate_2)(lh.lingual_6)(lh.superiortemporal_2)
0.95894	(Brain-Stem)(Left-Putamen)(lh.isthmuscingulate_3)(lh.precuneus_11)
0.95894	(Brain-Stem)(Left-Thalamus-Proper)(lh.isthmuscingulate_3)(lh.precuneus_11)
0.95894	(Left-Pallidum)(lh.insula_2)(lh.isthmuscingulate_3)(lh.precuneus_11)
0.95894	(Left-Pallidum)(lh.isthmuscingulate_3)(lh.precuneus_11)(lh.superiortemporal_2)
0.95894	(Left-Putamen)(lh.isthmuscingulate_3)(lh.precuneus_11)(lh.superiortemporal_3)
0.95894	(Left-Putamen)(lh.isthmuscingulate_3)(lh.lingual_6)(lh.precuneus_11)
0.95894	(Left-Thalamus-Proper)(lh.isthmuscingulate_3)(lh.precuneus_11)(lh.superiortemporal_3)
0.95894	(Left-Thalamus-Proper)(lh.isthmuscingulate_3)(lh.lingual_6)(lh.precuneus_11)
0.95894	(lh.fusiform_5)(lh.insula_2)(lh.isthmuscingulate_3)(lh.precuneus_11)
0.95894	(lh.isthmuscingulate_3)(lh.precuneus_11)(lh.superiortemporal_2)(lh.superiortemporal_3)
0.95894	(lh.isthmuscingulate_3)(lh.lingual_8)(lh.precuneus_11)(lh.superiortemporal_2)
0.95894	(Brain-Stem)(lh.inferiorparietal_5)(lh.insula_2)(lh.isthmuscingulate_3)
0.95894	(Left-Amygdala)(lh.fusiform_5)(lh.inferiorparietal_5)(lh.isthmuscingulate_3)
0.95894	(Left-Putamen)(lh.inferiorparietal_5)(lh.isthmuscingulate_3)(lh.parahippocampal_3)
0.95894	(Left-Thalamus-Proper)(lh.inferiorparietal_5)(lh.isthmuscingulate_3)(lh.parahippocampal_3)
0.95894	(lh.inferiorparietal_5)(lh.insula_2)(lh.isthmuscingulate_3)(lh.superiortemporal_3)
0.95894	(lh.inferiorparietal_5)(lh.isthmuscingulate_3)(lh.lingual_6)(lh.superiortemporal_2)
0.95894	(lh.fusiform_5)(lh.inferiorparietal_5)(lh.isthmuscingulate_3)(lh.lingual_8)
0.95894	(Left-Putamen)(Left-Thalamus-Proper)(lh.inferiorparietal_5)(lh.isthmuscingulate_2)
0.95894	(Left-Putamen)(lh.inferiorparietal_5)(lh.isthmuscingulate_2)(lh.superiortemporal_2)
0.95894	(Left-Thalamus-Proper)(lh.inferiorparietal_5)(lh.isthmuscingulate_2)(lh.superiortemporal_2)
0.95894	(Brain-Stem)(lh.fusiform_5)(lh.isthmuscingulate_2)(lh.isthmuscingulate_3)
0.95894	(Left-Amygdala)(lh.isthmuscingulate_2)(lh.isthmuscingulate_3)(lh.superiortemporal_3)
0.95894	(Left-Putamen)(lh.inferiorparietal_5)(lh.isthmuscingulate_2)(lh.isthmuscingulate_3)
0.95894	(Left-Thalamus-Proper)(lh.inferiorparietal_5)(lh.isthmuscingulate_2)(lh.isthmuscingulate_3)
0.95894	(lh.insula_2)(lh.isthmuscingulate_2)(lh.isthmuscingulate_3)(lh.lingual_6)
0.95894	(lh.fusiform_5)(lh.isthmuscingulate_2)(lh.isthmuscingulate_3)(lh.superiortemporal_3)
0.95894	(lh.inferiorparietal_5)(lh.isthmuscingulate_2)(lh.isthmuscingulate_3)(lh.superiortemporal_2)
0.95652	(lh.parahippocampal_1)
0.95652	(Brain-Stem)(lh.insula_4)
0.95652	(Left-Amygdala)(lh.superiortemporal_6)
0.95652	(Left-Amygdala)(lh.parahippocampal_1)
0.95652	(Left-Pallidum)(lh.insula_1)
0.95652	(Left-Putamen)(lh.parahippocampal_1)
0.95652	(Left-Thalamus-Proper)(lh.parahippocampal_1)
0.95652	(lh.insula_4)(lh.superiortemporal_3)
0.95652	(lh.insula_4)(lh.lingual_8)
0.95652	(lh.insula_2)(lh.parahippocampal_1)
0.95652	(lh.superiortemporal_2)(lh.superiortemporal_6)
0.95652	(lh.entorhinal_1)(lh.superiortemporal_2)
0.95652	(lh.bankssts_3)(lh.parahippocampal_3)
0.95652	(lh.bankssts_3)(lh.isthmuscingulate_2)
0.95652	(lh.fusiform_7)(lh.parahippocampal_3)
0.95652	(lh.isthmuscingulate_3)(lh.parahippocampal_1)
0.95652	(lh.fusiform_7)(lh.isthmuscingulate_2)
0.95652	(lh.inferiorparietal_5)(lh.precuneus_11)
0.95652	(lh.fusiform_7)(lh.isthmuscingulate_2)(lh.isthmuscingulate_3)
0.95652	(lh.bankssts_3)(lh.isthmuscingulate_2)(lh.isthmuscingulate_3)
0.95652	(lh.inferiorparietal_5)(lh.isthmuscingulate_3)(lh.precuneus_11)
0.95652	(Left-Thalamus-Proper)(lh.inferiorparietal_5)(lh.precuneus_11)
0.95652	(Left-Putamen)(lh.inferiorparietal_5)(lh.precuneus_11)
0.95652	(lh.fusiform_5)(lh.isthmuscingulate_2)(lh.lingual_6)
0.95652	(lh.inferiorparietal_5)(lh.insula_2)(lh.lingual_6)
0.95652	(lh.lingual_6)(lh.precuneus_11)(lh.superiortemporal_2)
0.95652	(Left-Amygdala)(lh.isthmuscingulate_2)(lh.lingual_8)
0.95652	(lh.insula_4)(lh.isthmuscingulate_3)(lh.lingual_8)
0.95652	(Left-Amygdala)(lh.inferiorparietal_5)(lh.lingual_8)
0.95652	(lh.insula_2)(lh.lingual_8)(lh.precuneus_11)
0.95652	(Left-Pallidum)(lh.lingual_6)(lh.lingual_8)
0.95652	(Left-Pallidum)(lh.fusiform_5)(lh.inferiorparietal_5)
0.95652	(lh.fusiform_7)(lh.isthmuscingulate_2)(lh.superiortemporal_2)
0.95652	(Left-Thalamus-Proper)(lh.fusiform_7)(lh.isthmuscingulate_2)
0.95652	(Left-Putamen)(lh.fusiform_7)(lh.isthmuscingulate_2)
0.95652	(lh.fusiform_7)(lh.isthmuscingulate_3)(lh.parahippocampal_3)
0.95652	(lh.fusiform_7)(lh.lingual_6)(lh.superiortemporal_2)
0.95652	(lh.fusiform_7)(lh.insula_2)(lh.lingual_6)
0.95652	(Left-Amygdala)(lh.fusiform_7)(lh.lingual_6)
0.95652	(Left-Pallidum)(lh.fusiform_5)(lh.fusiform_7)
0.95652	(lh.insula_2)(lh.isthmuscingulate_3)(lh.parahippocampal_1)
0.95652	(Left-Thalamus-Proper)(lh.isthmuscingulate_3)(lh.parahippocampal_1)
0.95652	(Left-Putamen)(lh.isthmuscingulate_3)(lh.parahippocampal_1)
0.95652	(Left-Amygdala)(lh.isthmuscingulate_3)(lh.parahippocampal_1)
0.95652	(lh.insula_2)(lh.isthmuscingulate_2)(lh.parahippocampal_3)
0.95652	(lh.bankssts_3)(lh.isthmuscingulate_3)(lh.parahippocampal_3)
0.95652	(lh.inferiorparietal_5)(lh.parahippocampal_3)(lh.superiortemporal_2)
0.95652	(Left-Amygdala)(lh.lingual_8)(lh.parahippocampal_3)
0.95652	(Brain-Stem)(lh.fusiform_5)(lh.parahippocampal_3)
0.95652	(Left-Thalamus-Proper)(lh.fusiform_7)(lh.parahippocampal_3)
0.95652	(Left-Putamen)(lh.fusiform_7)(lh.parahippocampal_3)
0.95652	(lh.entorhinal_1)(lh.isthmuscingulate_3)(lh.superiortemporal_2)
0.95652	(lh.bankssts_3)(lh.isthmuscingulate_2)(lh.superiortemporal_2)
0.95652	(Left-Thalamus-Proper)(lh.bankssts_3)(lh.isthmuscingulate_2)
0.95652	(Left-Putamen)(lh.bankssts_3)(lh.isthmuscingulate_2)
0.95652	(lh.bankssts_3)(lh.insula_2)(lh.lingual_6)
0.95652	(lh.bankssts_3)(lh.insula_2)(lh.lingual_8)
0.95652	(Left-Amygdala)(lh.bankssts_3)(lh.fusiform_5)
0.95652	(Left-Thalamus-Proper)(lh.bankssts_3)(lh.parahippocampal_3)
0.95652	(Left-Putamen)(lh.bankssts_3)(lh.parahippocampal_3)
0.95652	(lh.isthmuscingulate_3)(lh.superiortemporal_2)(lh.superiortemporal_6)
0.95652	(Brain-Stem)(lh.precuneus_11)(lh.superiortemporal_2)
0.95652	(lh.fusiform_5)(lh.insula_1)(lh.superiortemporal_2)
0.95652	(lh.fusiform_7)(lh.insula_4)(lh.superiortemporal_2)
0.95652	(lh.entorhinal_1)(lh.insula_2)(lh.superiortemporal_2)
0.95652	(Left-Thalamus-Proper)(lh.entorhinal_1)(lh.superiortemporal_2)
0.95652	(Left-Putamen)(lh.entorhinal_1)(lh.superiortemporal_2)
0.95652	(Left-Amygdala)(lh.entorhinal_1)(lh.superiortemporal_2)
0.95652	(Left-Pallidum)(lh.isthmuscingulate_2)(lh.superiortemporal_3)
0.95652	(lh.insula_4)(lh.isthmuscingulate_3)(lh.superiortemporal_3)
0.95652	(lh.insula_2)(lh.precuneus_11)(lh.superiortemporal_3)
0.95652	(Left-Amygdala)(lh.parahippocampal_3)(lh.superiortemporal_3)
0.95652	(lh.bankssts_3)(lh.insula_2)(lh.superiortemporal_3)
0.95652	(lh.insula_4)(lh.superiortemporal_2)(lh.superiortemporal_3)
0.95652	(Left-Amygdala)(lh.isthmuscingulate_3)(lh.superiortemporal_6)
0.95652	(lh.insula_2)(lh.superiortemporal_2)(lh.superiortemporal_6)
0.95652	(Left-Thalamus-Proper)(lh.superiortemporal_2)(lh.superiortemporal_6)
0.95652	(Left-Putamen)(lh.superiortemporal_2)(lh.superiortemporal_6)
0.95652	(Left-Pallidum)(lh.insula_1)(lh.isthmuscingulate_3)
0.95652	(Left-Amygdala)(lh.insula_1)(lh.superiortemporal_2)
0.95652	(lh.insula_2)(lh.insula_4)(lh.lingual_8)
0.95652	(Left-Thalamus-Proper)(lh.insula_2)(lh.parahippocampal_1)
0.95652	(Left-Putamen)(lh.insula_2)(lh.parahippocampal_1)
0.95652	(Left-Amygdala)(lh.insula_2)(lh.parahippocampal_1)
0.95652	(lh.insula_2)(lh.insula_4)(lh.superiortemporal_3)
0.95652	(Left-Amygdala)(lh.insula_2)(lh.superiortemporal_6)
0.95652	(Brain-Stem)(lh.insula_4)(lh.isthmuscingulate_3)
0.95652	(Left-Thalamus-Proper)(lh.insula_4)(lh.lingual_8)
0.95652	(Left-Putamen)(lh.insula_4)(lh.lingual_8)
0.95652	(Left-Amygdala)(lh.insula_4)(lh.lingual_8)
0.95652	(Left-Thalamus-Proper)(lh.insula_4)(lh.superiortemporal_3)
0.95652	(Left-Putamen)(lh.insula_4)(lh.superiortemporal_3)
0.95652	(Left-Amygdala)(lh.insula_4)(lh.superiortemporal_3)
0.95652	(Brain-Stem)(lh.insula_2)(lh.insula_4)
0.95652	(Left-Putamen)(Left-Thalamus-Proper)(lh.parahippocampal_1)
0.95652	(Left-Amygdala)(Left-Thalamus-Proper)(lh.parahippocampal_1)
0.95652	(Left-Amygdala)(Left-Thalamus-Proper)(lh.superiortemporal_6)
0.95652	(Left-Pallidum)(Left-Thalamus-Proper)(lh.insula_1)
0.95652	(Brain-Stem)(Left-Thalamus-Proper)(lh.insula_4)
0.95652	(Left-Amygdala)(Left-Putamen)(lh.parahippocampal_1)
0.95652	(Left-Amygdala)(Left-Putamen)(lh.superiortemporal_6)
0.95652	(Left-Pallidum)(Left-Putamen)(lh.insula_1)
0.95652	(Brain-Stem)(Left-Putamen)(lh.insula_4)
0.95652	(Left-Amygdala)(Left-Pallidum)(lh.precuneus_11)
0.95652	(Brain-Stem)(Left-Pallidum)(lh.lingual_6)
0.95652	(Brain-Stem)(Left-Amygdala)(lh.isthmuscingulate_2)
0.95652	(Brain-Stem)(Left-Amygdala)(lh.parahippocampal_3)
0.95652	(Brain-Stem)(Left-Amygdala)(lh.insula_4)
0.95652	(Brain-Stem)(Left-Amygdala)(Left-Putamen)(lh.insula_4)
0.95652	(Brain-Stem)(Left-Amygdala)(Left-Putamen)(lh.parahippocampal_3)
0.95652	(Brain-Stem)(Left-Pallidum)(Left-Putamen)(lh.lingual_6)
0.95652	(Left-Amygdala)(Left-Pallidum)(Left-Putamen)(lh.precuneus_11)
0.95652	(Brain-Stem)(Left-Amygdala)(Left-Putamen)(lh.isthmuscingulate_2)
0.95652	(Brain-Stem)(Left-Amygdala)(Left-Thalamus-Proper)(lh.insula_4)
0.95652	(Brain-Stem)(Left-Putamen)(Left-Thalamus-Proper)(lh.insula_4)
0.95652	(Left-Pallidum)(Left-Putamen)(Left-Thalamus-Proper)(lh.insula_1)
0.95652	(Left-Amygdala)(Left-Putamen)(Left-Thalamus-Proper)(lh.superiortemporal_6)
0.95652	(Brain-Stem)(Left-Amygdala)(Left-Thalamus-Proper)(lh.parahippocampal_3)
0.95652	(Left-Amygdala)(Left-Putamen)(Left-Thalamus-Proper)(lh.parahippocampal_1)
0.95652	(Brain-Stem)(Left-Pallidum)(Left-Thalamus-Proper)(lh.lingual_6)
0.95652	(Left-Amygdala)(Left-Pallidum)(Left-Thalamus-Proper)(lh.precuneus_11)
0.95652	(Brain-Stem)(Left-Amygdala)(Left-Thalamus-Proper)(lh.isthmuscingulate_2)
0.95652	(Brain-Stem)(Left-Amygdala)(lh.insula_2)(lh.insula_4)
0.95652	(Brain-Stem)(Left-Putamen)(lh.insula_2)(lh.insula_4)
0.95652	(Brain-Stem)(Left-Thalamus-Proper)(lh.insula_2)(lh.insula_4)
0.95652	(Left-Amygdala)(Left-Putamen)(lh.insula_4)(lh.superiortemporal_3)
0.95652	(Left-Amygdala)(Left-Thalamus-Proper)(lh.insula_4)(lh.superiortemporal_3)
0.95652	(Left-Putamen)(Left-Thalamus-Proper)(lh.insula_4)(lh.superiortemporal_3)
0.95652	(Left-Amygdala)(Left-Putamen)(lh.insula_4)(lh.lingual_8)
0.95652	(Left-Amygdala)(Left-Thalamus-Proper)(lh.insula_4)(lh.lingual_8)
0.95652	(Left-Putamen)(Left-Thalamus-Proper)(lh.insula_4)(lh.lingual_8)
0.95652	(Brain-Stem)(Left-Amygdala)(lh.insula_4)(lh.isthmuscingulate_3)
0.95652	(Brain-Stem)(Left-Putamen)(lh.insula_4)(lh.isthmuscingulate_3)
0.95652	(Brain-Stem)(Left-Thalamus-Proper)(lh.insula_4)(lh.isthmuscingulate_3)
0.95652	(Left-Amygdala)(Left-Putamen)(lh.insula_2)(lh.superiortemporal_6)
0.95652	(Left-Amygdala)(Left-Thalamus-Proper)(lh.insula_2)(lh.superiortemporal_6)
0.95652	(Brain-Stem)(Left-Pallidum)(lh.insula_2)(lh.superiortemporal_3)
0.95652	(Left-Amygdala)(lh.insula_2)(lh.insula_4)(lh.superiortemporal_3)
0.95652	(Left-Putamen)(lh.insula_2)(lh.insula_4)(lh.superiortemporal_3)
0.95652	(Left-Thalamus-Proper)(lh.insula_2)(lh.insula_4)(lh.superiortemporal_3)
0.95652	(Brain-Stem)(Left-Amygdala)(lh.insula_2)(lh.parahippocampal_3)
0.95652	(Left-Amygdala)(Left-Putamen)(lh.insula_2)(lh.parahippocampal_1)
0.95652	(Left-Amygdala)(Left-Thalamus-Proper)(lh.insula_2)(lh.parahippocampal_1)
0.95652	(Left-Putamen)(Left-Thalamus-Proper)(lh.insula_2)(lh.parahippocampal_1)
0.95652	(Brain-Stem)(Left-Pallidum)(lh.insula_2)(lh.lingual_8)
0.95652	(Left-Amygdala)(lh.insula_2)(lh.insula_4)(lh.lingual_8)
0.95652	(Left-Putamen)(lh.insula_2)(lh.insula_4)(lh.lingual_8)
0.95652	(Left-Thalamus-Proper)(lh.insula_2)(lh.insula_4)(lh.lingual_8)
0.95652	(Left-Amygdala)(Left-Pallidum)(lh.insula_2)(lh.precuneus_11)
0.95652	(Brain-Stem)(lh.insula_2)(lh.insula_4)(lh.isthmuscingulate_3)
0.95652	(Brain-Stem)(Left-Amygdala)(lh.insula_2)(lh.isthmuscingulate_2)
0.95652	(Left-Amygdala)(Left-Putamen)(lh.insula_1)(lh.superiortemporal_2)
0.95652	(Left-Amygdala)(Left-Thalamus-Proper)(lh.insula_1)(lh.superiortemporal_2)
0.95652	(Left-Amygdala)(lh.insula_1)(lh.insula_2)(lh.superiortemporal_2)
0.95652	(Left-Pallidum)(Left-Putamen)(lh.insula_1)(lh.isthmuscingulate_3)
0.95652	(Left-Pallidum)(Left-Thalamus-Proper)(lh.insula_1)(lh.isthmuscingulate_3)
0.95652	(Left-Putamen)(Left-Thalamus-Proper)(lh.superiortemporal_2)(lh.superiortemporal_6)
0.95652	(Left-Putamen)(lh.insula_2)(lh.superiortemporal_2)(lh.superiortemporal_6)
0.95652	(Left-Thalamus-Proper)(lh.insula_2)(lh.superiortemporal_2)(lh.superiortemporal_6)
0.95652	(Left-Amygdala)(Left-Putamen)(lh.isthmuscingulate_3)(lh.superiortemporal_6)
0.95652	(Left-Amygdala)(Left-Thalamus-Proper)(lh.isthmuscingulate_3)(lh.superiortemporal_6)
0.95652	(Left-Amygdala)(lh.insula_2)(lh.isthmuscingulate_3)(lh.superiortemporal_6)
0.95652	(Left-Amygdala)(lh.insula_4)(lh.superiortemporal_2)(lh.superiortemporal_3)
0.95652	(Left-Putamen)(lh.insula_4)(lh.superiortemporal_2)(lh.superiortemporal_3)
0.95652	(Left-Thalamus-Proper)(lh.insula_4)(lh.superiortemporal_2)(lh.superiortemporal_3)
0.95652	(lh.insula_2)(lh.insula_4)(lh.superiortemporal_2)(lh.superiortemporal_3)
0.95652	(Left-Putamen)(lh.bankssts_3)(lh.insula_2)(lh.superiortemporal_3)
0.95652	(Left-Thalamus-Proper)(lh.bankssts_3)(lh.insula_2)(lh.superiortemporal_3)
0.95652	(Left-Amygdala)(Left-Putamen)(lh.parahippocampal_3)(lh.superiortemporal_3)
0.95652	(Left-Amygdala)(Left-Thalamus-Proper)(lh.parahippocampal_3)(lh.superiortemporal_3)
0.95652	(Left-Amygdala)(lh.insula_2)(lh.parahippocampal_3)(lh.superiortemporal_3)
0.95652	(Brain-Stem)(lh.fusiform_5)(lh.insula_2)(lh.superiortemporal_3)
0.95652	(Left-Pallidum)(lh.insula_2)(lh.lingual_8)(lh.superiortemporal_3)
0.95652	(Left-Pallidum)(lh.insula_2)(lh.lingual_6)(lh.superiortemporal_3)
0.95652	(Left-Putamen)(lh.insula_2)(lh.precuneus_11)(lh.superiortemporal_3)
0.95652	(Left-Thalamus-Proper)(lh.insula_2)(lh.precuneus_11)(lh.superiortemporal_3)
0.95652	(Left-Amygdala)(lh.insula_4)(lh.isthmuscingulate_3)(lh.superiortemporal_3)
0.95652	(Left-Putamen)(lh.insula_4)(lh.isthmuscingulate_3)(lh.superiortemporal_3)
0.95652	(Left-Thalamus-Proper)(lh.insula_4)(lh.isthmuscingulate_3)(lh.superiortemporal_3)
0.95652	(lh.insula_2)(lh.insula_4)(lh.isthmuscingulate_3)(lh.superiortemporal_3)
0.95652	(Left-Pallidum)(Left-Putamen)(lh.isthmuscingulate_2)(lh.superiortemporal_3)
0.95652	(Left-Pallidum)(Left-Thalamus-Proper)(lh.isthmuscingulate_2)(lh.superiortemporal_3)
0.95652	(Brain-Stem)(lh.bankssts_3)(lh.insula_2)(lh.superiortemporal_2)
0.95652	(Left-Amygdala)(Left-Pallidum)(lh.bankssts_3)(lh.superiortemporal_2)
0.95652	(lh.bankssts_3)(lh.insula_2)(lh.superiortemporal_2)(lh.superiortemporal_3)
0.95652	(Left-Amygdala)(Left-Putamen)(lh.entorhinal_1)(lh.superiortemporal_2)
0.95652	(Left-Amygdala)(Left-Thalamus-Proper)(lh.entorhinal_1)(lh.superiortemporal_2)
0.95652	(Left-Amygdala)(lh.entorhinal_1)(lh.insula_2)(lh.superiortemporal_2)
0.95652	(Left-Putamen)(Left-Thalamus-Proper)(lh.entorhinal_1)(lh.superiortemporal_2)
0.95652	(Left-Putamen)(lh.entorhinal_1)(lh.insula_2)(lh.superiortemporal_2)
0.95652	(Left-Thalamus-Proper)(lh.entorhinal_1)(lh.insula_2)(lh.superiortemporal_2)
0.95652	(Left-Amygdala)(lh.parahippocampal_3)(lh.superiortemporal_2)(lh.superiortemporal_3)
0.95652	(Brain-Stem)(Left-Amygdala)(lh.fusiform_7)(lh.superiortemporal_2)
0.95652	(Brain-Stem)(lh.fusiform_7)(lh.insula_2)(lh.superiortemporal_2)
0.95652	(Left-Amygdala)(lh.fusiform_7)(lh.insula_4)(lh.superiortemporal_2)
0.95652	(Left-Putamen)(lh.fusiform_7)(lh.insula_4)(lh.superiortemporal_2)
0.95652	(Left-Thalamus-Proper)(lh.fusiform_7)(lh.insula_4)(lh.superiortemporal_2)
0.95652	(lh.fusiform_7)(lh.insula_2)(lh.insula_4)(lh.superiortemporal_2)
0.95652	(Left-Putamen)(lh.fusiform_5)(lh.insula_1)(lh.superiortemporal_2)
0.95652	(Left-Thalamus-Proper)(lh.fusiform_5)(lh.insula_1)(lh.superiortemporal_2)
[truncated: 18,536 more rows]
