# Supplementary material for: The Frequent Network Neighborhood Mapping of the human hippocampus shows much more frequent neighbor sets in males than in females
Source: PLoS One. 2020 Jan 28;15(1):e0227910. doi: 10.1371/journal.pone.0227910 (PMC6986708; doi:10.1371/journal.pone.0227910)
Supplement: S2 Table — (XLSX) [file pone.0227910.s002.xlsx]

## Sheet: Table_S2
1	(Right-Thalamus-Proper)
1	(Right-Putamen)
1	(rh.isthmuscingulate_2)
1	(Right-Putamen)(rh.isthmuscingulate_2)
1	(Right-Thalamus-Proper)(rh.isthmuscingulate_2)
1	(Right-Putamen)(Right-Thalamus-Proper)
1	(Right-Putamen)(Right-Thalamus-Proper)(rh.isthmuscingulate_2)
0.99758	(rh.lingual_7)
0.99758	(rh.bankssts_2)
0.99758	(rh.insula_2)
0.99758	(Right-Pallidum)
0.99758	(Right-Pallidum)(rh.isthmuscingulate_2)
0.99758	(rh.insula_2)(rh.isthmuscingulate_2)
0.99758	(rh.bankssts_2)(rh.isthmuscingulate_2)
0.99758	(rh.isthmuscingulate_2)(rh.lingual_7)
0.99758	(Right-Pallidum)(Right-Putamen)
0.99758	(Right-Pallidum)(Right-Thalamus-Proper)
0.99758	(Right-Putamen)(rh.insula_2)
0.99758	(Right-Putamen)(rh.bankssts_2)
0.99758	(Right-Putamen)(rh.lingual_7)
0.99758	(Right-Thalamus-Proper)(rh.insula_2)
0.99758	(Right-Thalamus-Proper)(rh.bankssts_2)
0.99758	(Right-Thalamus-Proper)(rh.lingual_7)
0.99758	(Right-Putamen)(Right-Thalamus-Proper)(rh.lingual_7)
0.99758	(Right-Thalamus-Proper)(rh.isthmuscingulate_2)(rh.lingual_7)
0.99758	(Right-Putamen)(Right-Thalamus-Proper)(rh.bankssts_2)
0.99758	(Right-Thalamus-Proper)(rh.bankssts_2)(rh.isthmuscingulate_2)
0.99758	(Right-Putamen)(Right-Thalamus-Proper)(rh.insula_2)
0.99758	(Right-Thalamus-Proper)(rh.insula_2)(rh.isthmuscingulate_2)
0.99758	(Right-Putamen)(rh.isthmuscingulate_2)(rh.lingual_7)
0.99758	(Right-Putamen)(rh.bankssts_2)(rh.isthmuscingulate_2)
0.99758	(Right-Putamen)(rh.insula_2)(rh.isthmuscingulate_2)
0.99758	(Right-Pallidum)(Right-Putamen)(Right-Thalamus-Proper)
0.99758	(Right-Pallidum)(Right-Thalamus-Proper)(rh.isthmuscingulate_2)
0.99758	(Right-Pallidum)(Right-Putamen)(rh.isthmuscingulate_2)
0.99758	(Right-Pallidum)(Right-Putamen)(Right-Thalamus-Proper)(rh.isthmuscingulate_2)
0.99758	(Right-Putamen)(Right-Thalamus-Proper)(rh.insula_2)(rh.isthmuscingulate_2)
0.99758	(Right-Putamen)(Right-Thalamus-Proper)(rh.bankssts_2)(rh.isthmuscingulate_2)
0.99758	(Right-Putamen)(Right-Thalamus-Proper)(rh.isthmuscingulate_2)(rh.lingual_7)
0.99517	(Right-Pallidum)(rh.insula_2)
0.99517	(Right-Pallidum)(rh.bankssts_2)
0.99517	(Right-Pallidum)(rh.lingual_7)
0.99517	(rh.bankssts_2)(rh.insula_2)
0.99517	(rh.insula_2)(rh.lingual_7)
0.99517	(rh.bankssts_2)(rh.lingual_7)
0.99517	(Right-Thalamus-Proper)(rh.bankssts_2)(rh.lingual_7)
0.99517	(Right-Putamen)(rh.bankssts_2)(rh.lingual_7)
0.99517	(rh.bankssts_2)(rh.isthmuscingulate_2)(rh.lingual_7)
0.99517	(Right-Thalamus-Proper)(rh.insula_2)(rh.lingual_7)
0.99517	(Right-Putamen)(rh.insula_2)(rh.lingual_7)
0.99517	(rh.insula_2)(rh.isthmuscingulate_2)(rh.lingual_7)
0.99517	(Right-Thalamus-Proper)(rh.bankssts_2)(rh.insula_2)
0.99517	(Right-Putamen)(rh.bankssts_2)(rh.insula_2)
0.99517	(rh.bankssts_2)(rh.insula_2)(rh.isthmuscingulate_2)
0.99517	(Right-Pallidum)(Right-Thalamus-Proper)(rh.lingual_7)
0.99517	(Right-Pallidum)(Right-Thalamus-Proper)(rh.bankssts_2)
0.99517	(Right-Pallidum)(Right-Thalamus-Proper)(rh.insula_2)
0.99517	(Right-Pallidum)(Right-Putamen)(rh.lingual_7)
0.99517	(Right-Pallidum)(Right-Putamen)(rh.bankssts_2)
0.99517	(Right-Pallidum)(Right-Putamen)(rh.insula_2)
0.99517	(Right-Pallidum)(rh.isthmuscingulate_2)(rh.lingual_7)
0.99517	(Right-Pallidum)(rh.bankssts_2)(rh.isthmuscingulate_2)
0.99517	(Right-Pallidum)(rh.insula_2)(rh.isthmuscingulate_2)
0.99517	(Right-Pallidum)(Right-Putamen)(rh.insula_2)(rh.isthmuscingulate_2)
0.99517	(Right-Pallidum)(Right-Putamen)(rh.bankssts_2)(rh.isthmuscingulate_2)
0.99517	(Right-Pallidum)(Right-Putamen)(rh.isthmuscingulate_2)(rh.lingual_7)
0.99517	(Right-Pallidum)(Right-Thalamus-Proper)(rh.insula_2)(rh.isthmuscingulate_2)
0.99517	(Right-Pallidum)(Right-Putamen)(Right-Thalamus-Proper)(rh.insula_2)
0.99517	(Right-Pallidum)(Right-Thalamus-Proper)(rh.bankssts_2)(rh.isthmuscingulate_2)
0.99517	(Right-Pallidum)(Right-Putamen)(Right-Thalamus-Proper)(rh.bankssts_2)
0.99517	(Right-Pallidum)(Right-Thalamus-Proper)(rh.isthmuscingulate_2)(rh.lingual_7)
0.99517	(Right-Pallidum)(Right-Putamen)(Right-Thalamus-Proper)(rh.lingual_7)
0.99517	(Right-Putamen)(rh.bankssts_2)(rh.insula_2)(rh.isthmuscingulate_2)
0.99517	(Right-Thalamus-Proper)(rh.bankssts_2)(rh.insula_2)(rh.isthmuscingulate_2)
0.99517	(Right-Putamen)(Right-Thalamus-Proper)(rh.bankssts_2)(rh.insula_2)
0.99517	(Right-Putamen)(rh.insula_2)(rh.isthmuscingulate_2)(rh.lingual_7)
0.99517	(Right-Thalamus-Proper)(rh.insula_2)(rh.isthmuscingulate_2)(rh.lingual_7)
0.99517	(Right-Putamen)(Right-Thalamus-Proper)(rh.insula_2)(rh.lingual_7)
0.99517	(Right-Putamen)(rh.bankssts_2)(rh.isthmuscingulate_2)(rh.lingual_7)
0.99517	(Right-Thalamus-Proper)(rh.bankssts_2)(rh.isthmuscingulate_2)(rh.lingual_7)
0.99517	(Right-Putamen)(Right-Thalamus-Proper)(rh.bankssts_2)(rh.lingual_7)
0.99275	(rh.bankssts_2)(rh.insula_2)(rh.lingual_7)
0.99275	(Right-Pallidum)(rh.bankssts_2)(rh.lingual_7)
0.99275	(Right-Pallidum)(rh.insula_2)(rh.lingual_7)
0.99275	(Right-Pallidum)(rh.bankssts_2)(rh.insula_2)
0.99275	(Right-Pallidum)(rh.bankssts_2)(rh.insula_2)(rh.isthmuscingulate_2)
0.99275	(Right-Pallidum)(Right-Putamen)(rh.bankssts_2)(rh.insula_2)
0.99275	(Right-Pallidum)(Right-Thalamus-Proper)(rh.bankssts_2)(rh.insula_2)
0.99275	(Right-Pallidum)(rh.insula_2)(rh.isthmuscingulate_2)(rh.lingual_7)
0.99275	(Right-Pallidum)(Right-Putamen)(rh.insula_2)(rh.lingual_7)
0.99275	(Right-Pallidum)(Right-Thalamus-Proper)(rh.insula_2)(rh.lingual_7)
0.99275	(Right-Pallidum)(rh.bankssts_2)(rh.isthmuscingulate_2)(rh.lingual_7)
0.99275	(rh.bankssts_2)(rh.insula_2)(rh.isthmuscingulate_2)(rh.lingual_7)
0.99275	(Right-Pallidum)(Right-Putamen)(rh.bankssts_2)(rh.lingual_7)
0.99275	(Right-Pallidum)(Right-Thalamus-Proper)(rh.bankssts_2)(rh.lingual_7)
0.99275	(Right-Putamen)(rh.bankssts_2)(rh.insula_2)(rh.lingual_7)
0.99275	(Right-Thalamus-Proper)(rh.bankssts_2)(rh.insula_2)(rh.lingual_7)
0.99034	(Right-Pallidum)(rh.bankssts_2)(rh.insula_2)(rh.lingual_7)
0.98792	(rh.precuneus_2)
0.98792	(rh.superiortemporal_3)
0.98792	(Brain-Stem)
0.98792	(Brain-Stem)(rh.isthmuscingulate_2)
0.98792	(rh.isthmuscingulate_2)(rh.superiortemporal_3)
0.98792	(rh.isthmuscingulate_2)(rh.precuneus_2)
0.98792	(Brain-Stem)(Right-Putamen)
0.98792	(Brain-Stem)(Right-Thalamus-Proper)
0.98792	(Right-Putamen)(rh.superiortemporal_3)
0.98792	(Right-Putamen)(rh.precuneus_2)
0.98792	(Right-Thalamus-Proper)(rh.superiortemporal_3)
0.98792	(Right-Thalamus-Proper)(rh.precuneus_2)
0.98792	(rh.insula_2)(rh.superiortemporal_3)
0.98792	(Right-Thalamus-Proper)(rh.insula_2)(rh.superiortemporal_3)
0.98792	(Right-Putamen)(rh.insula_2)(rh.superiortemporal_3)
0.98792	(rh.insula_2)(rh.isthmuscingulate_2)(rh.superiortemporal_3)
0.98792	(Right-Putamen)(Right-Thalamus-Proper)(rh.precuneus_2)
0.98792	(Right-Thalamus-Proper)(rh.isthmuscingulate_2)(rh.precuneus_2)
0.98792	(Right-Putamen)(Right-Thalamus-Proper)(rh.superiortemporal_3)
0.98792	(Right-Thalamus-Proper)(rh.isthmuscingulate_2)(rh.superiortemporal_3)
0.98792	(Right-Putamen)(rh.isthmuscingulate_2)(rh.precuneus_2)
0.98792	(Right-Putamen)(rh.isthmuscingulate_2)(rh.superiortemporal_3)
0.98792	(Brain-Stem)(Right-Putamen)(Right-Thalamus-Proper)
0.98792	(Brain-Stem)(Right-Thalamus-Proper)(rh.isthmuscingulate_2)
0.98792	(Brain-Stem)(Right-Putamen)(rh.isthmuscingulate_2)
0.98792	(Brain-Stem)(Right-Putamen)(Right-Thalamus-Proper)(rh.isthmuscingulate_2)
0.98792	(Right-Putamen)(Right-Thalamus-Proper)(rh.isthmuscingulate_2)(rh.superiortemporal_3)
0.98792	(Right-Putamen)(Right-Thalamus-Proper)(rh.isthmuscingulate_2)(rh.precuneus_2)
0.98792	(Right-Putamen)(rh.insula_2)(rh.isthmuscingulate_2)(rh.superiortemporal_3)
0.98792	(Right-Thalamus-Proper)(rh.insula_2)(rh.isthmuscingulate_2)(rh.superiortemporal_3)
0.98792	(Right-Putamen)(Right-Thalamus-Proper)(rh.insula_2)(rh.superiortemporal_3)
0.98551	(rh.inferiorparietal_10)
0.98551	(Right-Caudate)
0.98551	(Right-Amygdala)
0.98551	(Right-Amygdala)(rh.isthmuscingulate_2)
0.98551	(Right-Caudate)(rh.isthmuscingulate_2)
0.98551	(rh.inferiorparietal_10)(rh.isthmuscingulate_2)
0.98551	(Brain-Stem)(Right-Pallidum)
0.98551	(Brain-Stem)(rh.insula_2)
0.98551	(Brain-Stem)(rh.bankssts_2)
0.98551	(Brain-Stem)(rh.lingual_7)
0.98551	(Right-Amygdala)(Right-Pallidum)
0.98551	(Right-Amygdala)(Right-Putamen)
0.98551	(Right-Amygdala)(Right-Thalamus-Proper)
0.98551	(Right-Amygdala)(rh.insula_2)
0.98551	(Right-Pallidum)(rh.superiortemporal_3)
0.98551	(Right-Pallidum)(rh.precuneus_2)
0.98551	(Right-Caudate)(Right-Putamen)
0.98551	(Right-Putamen)(rh.inferiorparietal_10)
0.98551	(Right-Caudate)(Right-Thalamus-Proper)
0.98551	(Right-Thalamus-Proper)(rh.inferiorparietal_10)
0.98551	(rh.insula_2)(rh.precuneus_2)
0.98551	(rh.bankssts_2)(rh.superiortemporal_3)
0.98551	(rh.lingual_7)(rh.superiortemporal_3)
0.98551	(rh.bankssts_2)(rh.precuneus_2)
0.98551	(rh.lingual_7)(rh.precuneus_2)
0.98551	(Right-Thalamus-Proper)(rh.lingual_7)(rh.precuneus_2)
0.98551	(Right-Putamen)(rh.lingual_7)(rh.precuneus_2)
0.98551	(rh.isthmuscingulate_2)(rh.lingual_7)(rh.precuneus_2)
0.98551	(Right-Thalamus-Proper)(rh.bankssts_2)(rh.precuneus_2)
0.98551	(Right-Putamen)(rh.bankssts_2)(rh.precuneus_2)
0.98551	(rh.bankssts_2)(rh.isthmuscingulate_2)(rh.precuneus_2)
0.98551	(rh.insula_2)(rh.lingual_7)(rh.superiortemporal_3)
0.98551	(Right-Thalamus-Proper)(rh.lingual_7)(rh.superiortemporal_3)
0.98551	(Right-Putamen)(rh.lingual_7)(rh.superiortemporal_3)
0.98551	(rh.isthmuscingulate_2)(rh.lingual_7)(rh.superiortemporal_3)
0.98551	(rh.bankssts_2)(rh.insula_2)(rh.superiortemporal_3)
0.98551	(Right-Thalamus-Proper)(rh.bankssts_2)(rh.superiortemporal_3)
0.98551	(Right-Putamen)(rh.bankssts_2)(rh.superiortemporal_3)
0.98551	(rh.bankssts_2)(rh.isthmuscingulate_2)(rh.superiortemporal_3)
0.98551	(Right-Thalamus-Proper)(rh.insula_2)(rh.precuneus_2)
0.98551	(Right-Putamen)(rh.insula_2)(rh.precuneus_2)
0.98551	(rh.insula_2)(rh.isthmuscingulate_2)(rh.precuneus_2)
0.98551	(Right-Pallidum)(rh.insula_2)(rh.superiortemporal_3)
0.98551	(Right-Putamen)(Right-Thalamus-Proper)(rh.inferiorparietal_10)
0.98551	(Right-Thalamus-Proper)(rh.inferiorparietal_10)(rh.isthmuscingulate_2)
0.98551	(Right-Pallidum)(Right-Thalamus-Proper)(rh.precuneus_2)
0.98551	(Brain-Stem)(Right-Thalamus-Proper)(rh.lingual_7)
0.98551	(Brain-Stem)(Right-Thalamus-Proper)(rh.bankssts_2)
0.98551	(Right-Pallidum)(Right-Thalamus-Proper)(rh.superiortemporal_3)
0.98551	(Right-Amygdala)(Right-Thalamus-Proper)(rh.insula_2)
0.98551	(Brain-Stem)(Right-Thalamus-Proper)(rh.insula_2)
0.98551	(Right-Caudate)(Right-Putamen)(Right-Thalamus-Proper)
0.98551	(Right-Caudate)(Right-Thalamus-Proper)(rh.isthmuscingulate_2)
0.98551	(Right-Putamen)(rh.inferiorparietal_10)(rh.isthmuscingulate_2)
0.98551	(Right-Pallidum)(Right-Putamen)(rh.precuneus_2)
0.98551	(Brain-Stem)(Right-Putamen)(rh.lingual_7)
0.98551	(Brain-Stem)(Right-Putamen)(rh.bankssts_2)
0.98551	(Right-Pallidum)(Right-Putamen)(rh.superiortemporal_3)
0.98551	(Right-Amygdala)(Right-Putamen)(rh.insula_2)
0.98551	(Brain-Stem)(Right-Putamen)(rh.insula_2)
0.98551	(Right-Amygdala)(Right-Putamen)(Right-Thalamus-Proper)
0.98551	(Right-Caudate)(Right-Putamen)(rh.isthmuscingulate_2)
0.98551	(Right-Pallidum)(rh.isthmuscingulate_2)(rh.precuneus_2)
0.98551	(Right-Pallidum)(rh.isthmuscingulate_2)(rh.superiortemporal_3)
0.98551	(Right-Amygdala)(Right-Pallidum)(rh.insula_2)
0.98551	(Right-Amygdala)(Right-Pallidum)(Right-Thalamus-Proper)
0.98551	(Brain-Stem)(Right-Pallidum)(Right-Thalamus-Proper)
0.98551	(Right-Amygdala)(Right-Pallidum)(Right-Putamen)
0.98551	(Brain-Stem)(Right-Pallidum)(Right-Putamen)
0.98551	(Right-Amygdala)(rh.insula_2)(rh.isthmuscingulate_2)
0.98551	(Right-Amygdala)(Right-Thalamus-Proper)(rh.isthmuscingulate_2)
0.98551	(Right-Amygdala)(Right-Putamen)(rh.isthmuscingulate_2)
0.98551	(Right-Amygdala)(Right-Pallidum)(rh.isthmuscingulate_2)
0.98551	(Brain-Stem)(rh.isthmuscingulate_2)(rh.lingual_7)
0.98551	(Brain-Stem)(rh.bankssts_2)(rh.isthmuscingulate_2)
0.98551	(Brain-Stem)(rh.insula_2)(rh.isthmuscingulate_2)
0.98551	(Brain-Stem)(Right-Pallidum)(rh.isthmuscingulate_2)
0.98551	(Brain-Stem)(Right-Pallidum)(Right-Putamen)(rh.isthmuscingulate_2)
0.98551	(Right-Amygdala)(Right-Pallidum)(Right-Putamen)(rh.isthmuscingulate_2)
0.98551	(Brain-Stem)(Right-Pallidum)(Right-Thalamus-Proper)(rh.isthmuscingulate_2)
0.98551	(Right-Amygdala)(Right-Pallidum)(Right-Thalamus-Proper)(rh.isthmuscingulate_2)
0.98551	(Right-Amygdala)(Right-Pallidum)(rh.insula_2)(rh.isthmuscingulate_2)
0.98551	(Right-Amygdala)(Right-Putamen)(Right-Thalamus-Proper)(rh.isthmuscingulate_2)
0.98551	(Brain-Stem)(Right-Pallidum)(Right-Putamen)(Right-Thalamus-Proper)
0.98551	(Right-Amygdala)(Right-Pallidum)(Right-Putamen)(Right-Thalamus-Proper)
0.98551	(Brain-Stem)(Right-Putamen)(rh.insula_2)(rh.isthmuscingulate_2)
0.98551	(Right-Amygdala)(Right-Putamen)(rh.insula_2)(rh.isthmuscingulate_2)
0.98551	(Right-Amygdala)(Right-Pallidum)(Right-Putamen)(rh.insula_2)
0.98551	(Right-Pallidum)(Right-Putamen)(rh.isthmuscingulate_2)(rh.superiortemporal_3)
0.98551	(Brain-Stem)(Right-Putamen)(rh.bankssts_2)(rh.isthmuscingulate_2)
0.98551	(Brain-Stem)(Right-Putamen)(rh.isthmuscingulate_2)(rh.lingual_7)
0.98551	(Right-Pallidum)(Right-Putamen)(rh.isthmuscingulate_2)(rh.precuneus_2)
0.98551	(Right-Caudate)(Right-Putamen)(Right-Thalamus-Proper)(rh.isthmuscingulate_2)
0.98551	(Brain-Stem)(Right-Thalamus-Proper)(rh.insula_2)(rh.isthmuscingulate_2)
0.98551	(Right-Amygdala)(Right-Thalamus-Proper)(rh.insula_2)(rh.isthmuscingulate_2)
0.98551	(Brain-Stem)(Right-Putamen)(Right-Thalamus-Proper)(rh.insula_2)
0.98551	(Right-Amygdala)(Right-Pallidum)(Right-Thalamus-Proper)(rh.insula_2)
0.98551	(Right-Amygdala)(Right-Putamen)(Right-Thalamus-Proper)(rh.insula_2)
0.98551	(Right-Pallidum)(Right-Thalamus-Proper)(rh.isthmuscingulate_2)(rh.superiortemporal_3)
0.98551	(Right-Pallidum)(Right-Putamen)(Right-Thalamus-Proper)(rh.superiortemporal_3)
0.98551	(Brain-Stem)(Right-Thalamus-Proper)(rh.bankssts_2)(rh.isthmuscingulate_2)
0.98551	(Brain-Stem)(Right-Putamen)(Right-Thalamus-Proper)(rh.bankssts_2)
0.98551	(Brain-Stem)(Right-Thalamus-Proper)(rh.isthmuscingulate_2)(rh.lingual_7)
0.98551	(Brain-Stem)(Right-Putamen)(Right-Thalamus-Proper)(rh.lingual_7)
0.98551	(Right-Pallidum)(Right-Thalamus-Proper)(rh.isthmuscingulate_2)(rh.precuneus_2)
0.98551	(Right-Pallidum)(Right-Putamen)(Right-Thalamus-Proper)(rh.precuneus_2)
0.98551	(Right-Putamen)(Right-Thalamus-Proper)(rh.inferiorparietal_10)(rh.isthmuscingulate_2)
0.98551	(Right-Pallidum)(rh.insula_2)(rh.isthmuscingulate_2)(rh.superiortemporal_3)
0.98551	(Right-Pallidum)(Right-Putamen)(rh.insula_2)(rh.superiortemporal_3)
0.98551	(Right-Pallidum)(Right-Thalamus-Proper)(rh.insula_2)(rh.superiortemporal_3)
0.98551	(Right-Putamen)(rh.insula_2)(rh.isthmuscingulate_2)(rh.precuneus_2)
0.98551	(Right-Thalamus-Proper)(rh.insula_2)(rh.isthmuscingulate_2)(rh.precuneus_2)
0.98551	(Right-Putamen)(Right-Thalamus-Proper)(rh.insula_2)(rh.precuneus_2)
0.98551	(Right-Putamen)(rh.bankssts_2)(rh.isthmuscingulate_2)(rh.superiortemporal_3)
0.98551	(Right-Thalamus-Proper)(rh.bankssts_2)(rh.isthmuscingulate_2)(rh.superiortemporal_3)
0.98551	(rh.bankssts_2)(rh.insula_2)(rh.isthmuscingulate_2)(rh.superiortemporal_3)
0.98551	(Right-Putamen)(Right-Thalamus-Proper)(rh.bankssts_2)(rh.superiortemporal_3)
0.98551	(Right-Putamen)(rh.bankssts_2)(rh.insula_2)(rh.superiortemporal_3)
0.98551	(Right-Thalamus-Proper)(rh.bankssts_2)(rh.insula_2)(rh.superiortemporal_3)
0.98551	(Right-Putamen)(rh.isthmuscingulate_2)(rh.lingual_7)(rh.superiortemporal_3)
0.98551	(Right-Thalamus-Proper)(rh.isthmuscingulate_2)(rh.lingual_7)(rh.superiortemporal_3)
0.98551	(rh.insula_2)(rh.isthmuscingulate_2)(rh.lingual_7)(rh.superiortemporal_3)
0.98551	(Right-Putamen)(Right-Thalamus-Proper)(rh.lingual_7)(rh.superiortemporal_3)
0.98551	(Right-Putamen)(rh.insula_2)(rh.lingual_7)(rh.superiortemporal_3)
0.98551	(Right-Thalamus-Proper)(rh.insula_2)(rh.lingual_7)(rh.superiortemporal_3)
0.98551	(Right-Putamen)(rh.bankssts_2)(rh.isthmuscingulate_2)(rh.precuneus_2)
0.98551	(Right-Thalamus-Proper)(rh.bankssts_2)(rh.isthmuscingulate_2)(rh.precuneus_2)
0.98551	(Right-Putamen)(Right-Thalamus-Proper)(rh.bankssts_2)(rh.precuneus_2)
0.98551	(Right-Putamen)(rh.isthmuscingulate_2)(rh.lingual_7)(rh.precuneus_2)
0.98551	(Right-Thalamus-Proper)(rh.isthmuscingulate_2)(rh.lingual_7)(rh.precuneus_2)
0.98551	(Right-Putamen)(Right-Thalamus-Proper)(rh.lingual_7)(rh.precuneus_2)
0.98309	(rh.supramarginal_9)
0.98309	(rh.parahippocampal_2)
0.98309	(rh.superiortemporal_9)
0.98309	(rh.insula_5)
0.98309	(rh.insula_5)(rh.isthmuscingulate_2)
0.98309	(rh.isthmuscingulate_2)(rh.superiortemporal_9)
0.98309	(rh.isthmuscingulate_2)(rh.parahippocampal_2)
0.98309	(rh.isthmuscingulate_2)(rh.supramarginal_9)
0.98309	(Right-Amygdala)(rh.bankssts_2)
0.98309	(Right-Amygdala)(rh.lingual_7)
0.98309	(Right-Caudate)(Right-Pallidum)
0.98309	(Right-Pallidum)(rh.insula_5)
0.98309	(Right-Pallidum)(rh.superiortemporal_9)
0.98309	(Right-Pallidum)(rh.inferiorparietal_10)
0.98309	(Right-Putamen)(rh.insula_5)
0.98309	(Right-Putamen)(rh.superiortemporal_9)
0.98309	(Right-Putamen)(rh.parahippocampal_2)
0.98309	(Right-Putamen)(rh.supramarginal_9)
0.98309	(Right-Caudate)(rh.insula_2)
0.98309	(Right-Caudate)(rh.bankssts_2)
0.98309	(Right-Caudate)(rh.lingual_7)
0.98309	(Right-Thalamus-Proper)(rh.insula_5)
0.98309	(Right-Thalamus-Proper)(rh.superiortemporal_9)
0.98309	(Right-Thalamus-Proper)(rh.parahippocampal_2)
0.98309	(Right-Thalamus-Proper)(rh.supramarginal_9)
0.98309	(rh.insula_2)(rh.insula_5)
0.98309	(rh.insula_2)(rh.superiortemporal_9)
0.98309	(rh.inferiorparietal_10)(rh.insula_2)
0.98309	(rh.bankssts_2)(rh.inferiorparietal_10)
0.98309	(rh.inferiorparietal_10)(rh.lingual_7)
0.98309	(Right-Thalamus-Proper)(rh.inferiorparietal_10)(rh.lingual_7)
0.98309	(Right-Putamen)(rh.inferiorparietal_10)(rh.lingual_7)
0.98309	(rh.inferiorparietal_10)(rh.isthmuscingulate_2)(rh.lingual_7)
0.98309	(rh.bankssts_2)(rh.lingual_7)(rh.precuneus_2)
0.98309	(rh.insula_2)(rh.lingual_7)(rh.precuneus_2)
0.98309	(Right-Pallidum)(rh.lingual_7)(rh.precuneus_2)
0.98309	(Right-Thalamus-Proper)(rh.bankssts_2)(rh.inferiorparietal_10)
0.98309	(Right-Putamen)(rh.bankssts_2)(rh.inferiorparietal_10)
0.98309	(rh.bankssts_2)(rh.inferiorparietal_10)(rh.isthmuscingulate_2)
0.98309	(rh.bankssts_2)(rh.insula_2)(rh.precuneus_2)
0.98309	(Right-Pallidum)(rh.bankssts_2)(rh.precuneus_2)
0.98309	(rh.bankssts_2)(rh.lingual_7)(rh.superiortemporal_3)
0.98309	(Brain-Stem)(rh.bankssts_2)(rh.lingual_7)
0.98309	(Right-Pallidum)(rh.lingual_7)(rh.superiortemporal_3)
0.98309	(Right-Pallidum)(rh.bankssts_2)(rh.superiortemporal_3)
0.98309	(Right-Thalamus-Proper)(rh.inferiorparietal_10)(rh.insula_2)
0.98309	(Right-Putamen)(rh.inferiorparietal_10)(rh.insula_2)
0.98309	(rh.inferiorparietal_10)(rh.insula_2)(rh.isthmuscingulate_2)
0.98309	(Right-Pallidum)(rh.insula_2)(rh.precuneus_2)
0.98309	(Right-Amygdala)(rh.insula_2)(rh.lingual_7)
0.98309	(Brain-Stem)(rh.insula_2)(rh.lingual_7)
0.98309	(Right-Amygdala)(rh.bankssts_2)(rh.insula_2)
0.98309	(Brain-Stem)(rh.bankssts_2)(rh.insula_2)
0.98309	(Right-Thalamus-Proper)(rh.insula_2)(rh.superiortemporal_9)
0.98309	(Right-Putamen)(rh.insula_2)(rh.superiortemporal_9)
0.98309	(Right-Pallidum)(rh.insula_2)(rh.superiortemporal_9)
0.98309	(rh.insula_2)(rh.isthmuscingulate_2)(rh.superiortemporal_9)
0.98309	(Right-Thalamus-Proper)(rh.insula_2)(rh.insula_5)
0.98309	(Right-Putamen)(rh.insula_2)(rh.insula_5)
0.98309	(Right-Pallidum)(rh.insula_2)(rh.insula_5)
0.98309	(rh.insula_2)(rh.insula_5)(rh.isthmuscingulate_2)
0.98309	(Right-Putamen)(Right-Thalamus-Proper)(rh.supramarginal_9)
0.98309	(Right-Thalamus-Proper)(rh.isthmuscingulate_2)(rh.supramarginal_9)
0.98309	(Right-Pallidum)(Right-Thalamus-Proper)(rh.inferiorparietal_10)
0.98309	(Right-Caudate)(Right-Thalamus-Proper)(rh.lingual_7)
0.98309	(Right-Amygdala)(Right-Thalamus-Proper)(rh.lingual_7)
0.98309	(Right-Putamen)(Right-Thalamus-Proper)(rh.parahippocampal_2)
0.98309	(Right-Thalamus-Proper)(rh.isthmuscingulate_2)(rh.parahippocampal_2)
0.98309	(Right-Caudate)(Right-Thalamus-Proper)(rh.bankssts_2)
0.98309	(Right-Amygdala)(Right-Thalamus-Proper)(rh.bankssts_2)
0.98309	(Right-Putamen)(Right-Thalamus-Proper)(rh.superiortemporal_9)
0.98309	(Right-Pallidum)(Right-Thalamus-Proper)(rh.superiortemporal_9)
0.98309	(Right-Thalamus-Proper)(rh.isthmuscingulate_2)(rh.superiortemporal_9)
0.98309	(Right-Caudate)(Right-Thalamus-Proper)(rh.insula_2)
0.98309	(Right-Putamen)(Right-Thalamus-Proper)(rh.insula_5)
0.98309	(Right-Pallidum)(Right-Thalamus-Proper)(rh.insula_5)
0.98309	(Right-Thalamus-Proper)(rh.insula_5)(rh.isthmuscingulate_2)
0.98309	(Right-Caudate)(Right-Putamen)(rh.lingual_7)
0.98309	(Right-Caudate)(rh.isthmuscingulate_2)(rh.lingual_7)
0.98309	(Right-Caudate)(Right-Putamen)(rh.bankssts_2)
0.98309	(Right-Caudate)(rh.bankssts_2)(rh.isthmuscingulate_2)
0.98309	(Right-Caudate)(Right-Putamen)(rh.insula_2)
0.98309	(Right-Caudate)(rh.insula_2)(rh.isthmuscingulate_2)
0.98309	(Right-Caudate)(Right-Pallidum)(Right-Thalamus-Proper)
0.98309	(Right-Putamen)(rh.isthmuscingulate_2)(rh.supramarginal_9)
0.98309	(Right-Pallidum)(Right-Putamen)(rh.inferiorparietal_10)
0.98309	(Right-Amygdala)(Right-Putamen)(rh.lingual_7)
0.98309	(Right-Putamen)(rh.isthmuscingulate_2)(rh.parahippocampal_2)
0.98309	(Right-Amygdala)(Right-Putamen)(rh.bankssts_2)
0.98309	(Right-Pallidum)(Right-Putamen)(rh.superiortemporal_9)
0.98309	(Right-Putamen)(rh.isthmuscingulate_2)(rh.superiortemporal_9)
0.98309	(Right-Pallidum)(Right-Putamen)(rh.insula_5)
0.98309	(Right-Putamen)(rh.insula_5)(rh.isthmuscingulate_2)
0.98309	(Right-Caudate)(Right-Pallidum)(Right-Putamen)
0.98309	(Right-Pallidum)(rh.inferiorparietal_10)(rh.isthmuscingulate_2)
0.98309	(Right-Amygdala)(Right-Pallidum)(rh.lingual_7)
0.98309	(Brain-Stem)(Right-Pallidum)(rh.lingual_7)
0.98309	(Right-Amygdala)(Right-Pallidum)(rh.bankssts_2)
0.98309	(Brain-Stem)(Right-Pallidum)(rh.bankssts_2)
0.98309	(Right-Pallidum)(rh.isthmuscingulate_2)(rh.superiortemporal_9)
0.98309	(Brain-Stem)(Right-Pallidum)(rh.insula_2)
0.98309	(Right-Pallidum)(rh.insula_5)(rh.isthmuscingulate_2)
0.98309	(Right-Caudate)(Right-Pallidum)(rh.isthmuscingulate_2)
0.98309	(Right-Amygdala)(rh.isthmuscingulate_2)(rh.lingual_7)
0.98309	(Right-Amygdala)(rh.bankssts_2)(rh.isthmuscingulate_2)
0.98309	(Brain-Stem)(Right-Pallidum)(rh.insula_2)(rh.isthmuscingulate_2)
0.98309	(Brain-Stem)(Right-Pallidum)(rh.bankssts_2)(rh.isthmuscingulate_2)
0.98309	(Right-Amygdala)(Right-Pallidum)(rh.bankssts_2)(rh.isthmuscingulate_2)
0.98309	(Brain-Stem)(Right-Pallidum)(rh.isthmuscingulate_2)(rh.lingual_7)
0.98309	(Right-Amygdala)(Right-Pallidum)(rh.isthmuscingulate_2)(rh.lingual_7)
0.98309	(Right-Caudate)(Right-Pallidum)(Right-Putamen)(rh.isthmuscingulate_2)
0.98309	(Right-Pallidum)(Right-Putamen)(rh.insula_5)(rh.isthmuscingulate_2)
0.98309	(Brain-Stem)(Right-Pallidum)(Right-Putamen)(rh.insula_2)
0.98309	(Right-Pallidum)(Right-Putamen)(rh.isthmuscingulate_2)(rh.superiortemporal_9)
0.98309	(Right-Amygdala)(Right-Putamen)(rh.bankssts_2)(rh.isthmuscingulate_2)
0.98309	(Brain-Stem)(Right-Pallidum)(Right-Putamen)(rh.bankssts_2)
0.98309	(Right-Amygdala)(Right-Pallidum)(Right-Putamen)(rh.bankssts_2)
0.98309	(Right-Amygdala)(Right-Putamen)(rh.isthmuscingulate_2)(rh.lingual_7)
0.98309	(Brain-Stem)(Right-Pallidum)(Right-Putamen)(rh.lingual_7)
0.98309	(Right-Amygdala)(Right-Pallidum)(Right-Putamen)(rh.lingual_7)
0.98309	(Right-Pallidum)(Right-Putamen)(rh.inferiorparietal_10)(rh.isthmuscingulate_2)
0.98309	(Right-Caudate)(Right-Pallidum)(Right-Thalamus-Proper)(rh.isthmuscingulate_2)
0.98309	(Right-Caudate)(Right-Pallidum)(Right-Putamen)(Right-Thalamus-Proper)
0.98309	(Right-Caudate)(Right-Putamen)(rh.insula_2)(rh.isthmuscingulate_2)
0.98309	(Right-Caudate)(Right-Putamen)(rh.bankssts_2)(rh.isthmuscingulate_2)
0.98309	(Right-Caudate)(Right-Putamen)(rh.isthmuscingulate_2)(rh.lingual_7)
0.98309	(Right-Pallidum)(Right-Thalamus-Proper)(rh.insula_5)(rh.isthmuscingulate_2)
0.98309	(Right-Putamen)(Right-Thalamus-Proper)(rh.insula_5)(rh.isthmuscingulate_2)
0.98309	(Right-Pallidum)(Right-Putamen)(Right-Thalamus-Proper)(rh.insula_5)
0.98309	(Right-Caudate)(Right-Thalamus-Proper)(rh.insula_2)(rh.isthmuscingulate_2)
0.98309	(Brain-Stem)(Right-Pallidum)(Right-Thalamus-Proper)(rh.insula_2)
0.98309	(Right-Caudate)(Right-Putamen)(Right-Thalamus-Proper)(rh.insula_2)
0.98309	(Right-Pallidum)(Right-Thalamus-Proper)(rh.isthmuscingulate_2)(rh.superiortemporal_9)
0.98309	(Right-Putamen)(Right-Thalamus-Proper)(rh.isthmuscingulate_2)(rh.superiortemporal_9)
0.98309	(Right-Pallidum)(Right-Putamen)(Right-Thalamus-Proper)(rh.superiortemporal_9)
0.98309	(Right-Amygdala)(Right-Thalamus-Proper)(rh.bankssts_2)(rh.isthmuscingulate_2)
0.98309	(Right-Caudate)(Right-Thalamus-Proper)(rh.bankssts_2)(rh.isthmuscingulate_2)
0.98309	(Brain-Stem)(Right-Pallidum)(Right-Thalamus-Proper)(rh.bankssts_2)
0.98309	(Right-Amygdala)(Right-Pallidum)(Right-Thalamus-Proper)(rh.bankssts_2)
0.98309	(Right-Amygdala)(Right-Putamen)(Right-Thalamus-Proper)(rh.bankssts_2)
0.98309	(Right-Caudate)(Right-Putamen)(Right-Thalamus-Proper)(rh.bankssts_2)
0.98309	(Right-Putamen)(Right-Thalamus-Proper)(rh.isthmuscingulate_2)(rh.parahippocampal_2)
0.98309	(Right-Amygdala)(Right-Thalamus-Proper)(rh.isthmuscingulate_2)(rh.lingual_7)
0.98309	(Right-Caudate)(Right-Thalamus-Proper)(rh.isthmuscingulate_2)(rh.lingual_7)
0.98309	(Brain-Stem)(Right-Pallidum)(Right-Thalamus-Proper)(rh.lingual_7)
0.98309	(Right-Amygdala)(Right-Pallidum)(Right-Thalamus-Proper)(rh.lingual_7)
0.98309	(Right-Amygdala)(Right-Putamen)(Right-Thalamus-Proper)(rh.lingual_7)
0.98309	(Right-Caudate)(Right-Putamen)(Right-Thalamus-Proper)(rh.lingual_7)
0.98309	(Right-Pallidum)(Right-Thalamus-Proper)(rh.inferiorparietal_10)(rh.isthmuscingulate_2)
0.98309	(Right-Pallidum)(Right-Putamen)(Right-Thalamus-Proper)(rh.inferiorparietal_10)
0.98309	(Right-Putamen)(Right-Thalamus-Proper)(rh.isthmuscingulate_2)(rh.supramarginal_9)
0.98309	(Right-Pallidum)(rh.insula_2)(rh.insula_5)(rh.isthmuscingulate_2)
0.98309	(Right-Putamen)(rh.insula_2)(rh.insula_5)(rh.isthmuscingulate_2)
0.98309	(Right-Thalamus-Proper)(rh.insula_2)(rh.insula_5)(rh.isthmuscingulate_2)
0.98309	(Right-Pallidum)(Right-Putamen)(rh.insula_2)(rh.insula_5)
0.98309	(Right-Pallidum)(Right-Thalamus-Proper)(rh.insula_2)(rh.insula_5)
0.98309	(Right-Putamen)(Right-Thalamus-Proper)(rh.insula_2)(rh.insula_5)
0.98309	(Right-Pallidum)(rh.insula_2)(rh.isthmuscingulate_2)(rh.superiortemporal_9)
0.98309	(Right-Putamen)(rh.insula_2)(rh.isthmuscingulate_2)(rh.superiortemporal_9)
0.98309	(Right-Thalamus-Proper)(rh.insula_2)(rh.isthmuscingulate_2)(rh.superiortemporal_9)
0.98309	(Right-Pallidum)(Right-Putamen)(rh.insula_2)(rh.superiortemporal_9)
0.98309	(Right-Pallidum)(Right-Thalamus-Proper)(rh.insula_2)(rh.superiortemporal_9)
0.98309	(Right-Putamen)(Right-Thalamus-Proper)(rh.insula_2)(rh.superiortemporal_9)
0.98309	(Brain-Stem)(rh.bankssts_2)(rh.insula_2)(rh.isthmuscingulate_2)
0.98309	(Right-Amygdala)(rh.bankssts_2)(rh.insula_2)(rh.isthmuscingulate_2)
0.98309	(Brain-Stem)(Right-Putamen)(rh.bankssts_2)(rh.insula_2)
0.98309	(Brain-Stem)(Right-Thalamus-Proper)(rh.bankssts_2)(rh.insula_2)
0.98309	(Right-Amygdala)(Right-Pallidum)(rh.bankssts_2)(rh.insula_2)
0.98309	(Right-Amygdala)(Right-Putamen)(rh.bankssts_2)(rh.insula_2)
0.98309	(Right-Amygdala)(Right-Thalamus-Proper)(rh.bankssts_2)(rh.insula_2)
0.98309	(Brain-Stem)(rh.insula_2)(rh.isthmuscingulate_2)(rh.lingual_7)
0.98309	(Right-Amygdala)(rh.insula_2)(rh.isthmuscingulate_2)(rh.lingual_7)
0.98309	(Brain-Stem)(Right-Putamen)(rh.insula_2)(rh.lingual_7)
0.98309	(Brain-Stem)(Right-Thalamus-Proper)(rh.insula_2)(rh.lingual_7)
0.98309	(Right-Amygdala)(Right-Pallidum)(rh.insula_2)(rh.lingual_7)
0.98309	(Right-Amygdala)(Right-Putamen)(rh.insula_2)(rh.lingual_7)
0.98309	(Right-Amygdala)(Right-Thalamus-Proper)(rh.insula_2)(rh.lingual_7)
0.98309	(Right-Pallidum)(rh.insula_2)(rh.isthmuscingulate_2)(rh.precuneus_2)
0.98309	(Right-Pallidum)(Right-Putamen)(rh.insula_2)(rh.precuneus_2)
0.98309	(Right-Pallidum)(Right-Thalamus-Proper)(rh.insula_2)(rh.precuneus_2)
0.98309	(Right-Putamen)(rh.inferiorparietal_10)(rh.insula_2)(rh.isthmuscingulate_2)
0.98309	(Right-Thalamus-Proper)(rh.inferiorparietal_10)(rh.insula_2)(rh.isthmuscingulate_2)
0.98309	(Right-Putamen)(Right-Thalamus-Proper)(rh.inferiorparietal_10)(rh.insula_2)
0.98309	(Right-Pallidum)(rh.bankssts_2)(rh.isthmuscingulate_2)(rh.superiortemporal_3)
0.98309	(Right-Pallidum)(Right-Putamen)(rh.bankssts_2)(rh.superiortemporal_3)
0.98309	(Right-Pallidum)(Right-Thalamus-Proper)(rh.bankssts_2)(rh.superiortemporal_3)
0.98309	(Right-Pallidum)(rh.bankssts_2)(rh.insula_2)(rh.superiortemporal_3)
0.98309	(Right-Pallidum)(rh.isthmuscingulate_2)(rh.lingual_7)(rh.superiortemporal_3)
0.98309	(Right-Pallidum)(Right-Putamen)(rh.lingual_7)(rh.superiortemporal_3)
0.98309	(Right-Pallidum)(Right-Thalamus-Proper)(rh.lingual_7)(rh.superiortemporal_3)
0.98309	(Right-Pallidum)(rh.insula_2)(rh.lingual_7)(rh.superiortemporal_3)
0.98309	(Brain-Stem)(rh.bankssts_2)(rh.isthmuscingulate_2)(rh.lingual_7)
0.98309	(rh.bankssts_2)(rh.isthmuscingulate_2)(rh.lingual_7)(rh.superiortemporal_3)
0.98309	(Brain-Stem)(Right-Putamen)(rh.bankssts_2)(rh.lingual_7)
0.98309	(Brain-Stem)(Right-Thalamus-Proper)(rh.bankssts_2)(rh.lingual_7)
0.98309	(Right-Putamen)(rh.bankssts_2)(rh.lingual_7)(rh.superiortemporal_3)
0.98309	(Right-Thalamus-Proper)(rh.bankssts_2)(rh.lingual_7)(rh.superiortemporal_3)
0.98309	(rh.bankssts_2)(rh.insula_2)(rh.lingual_7)(rh.superiortemporal_3)
0.98309	(Right-Pallidum)(rh.bankssts_2)(rh.isthmuscingulate_2)(rh.precuneus_2)
0.98309	(rh.bankssts_2)(rh.insula_2)(rh.isthmuscingulate_2)(rh.precuneus_2)
0.98309	(Right-Pallidum)(Right-Putamen)(rh.bankssts_2)(rh.precuneus_2)
0.98309	(Right-Pallidum)(Right-Thalamus-Proper)(rh.bankssts_2)(rh.precuneus_2)
0.98309	(Right-Putamen)(rh.bankssts_2)(rh.insula_2)(rh.precuneus_2)
0.98309	(Right-Thalamus-Proper)(rh.bankssts_2)(rh.insula_2)(rh.precuneus_2)
0.98309	(Right-Putamen)(rh.bankssts_2)(rh.inferiorparietal_10)(rh.isthmuscingulate_2)
0.98309	(Right-Thalamus-Proper)(rh.bankssts_2)(rh.inferiorparietal_10)(rh.isthmuscingulate_2)
0.98309	(Right-Putamen)(Right-Thalamus-Proper)(rh.bankssts_2)(rh.inferiorparietal_10)
0.98309	(Right-Pallidum)(rh.isthmuscingulate_2)(rh.lingual_7)(rh.precuneus_2)
0.98309	(rh.insula_2)(rh.isthmuscingulate_2)(rh.lingual_7)(rh.precuneus_2)
0.98309	(rh.bankssts_2)(rh.isthmuscingulate_2)(rh.lingual_7)(rh.precuneus_2)
0.98309	(Right-Pallidum)(Right-Putamen)(rh.lingual_7)(rh.precuneus_2)
0.98309	(Right-Pallidum)(Right-Thalamus-Proper)(rh.lingual_7)(rh.precuneus_2)
0.98309	(Right-Putamen)(rh.insula_2)(rh.lingual_7)(rh.precuneus_2)
0.98309	(Right-Putamen)(rh.bankssts_2)(rh.lingual_7)(rh.precuneus_2)
0.98309	(Right-Thalamus-Proper)(rh.insula_2)(rh.lingual_7)(rh.precuneus_2)
0.98309	(Right-Thalamus-Proper)(rh.bankssts_2)(rh.lingual_7)(rh.precuneus_2)
0.98309	(Right-Putamen)(rh.inferiorparietal_10)(rh.isthmuscingulate_2)(rh.lingual_7)
0.98309	(Right-Thalamus-Proper)(rh.inferiorparietal_10)(rh.isthmuscingulate_2)(rh.lingual_7)
0.98309	(Right-Putamen)(Right-Thalamus-Proper)(rh.inferiorparietal_10)(rh.lingual_7)
0.98068	(rh.inferiorparietal_4)
0.98068	(rh.inferiorparietal_4)(rh.isthmuscingulate_2)
0.98068	(Right-Amygdala)(rh.superiortemporal_9)
0.98068	(Right-Pallidum)(rh.parahippocampal_2)
0.98068	(Right-Pallidum)(rh.supramarginal_9)
0.98068	(Right-Putamen)(rh.inferiorparietal_4)
0.98068	(Right-Thalamus-Proper)(rh.inferiorparietal_4)
0.98068	(rh.bankssts_2)(rh.insula_5)
0.98068	(rh.insula_5)(rh.lingual_7)
0.98068	(rh.insula_2)(rh.parahippocampal_2)
0.98068	(rh.insula_2)(rh.supramarginal_9)
0.98068	(rh.bankssts_2)(rh.superiortemporal_9)
0.98068	(rh.lingual_7)(rh.superiortemporal_9)
0.98068	(rh.bankssts_2)(rh.parahippocampal_2)
0.98068	(rh.bankssts_2)(rh.supramarginal_9)
0.98068	(rh.lingual_7)(rh.parahippocampal_2)
0.98068	(rh.lingual_7)(rh.supramarginal_9)
0.98068	(Right-Thalamus-Proper)(rh.lingual_7)(rh.supramarginal_9)
0.98068	(Right-Putamen)(rh.lingual_7)(rh.supramarginal_9)
0.98068	(rh.isthmuscingulate_2)(rh.lingual_7)(rh.supramarginal_9)
0.98068	(rh.bankssts_2)(rh.inferiorparietal_10)(rh.lingual_7)
0.98068	(rh.inferiorparietal_10)(rh.insula_2)(rh.lingual_7)
0.98068	(Right-Pallidum)(rh.inferiorparietal_10)(rh.lingual_7)
0.98068	(Right-Thalamus-Proper)(rh.lingual_7)(rh.parahippocampal_2)
0.98068	(Right-Putamen)(rh.lingual_7)(rh.parahippocampal_2)
0.98068	(rh.isthmuscingulate_2)(rh.lingual_7)(rh.parahippocampal_2)
0.98068	(Right-Thalamus-Proper)(rh.bankssts_2)(rh.supramarginal_9)
0.98068	(Right-Putamen)(rh.bankssts_2)(rh.supramarginal_9)
0.98068	(rh.bankssts_2)(rh.isthmuscingulate_2)(rh.supramarginal_9)
0.98068	(rh.bankssts_2)(rh.inferiorparietal_10)(rh.insula_2)
0.98068	(Right-Pallidum)(rh.bankssts_2)(rh.inferiorparietal_10)
0.98068	(Right-Caudate)(rh.bankssts_2)(rh.lingual_7)
0.98068	(Right-Amygdala)(rh.bankssts_2)(rh.lingual_7)
0.98068	(Right-Thalamus-Proper)(rh.bankssts_2)(rh.parahippocampal_2)
0.98068	(Right-Putamen)(rh.bankssts_2)(rh.parahippocampal_2)
0.98068	(rh.bankssts_2)(rh.isthmuscingulate_2)(rh.parahippocampal_2)
0.98068	(rh.insula_2)(rh.lingual_7)(rh.superiortemporal_9)
0.98068	(Right-Thalamus-Proper)(rh.lingual_7)(rh.superiortemporal_9)
0.98068	(Right-Putamen)(rh.lingual_7)(rh.superiortemporal_9)
0.98068	(Right-Pallidum)(rh.lingual_7)(rh.superiortemporal_9)
0.98068	(rh.isthmuscingulate_2)(rh.lingual_7)(rh.superiortemporal_9)
0.98068	(rh.bankssts_2)(rh.insula_2)(rh.superiortemporal_9)
0.98068	(Right-Thalamus-Proper)(rh.bankssts_2)(rh.superiortemporal_9)
0.98068	(Right-Putamen)(rh.bankssts_2)(rh.superiortemporal_9)
0.98068	(Right-Pallidum)(rh.bankssts_2)(rh.superiortemporal_9)
0.98068	(rh.bankssts_2)(rh.isthmuscingulate_2)(rh.superiortemporal_9)
0.98068	(Right-Thalamus-Proper)(rh.insula_2)(rh.supramarginal_9)
0.98068	(Right-Putamen)(rh.insula_2)(rh.supramarginal_9)
0.98068	(rh.insula_2)(rh.isthmuscingulate_2)(rh.supramarginal_9)
0.98068	(Right-Pallidum)(rh.inferiorparietal_10)(rh.insula_2)
0.98068	(rh.insula_2)(rh.insula_5)(rh.lingual_7)
0.98068	(Right-Caudate)(rh.insula_2)(rh.lingual_7)
0.98068	(Right-Thalamus-Proper)(rh.insula_2)(rh.parahippocampal_2)
0.98068	(Right-Putamen)(rh.insula_2)(rh.parahippocampal_2)
0.98068	(rh.insula_2)(rh.isthmuscingulate_2)(rh.parahippocampal_2)
0.98068	(rh.bankssts_2)(rh.insula_2)(rh.insula_5)
0.98068	(Right-Caudate)(rh.bankssts_2)(rh.insula_2)
0.98068	(Right-Amygdala)(rh.insula_2)(rh.superiortemporal_9)
0.98068	(Right-Thalamus-Proper)(rh.insula_5)(rh.lingual_7)
0.98068	(Right-Putamen)(rh.insula_5)(rh.lingual_7)
0.98068	(Right-Pallidum)(rh.insula_5)(rh.lingual_7)
0.98068	(rh.insula_5)(rh.isthmuscingulate_2)(rh.lingual_7)
0.98068	(Right-Thalamus-Proper)(rh.bankssts_2)(rh.insula_5)
0.98068	(Right-Putamen)(rh.bankssts_2)(rh.insula_5)
0.98068	(Right-Pallidum)(rh.bankssts_2)(rh.insula_5)
0.98068	(rh.bankssts_2)(rh.insula_5)(rh.isthmuscingulate_2)
0.98068	(Right-Pallidum)(Right-Thalamus-Proper)(rh.supramarginal_9)
0.98068	(Right-Putamen)(Right-Thalamus-Proper)(rh.inferiorparietal_4)
0.98068	(Right-Thalamus-Proper)(rh.inferiorparietal_4)(rh.isthmuscingulate_2)
0.98068	(Right-Pallidum)(Right-Thalamus-Proper)(rh.parahippocampal_2)
0.98068	(Right-Amygdala)(Right-Thalamus-Proper)(rh.superiortemporal_9)
0.98068	(Right-Caudate)(Right-Pallidum)(rh.lingual_7)
0.98068	(Right-Caudate)(Right-Pallidum)(rh.bankssts_2)
0.98068	(Right-Caudate)(Right-Pallidum)(rh.insula_2)
0.98068	(Right-Pallidum)(Right-Putamen)(rh.supramarginal_9)
0.98068	(Right-Putamen)(rh.inferiorparietal_4)(rh.isthmuscingulate_2)
0.98068	(Right-Pallidum)(Right-Putamen)(rh.parahippocampal_2)
0.98068	(Right-Amygdala)(Right-Putamen)(rh.superiortemporal_9)
0.98068	(Right-Pallidum)(rh.isthmuscingulate_2)(rh.supramarginal_9)
0.98068	(Right-Pallidum)(rh.isthmuscingulate_2)(rh.parahippocampal_2)
0.98068	(Right-Amygdala)(Right-Pallidum)(rh.superiortemporal_9)
0.98068	(Right-Amygdala)(rh.isthmuscingulate_2)(rh.superiortemporal_9)
0.98068	(Right-Amygdala)(Right-Pallidum)(rh.isthmuscingulate_2)(rh.superiortemporal_9)
0.98068	(Right-Amygdala)(Right-Putamen)(rh.isthmuscingulate_2)(rh.superiortemporal_9)
0.98068	(Right-Amygdala)(Right-Pallidum)(Right-Putamen)(rh.superiortemporal_9)
0.98068	(Right-Pallidum)(Right-Putamen)(rh.isthmuscingulate_2)(rh.parahippocampal_2)
0.98068	(Right-Pallidum)(Right-Putamen)(rh.isthmuscingulate_2)(rh.supramarginal_9)
0.98068	(Right-Caudate)(Right-Pallidum)(rh.insula_2)(rh.isthmuscingulate_2)
0.98068	(Right-Caudate)(Right-Pallidum)(Right-Putamen)(rh.insula_2)
0.98068	(Right-Caudate)(Right-Pallidum)(rh.bankssts_2)(rh.isthmuscingulate_2)
0.98068	(Right-Caudate)(Right-Pallidum)(Right-Putamen)(rh.bankssts_2)
0.98068	(Right-Caudate)(Right-Pallidum)(rh.isthmuscingulate_2)(rh.lingual_7)
0.98068	(Right-Caudate)(Right-Pallidum)(Right-Putamen)(rh.lingual_7)
0.98068	(Right-Caudate)(Right-Pallidum)(Right-Thalamus-Proper)(rh.insula_2)
0.98068	(Right-Amygdala)(Right-Thalamus-Proper)(rh.isthmuscingulate_2)(rh.superiortemporal_9)
0.98068	(Right-Amygdala)(Right-Pallidum)(Right-Thalamus-Proper)(rh.superiortemporal_9)
0.98068	(Right-Amygdala)(Right-Putamen)(Right-Thalamus-Proper)(rh.superiortemporal_9)
0.98068	(Right-Caudate)(Right-Pallidum)(Right-Thalamus-Proper)(rh.bankssts_2)
0.98068	(Right-Pallidum)(Right-Thalamus-Proper)(rh.isthmuscingulate_2)(rh.parahippocampal_2)
0.98068	(Right-Pallidum)(Right-Putamen)(Right-Thalamus-Proper)(rh.parahippocampal_2)
0.98068	(Right-Caudate)(Right-Pallidum)(Right-Thalamus-Proper)(rh.lingual_7)
0.98068	(Right-Putamen)(Right-Thalamus-Proper)(rh.inferiorparietal_4)(rh.isthmuscingulate_2)
0.98068	(Right-Pallidum)(Right-Thalamus-Proper)(rh.isthmuscingulate_2)(rh.supramarginal_9)
0.98068	(Right-Pallidum)(Right-Putamen)(Right-Thalamus-Proper)(rh.supramarginal_9)
0.98068	(Right-Pallidum)(rh.bankssts_2)(rh.insula_5)(rh.isthmuscingulate_2)
0.98068	(Right-Putamen)(rh.bankssts_2)(rh.insula_5)(rh.isthmuscingulate_2)
0.98068	(Right-Thalamus-Proper)(rh.bankssts_2)(rh.insula_5)(rh.isthmuscingulate_2)
0.98068	(Right-Pallidum)(Right-Putamen)(rh.bankssts_2)(rh.insula_5)
0.98068	(Right-Pallidum)(Right-Thalamus-Proper)(rh.bankssts_2)(rh.insula_5)
0.98068	(Right-Putamen)(Right-Thalamus-Proper)(rh.bankssts_2)(rh.insula_5)
0.98068	(Right-Pallidum)(rh.insula_5)(rh.isthmuscingulate_2)(rh.lingual_7)
0.98068	(Right-Putamen)(rh.insula_5)(rh.isthmuscingulate_2)(rh.lingual_7)
0.98068	(Right-Thalamus-Proper)(rh.insula_5)(rh.isthmuscingulate_2)(rh.lingual_7)
0.98068	(Right-Pallidum)(Right-Putamen)(rh.insula_5)(rh.lingual_7)
0.98068	(Right-Pallidum)(Right-Thalamus-Proper)(rh.insula_5)(rh.lingual_7)
0.98068	(Right-Putamen)(Right-Thalamus-Proper)(rh.insula_5)(rh.lingual_7)
0.98068	(Right-Amygdala)(rh.insula_2)(rh.isthmuscingulate_2)(rh.superiortemporal_9)
0.98068	(Right-Amygdala)(Right-Pallidum)(rh.insula_2)(rh.superiortemporal_9)
0.98068	(Right-Amygdala)(Right-Putamen)(rh.insula_2)(rh.superiortemporal_9)
0.98068	(Right-Amygdala)(Right-Thalamus-Proper)(rh.insula_2)(rh.superiortemporal_9)
0.98068	(Right-Caudate)(rh.bankssts_2)(rh.insula_2)(rh.isthmuscingulate_2)
0.98068	(rh.bankssts_2)(rh.insula_2)(rh.insula_5)(rh.isthmuscingulate_2)
0.98068	(Brain-Stem)(Right-Pallidum)(rh.bankssts_2)(rh.insula_2)
0.98068	(Right-Pallidum)(rh.bankssts_2)(rh.insula_2)(rh.insula_5)
0.98068	(Right-Caudate)(Right-Putamen)(rh.bankssts_2)(rh.insula_2)
0.98068	(Right-Putamen)(rh.bankssts_2)(rh.insula_2)(rh.insula_5)
0.98068	(Right-Caudate)(Right-Thalamus-Proper)(rh.bankssts_2)(rh.insula_2)
0.98068	(Right-Thalamus-Proper)(rh.bankssts_2)(rh.insula_2)(rh.insula_5)
0.98068	(Right-Putamen)(rh.insula_2)(rh.isthmuscingulate_2)(rh.parahippocampal_2)
0.98068	(Right-Thalamus-Proper)(rh.insula_2)(rh.isthmuscingulate_2)(rh.parahippocampal_2)
0.98068	(Right-Putamen)(Right-Thalamus-Proper)(rh.insula_2)(rh.parahippocampal_2)
0.98068	(Right-Caudate)(rh.insula_2)(rh.isthmuscingulate_2)(rh.lingual_7)
0.98068	(rh.insula_2)(rh.insula_5)(rh.isthmuscingulate_2)(rh.lingual_7)
0.98068	(Brain-Stem)(Right-Pallidum)(rh.insula_2)(rh.lingual_7)
0.98068	(Right-Pallidum)(rh.insula_2)(rh.insula_5)(rh.lingual_7)
0.98068	(Right-Caudate)(Right-Putamen)(rh.insula_2)(rh.lingual_7)
0.98068	(Right-Putamen)(rh.insula_2)(rh.insula_5)(rh.lingual_7)
0.98068	(Right-Caudate)(Right-Thalamus-Proper)(rh.insula_2)(rh.lingual_7)
0.98068	(Right-Thalamus-Proper)(rh.insula_2)(rh.insula_5)(rh.lingual_7)
0.98068	(Right-Pallidum)(rh.inferiorparietal_10)(rh.insula_2)(rh.isthmuscingulate_2)
0.98068	(Right-Pallidum)(Right-Putamen)(rh.inferiorparietal_10)(rh.insula_2)
0.98068	(Right-Pallidum)(Right-Thalamus-Proper)(rh.inferiorparietal_10)(rh.insula_2)
0.98068	(Right-Putamen)(rh.insula_2)(rh.isthmuscingulate_2)(rh.supramarginal_9)
0.98068	(Right-Thalamus-Proper)(rh.insula_2)(rh.isthmuscingulate_2)(rh.supramarginal_9)
0.98068	(Right-Putamen)(Right-Thalamus-Proper)(rh.insula_2)(rh.supramarginal_9)
0.98068	(Right-Pallidum)(rh.bankssts_2)(rh.isthmuscingulate_2)(rh.superiortemporal_9)
0.98068	(Right-Putamen)(rh.bankssts_2)(rh.isthmuscingulate_2)(rh.superiortemporal_9)
0.98068	(Right-Thalamus-Proper)(rh.bankssts_2)(rh.isthmuscingulate_2)(rh.superiortemporal_9)
0.98068	(rh.bankssts_2)(rh.insula_2)(rh.isthmuscingulate_2)(rh.superiortemporal_9)
0.98068	(Right-Pallidum)(Right-Putamen)(rh.bankssts_2)(rh.superiortemporal_9)
0.98068	(Right-Pallidum)(Right-Thalamus-Proper)(rh.bankssts_2)(rh.superiortemporal_9)
0.98068	(Right-Pallidum)(rh.bankssts_2)(rh.insula_2)(rh.superiortemporal_9)
0.98068	(Right-Putamen)(Right-Thalamus-Proper)(rh.bankssts_2)(rh.superiortemporal_9)
0.98068	(Right-Putamen)(rh.bankssts_2)(rh.insula_2)(rh.superiortemporal_9)
0.98068	(Right-Thalamus-Proper)(rh.bankssts_2)(rh.insula_2)(rh.superiortemporal_9)
0.98068	(Right-Pallidum)(rh.isthmuscingulate_2)(rh.lingual_7)(rh.superiortemporal_9)
0.98068	(Right-Putamen)(rh.isthmuscingulate_2)(rh.lingual_7)(rh.superiortemporal_9)
0.98068	(Right-Thalamus-Proper)(rh.isthmuscingulate_2)(rh.lingual_7)(rh.superiortemporal_9)
0.98068	(rh.insula_2)(rh.isthmuscingulate_2)(rh.lingual_7)(rh.superiortemporal_9)
0.98068	(Right-Pallidum)(Right-Putamen)(rh.lingual_7)(rh.superiortemporal_9)
0.98068	(Right-Pallidum)(Right-Thalamus-Proper)(rh.lingual_7)(rh.superiortemporal_9)
0.98068	(Right-Pallidum)(rh.insula_2)(rh.lingual_7)(rh.superiortemporal_9)
0.98068	(Right-Putamen)(Right-Thalamus-Proper)(rh.lingual_7)(rh.superiortemporal_9)
0.98068	(Right-Putamen)(rh.insula_2)(rh.lingual_7)(rh.superiortemporal_9)
0.98068	(Right-Thalamus-Proper)(rh.insula_2)(rh.lingual_7)(rh.superiortemporal_9)
0.98068	(Right-Putamen)(rh.bankssts_2)(rh.isthmuscingulate_2)(rh.parahippocampal_2)
0.98068	(Right-Thalamus-Proper)(rh.bankssts_2)(rh.isthmuscingulate_2)(rh.parahippocampal_2)
0.98068	(Right-Putamen)(Right-Thalamus-Proper)(rh.bankssts_2)(rh.parahippocampal_2)
0.98068	(Right-Amygdala)(rh.bankssts_2)(rh.isthmuscingulate_2)(rh.lingual_7)
0.98068	(Right-Caudate)(rh.bankssts_2)(rh.isthmuscingulate_2)(rh.lingual_7)
0.98068	(Brain-Stem)(Right-Pallidum)(rh.bankssts_2)(rh.lingual_7)
0.98068	(Brain-Stem)(rh.bankssts_2)(rh.insula_2)(rh.lingual_7)
0.98068	(Right-Amygdala)(Right-Pallidum)(rh.bankssts_2)(rh.lingual_7)
0.98068	(Right-Amygdala)(Right-Putamen)(rh.bankssts_2)(rh.lingual_7)
0.98068	(Right-Amygdala)(Right-Thalamus-Proper)(rh.bankssts_2)(rh.lingual_7)
0.98068	(Right-Amygdala)(rh.bankssts_2)(rh.insula_2)(rh.lingual_7)
0.98068	(Right-Pallidum)(rh.bankssts_2)(rh.lingual_7)(rh.superiortemporal_3)
0.98068	(Right-Caudate)(Right-Putamen)(rh.bankssts_2)(rh.lingual_7)
0.98068	(Right-Caudate)(Right-Thalamus-Proper)(rh.bankssts_2)(rh.lingual_7)
0.98068	(Right-Pallidum)(rh.bankssts_2)(rh.insula_2)(rh.precuneus_2)
0.98068	(Right-Pallidum)(rh.bankssts_2)(rh.inferiorparietal_10)(rh.isthmuscingulate_2)
0.98068	(rh.bankssts_2)(rh.inferiorparietal_10)(rh.insula_2)(rh.isthmuscingulate_2)
0.98068	(Right-Pallidum)(Right-Putamen)(rh.bankssts_2)(rh.inferiorparietal_10)
0.98068	(Right-Pallidum)(Right-Thalamus-Proper)(rh.bankssts_2)(rh.inferiorparietal_10)
0.98068	(Right-Putamen)(rh.bankssts_2)(rh.inferiorparietal_10)(rh.insula_2)
0.98068	(Right-Thalamus-Proper)(rh.bankssts_2)(rh.inferiorparietal_10)(rh.insula_2)
0.98068	(Right-Putamen)(rh.bankssts_2)(rh.isthmuscingulate_2)(rh.supramarginal_9)
0.98068	(Right-Thalamus-Proper)(rh.bankssts_2)(rh.isthmuscingulate_2)(rh.supramarginal_9)
0.98068	(Right-Putamen)(Right-Thalamus-Proper)(rh.bankssts_2)(rh.supramarginal_9)
0.98068	(Right-Putamen)(rh.isthmuscingulate_2)(rh.lingual_7)(rh.parahippocampal_2)
0.98068	(Right-Thalamus-Proper)(rh.isthmuscingulate_2)(rh.lingual_7)(rh.parahippocampal_2)
0.98068	(Right-Putamen)(Right-Thalamus-Proper)(rh.lingual_7)(rh.parahippocampal_2)
0.98068	(Right-Pallidum)(rh.insula_2)(rh.lingual_7)(rh.precuneus_2)
0.98068	(Right-Pallidum)(rh.bankssts_2)(rh.lingual_7)(rh.precuneus_2)
0.98068	(rh.bankssts_2)(rh.insula_2)(rh.lingual_7)(rh.precuneus_2)
0.98068	(Right-Pallidum)(rh.inferiorparietal_10)(rh.isthmuscingulate_2)(rh.lingual_7)
0.98068	(rh.inferiorparietal_10)(rh.insula_2)(rh.isthmuscingulate_2)(rh.lingual_7)
0.98068	(rh.bankssts_2)(rh.inferiorparietal_10)(rh.isthmuscingulate_2)(rh.lingual_7)
0.98068	(Right-Pallidum)(Right-Putamen)(rh.inferiorparietal_10)(rh.lingual_7)
0.98068	(Right-Pallidum)(Right-Thalamus-Proper)(rh.inferiorparietal_10)(rh.lingual_7)
0.98068	(Right-Putamen)(rh.inferiorparietal_10)(rh.insula_2)(rh.lingual_7)
0.98068	(Right-Putamen)(rh.bankssts_2)(rh.inferiorparietal_10)(rh.lingual_7)
0.98068	(Right-Thalamus-Proper)(rh.inferiorparietal_10)(rh.insula_2)(rh.lingual_7)
0.98068	(Right-Thalamus-Proper)(rh.bankssts_2)(rh.inferiorparietal_10)(rh.lingual_7)
0.98068	(Right-Putamen)(rh.isthmuscingulate_2)(rh.lingual_7)(rh.supramarginal_9)
0.98068	(Right-Thalamus-Proper)(rh.isthmuscingulate_2)(rh.lingual_7)(rh.supramarginal_9)
0.98068	(Right-Putamen)(Right-Thalamus-Proper)(rh.lingual_7)(rh.supramarginal_9)
0.97826	(rh.superiortemporal_1)
0.97826	(rh.isthmuscingulate_2)(rh.superiortemporal_1)
0.97826	(Brain-Stem)(rh.superiortemporal_3)
0.97826	(Right-Amygdala)(rh.insula_5)
0.97826	(Right-Amygdala)(rh.superiortemporal_3)
0.97826	(Right-Pallidum)(rh.inferiorparietal_4)
0.97826	(Right-Putamen)(rh.superiortemporal_1)
0.97826	(Right-Thalamus-Proper)(rh.superiortemporal_1)
0.97826	(rh.insula_5)(rh.superiortemporal_9)
0.97826	(rh.inferiorparietal_4)(rh.insula_2)
0.97826	(rh.bankssts_2)(rh.inferiorparietal_4)
0.97826	(rh.inferiorparietal_4)(rh.lingual_7)
0.97826	(rh.bankssts_2)(rh.lingual_7)(rh.supramarginal_9)
0.97826	(rh.insula_2)(rh.lingual_7)(rh.supramarginal_9)
0.97826	(Right-Pallidum)(rh.lingual_7)(rh.supramarginal_9)
0.97826	(Right-Thalamus-Proper)(rh.inferiorparietal_4)(rh.lingual_7)
0.97826	(Right-Putamen)(rh.inferiorparietal_4)(rh.lingual_7)
0.97826	(rh.inferiorparietal_4)(rh.isthmuscingulate_2)(rh.lingual_7)
0.97826	(rh.bankssts_2)(rh.lingual_7)(rh.parahippocampal_2)
0.97826	(rh.insula_2)(rh.lingual_7)(rh.parahippocampal_2)
0.97826	(Right-Pallidum)(rh.lingual_7)(rh.parahippocampal_2)
0.97826	(rh.bankssts_2)(rh.insula_2)(rh.supramarginal_9)
0.97826	(Right-Pallidum)(rh.bankssts_2)(rh.supramarginal_9)
0.97826	(Right-Thalamus-Proper)(rh.bankssts_2)(rh.inferiorparietal_4)
0.97826	(Right-Putamen)(rh.bankssts_2)(rh.inferiorparietal_4)
0.97826	(rh.bankssts_2)(rh.inferiorparietal_4)(rh.isthmuscingulate_2)
0.97826	(rh.bankssts_2)(rh.lingual_7)(rh.superiortemporal_9)
0.97826	(rh.bankssts_2)(rh.insula_5)(rh.lingual_7)
0.97826	(rh.bankssts_2)(rh.insula_2)(rh.parahippocampal_2)
0.97826	(Right-Pallidum)(rh.bankssts_2)(rh.parahippocampal_2)
0.97826	(Right-Amygdala)(rh.lingual_7)(rh.superiortemporal_9)
0.97826	(Right-Amygdala)(rh.bankssts_2)(rh.superiortemporal_9)
0.97826	(Right-Pallidum)(rh.insula_2)(rh.supramarginal_9)
0.97826	(Right-Thalamus-Proper)(rh.inferiorparietal_4)(rh.insula_2)
0.97826	(Right-Putamen)(rh.inferiorparietal_4)(rh.insula_2)
0.97826	(rh.inferiorparietal_4)(rh.insula_2)(rh.isthmuscingulate_2)
0.97826	(Right-Pallidum)(rh.insula_2)(rh.parahippocampal_2)
0.97826	(Right-Amygdala)(rh.insula_2)(rh.superiortemporal_3)
0.97826	(Brain-Stem)(rh.insula_2)(rh.superiortemporal_3)
0.97826	(rh.insula_2)(rh.insula_5)(rh.superiortemporal_9)
0.97826	(Right-Thalamus-Proper)(rh.insula_5)(rh.superiortemporal_9)
0.97826	(Right-Putamen)(rh.insula_5)(rh.superiortemporal_9)
0.97826	(Right-Pallidum)(rh.insula_5)(rh.superiortemporal_9)
0.97826	(rh.insula_5)(rh.isthmuscingulate_2)(rh.superiortemporal_9)
0.97826	(Right-Amygdala)(rh.insula_2)(rh.insula_5)
0.97826	(Right-Pallidum)(Right-Thalamus-Proper)(rh.inferiorparietal_4)
0.97826	(Right-Putamen)(Right-Thalamus-Proper)(rh.superiortemporal_1)
0.97826	(Right-Thalamus-Proper)(rh.isthmuscingulate_2)(rh.superiortemporal_1)
0.97826	(Right-Amygdala)(Right-Thalamus-Proper)(rh.superiortemporal_3)
0.97826	(Brain-Stem)(Right-Thalamus-Proper)(rh.superiortemporal_3)
0.97826	(Right-Amygdala)(Right-Thalamus-Proper)(rh.insula_5)
0.97826	(Right-Pallidum)(Right-Putamen)(rh.inferiorparietal_4)
0.97826	(Right-Putamen)(rh.isthmuscingulate_2)(rh.superiortemporal_1)
0.97826	(Right-Amygdala)(Right-Putamen)(rh.superiortemporal_3)
0.97826	(Brain-Stem)(Right-Putamen)(rh.superiortemporal_3)
0.97826	(Right-Amygdala)(Right-Putamen)(rh.insula_5)
0.97826	(Right-Pallidum)(rh.inferiorparietal_4)(rh.isthmuscingulate_2)
0.97826	(Right-Amygdala)(Right-Pallidum)(rh.superiortemporal_3)
0.97826	(Right-Amygdala)(Right-Pallidum)(rh.insula_5)
0.97826	(Right-Amygdala)(rh.isthmuscingulate_2)(rh.superiortemporal_3)
0.97826	(Right-Amygdala)(rh.insula_5)(rh.isthmuscingulate_2)
0.97826	(Brain-Stem)(rh.isthmuscingulate_2)(rh.superiortemporal_3)
0.97826	(Right-Amygdala)(Right-Pallidum)(rh.insula_5)(rh.isthmuscingulate_2)
0.97826	(Right-Amygdala)(Right-Pallidum)(rh.isthmuscingulate_2)(rh.superiortemporal_3)
0.97826	(Right-Amygdala)(Right-Putamen)(rh.insula_5)(rh.isthmuscingulate_2)
0.97826	(Right-Amygdala)(Right-Pallidum)(Right-Putamen)(rh.insula_5)
0.97826	(Brain-Stem)(Right-Putamen)(rh.isthmuscingulate_2)(rh.superiortemporal_3)
0.97826	(Right-Amygdala)(Right-Putamen)(rh.isthmuscingulate_2)(rh.superiortemporal_3)
0.97826	(Right-Amygdala)(Right-Pallidum)(Right-Putamen)(rh.superiortemporal_3)
0.97826	(Right-Pallidum)(Right-Putamen)(rh.inferiorparietal_4)(rh.isthmuscingulate_2)
0.97826	(Right-Amygdala)(Right-Thalamus-Proper)(rh.insula_5)(rh.isthmuscingulate_2)
0.97826	(Right-Amygdala)(Right-Pallidum)(Right-Thalamus-Proper)(rh.insula_5)
0.97826	(Right-Amygdala)(Right-Putamen)(Right-Thalamus-Proper)(rh.insula_5)
0.97826	(Brain-Stem)(Right-Thalamus-Proper)(rh.isthmuscingulate_2)(rh.superiortemporal_3)
0.97826	(Right-Amygdala)(Right-Thalamus-Proper)(rh.isthmuscingulate_2)(rh.superiortemporal_3)
0.97826	(Brain-Stem)(Right-Putamen)(Right-Thalamus-Proper)(rh.superiortemporal_3)
0.97826	(Right-Amygdala)(Right-Pallidum)(Right-Thalamus-Proper)(rh.superiortemporal_3)
0.97826	(Right-Amygdala)(Right-Putamen)(Right-Thalamus-Proper)(rh.superiortemporal_3)
0.97826	(Right-Putamen)(Right-Thalamus-Proper)(rh.isthmuscingulate_2)(rh.superiortemporal_1)
0.97826	(Right-Pallidum)(Right-Thalamus-Proper)(rh.inferiorparietal_4)(rh.isthmuscingulate_2)
0.97826	(Right-Pallidum)(Right-Putamen)(Right-Thalamus-Proper)(rh.inferiorparietal_4)
0.97826	(Right-Amygdala)(rh.insula_2)(rh.insula_5)(rh.isthmuscingulate_2)
0.97826	(Right-Amygdala)(Right-Pallidum)(rh.insula_2)(rh.insula_5)
0.97826	(Right-Amygdala)(Right-Putamen)(rh.insula_2)(rh.insula_5)
0.97826	(Right-Amygdala)(Right-Thalamus-Proper)(rh.insula_2)(rh.insula_5)
0.97826	(Right-Pallidum)(rh.insula_5)(rh.isthmuscingulate_2)(rh.superiortemporal_9)
0.97826	(Right-Putamen)(rh.insula_5)(rh.isthmuscingulate_2)(rh.superiortemporal_9)
0.97826	(Right-Thalamus-Proper)(rh.insula_5)(rh.isthmuscingulate_2)(rh.superiortemporal_9)
0.97826	(Right-Pallidum)(Right-Putamen)(rh.insula_5)(rh.superiortemporal_9)
0.97826	(Right-Pallidum)(Right-Thalamus-Proper)(rh.insula_5)(rh.superiortemporal_9)
0.97826	(Right-Putamen)(Right-Thalamus-Proper)(rh.insula_5)(rh.superiortemporal_9)
0.97826	(rh.insula_2)(rh.insula_5)(rh.isthmuscingulate_2)(rh.superiortemporal_9)
0.97826	(Right-Pallidum)(rh.insula_2)(rh.insula_5)(rh.superiortemporal_9)
0.97826	(Right-Putamen)(rh.insula_2)(rh.insula_5)(rh.superiortemporal_9)
0.97826	(Right-Thalamus-Proper)(rh.insula_2)(rh.insula_5)(rh.superiortemporal_9)
0.97826	(Brain-Stem)(rh.insula_2)(rh.isthmuscingulate_2)(rh.superiortemporal_3)
0.97826	(Right-Amygdala)(rh.insula_2)(rh.isthmuscingulate_2)(rh.superiortemporal_3)
0.97826	(Brain-Stem)(Right-Putamen)(rh.insula_2)(rh.superiortemporal_3)
0.97826	(Brain-Stem)(Right-Thalamus-Proper)(rh.insula_2)(rh.superiortemporal_3)
0.97826	(Right-Amygdala)(Right-Pallidum)(rh.insula_2)(rh.superiortemporal_3)
0.97826	(Right-Amygdala)(Right-Putamen)(rh.insula_2)(rh.superiortemporal_3)
0.97826	(Right-Amygdala)(Right-Thalamus-Proper)(rh.insula_2)(rh.superiortemporal_3)
0.97826	(Right-Caudate)(Right-Pallidum)(rh.bankssts_2)(rh.insula_2)
0.97826	(Right-Pallidum)(rh.insula_2)(rh.isthmuscingulate_2)(rh.parahippocampal_2)
0.97826	(Right-Pallidum)(Right-Putamen)(rh.insula_2)(rh.parahippocampal_2)
0.97826	(Right-Pallidum)(Right-Thalamus-Proper)(rh.insula_2)(rh.parahippocampal_2)
0.97826	(Right-Caudate)(Right-Pallidum)(rh.insula_2)(rh.lingual_7)
0.97826	(Right-Putamen)(rh.inferiorparietal_4)(rh.insula_2)(rh.isthmuscingulate_2)
0.97826	(Right-Thalamus-Proper)(rh.inferiorparietal_4)(rh.insula_2)(rh.isthmuscingulate_2)
0.97826	(Right-Putamen)(Right-Thalamus-Proper)(rh.inferiorparietal_4)(rh.insula_2)
0.97826	(Right-Pallidum)(rh.insula_2)(rh.isthmuscingulate_2)(rh.supramarginal_9)
0.97826	(Right-Pallidum)(Right-Putamen)(rh.insula_2)(rh.supramarginal_9)
0.97826	(Right-Pallidum)(Right-Thalamus-Proper)(rh.insula_2)(rh.supramarginal_9)
0.97826	(Right-Amygdala)(rh.bankssts_2)(rh.isthmuscingulate_2)(rh.superiortemporal_9)
0.97826	(Right-Amygdala)(Right-Pallidum)(rh.bankssts_2)(rh.superiortemporal_9)
0.97826	(Right-Amygdala)(Right-Putamen)(rh.bankssts_2)(rh.superiortemporal_9)
0.97826	(Right-Amygdala)(Right-Thalamus-Proper)(rh.bankssts_2)(rh.superiortemporal_9)
0.97826	(Right-Amygdala)(rh.bankssts_2)(rh.insula_2)(rh.superiortemporal_9)
0.97826	(Right-Amygdala)(rh.isthmuscingulate_2)(rh.lingual_7)(rh.superiortemporal_9)
0.97826	(Right-Amygdala)(Right-Pallidum)(rh.lingual_7)(rh.superiortemporal_9)
0.97826	(Right-Amygdala)(Right-Putamen)(rh.lingual_7)(rh.superiortemporal_9)
0.97826	(Right-Amygdala)(Right-Thalamus-Proper)(rh.lingual_7)(rh.superiortemporal_9)
0.97826	(Right-Amygdala)(rh.insula_2)(rh.lingual_7)(rh.superiortemporal_9)
0.97826	(Right-Pallidum)(rh.bankssts_2)(rh.isthmuscingulate_2)(rh.parahippocampal_2)
0.97826	(rh.bankssts_2)(rh.insula_2)(rh.isthmuscingulate_2)(rh.parahippocampal_2)
0.97826	(Right-Pallidum)(Right-Putamen)(rh.bankssts_2)(rh.parahippocampal_2)
0.97826	(Right-Pallidum)(Right-Thalamus-Proper)(rh.bankssts_2)(rh.parahippocampal_2)
0.97826	(Right-Putamen)(rh.bankssts_2)(rh.insula_2)(rh.parahippocampal_2)
0.97826	(Right-Thalamus-Proper)(rh.bankssts_2)(rh.insula_2)(rh.parahippocampal_2)
0.97826	(rh.bankssts_2)(rh.insula_5)(rh.isthmuscingulate_2)(rh.lingual_7)
0.97826	(rh.bankssts_2)(rh.isthmuscingulate_2)(rh.lingual_7)(rh.superiortemporal_9)
0.97826	(Right-Caudate)(Right-Pallidum)(rh.bankssts_2)(rh.lingual_7)
0.97826	(Right-Pallidum)(rh.bankssts_2)(rh.insula_5)(rh.lingual_7)
0.97826	(Right-Pallidum)(rh.bankssts_2)(rh.lingual_7)(rh.superiortemporal_9)
0.97826	(Right-Putamen)(rh.bankssts_2)(rh.insula_5)(rh.lingual_7)
0.97826	(Right-Putamen)(rh.bankssts_2)(rh.lingual_7)(rh.superiortemporal_9)
0.97826	(Right-Caudate)(rh.bankssts_2)(rh.insula_2)(rh.lingual_7)
0.97826	(Right-Thalamus-Proper)(rh.bankssts_2)(rh.insula_5)(rh.lingual_7)
0.97826	(Right-Thalamus-Proper)(rh.bankssts_2)(rh.lingual_7)(rh.superiortemporal_9)
0.97826	(rh.bankssts_2)(rh.insula_2)(rh.insula_5)(rh.lingual_7)
0.97826	(rh.bankssts_2)(rh.insula_2)(rh.lingual_7)(rh.superiortemporal_9)
0.97826	(Right-Pallidum)(rh.bankssts_2)(rh.inferiorparietal_10)(rh.insula_2)
0.97826	(Right-Putamen)(rh.bankssts_2)(rh.inferiorparietal_4)(rh.isthmuscingulate_2)
0.97826	(Right-Thalamus-Proper)(rh.bankssts_2)(rh.inferiorparietal_4)(rh.isthmuscingulate_2)
0.97826	(Right-Putamen)(Right-Thalamus-Proper)(rh.bankssts_2)(rh.inferiorparietal_4)
0.97826	(Right-Pallidum)(rh.bankssts_2)(rh.isthmuscingulate_2)(rh.supramarginal_9)
0.97826	(rh.bankssts_2)(rh.insula_2)(rh.isthmuscingulate_2)(rh.supramarginal_9)
0.97826	(Right-Pallidum)(Right-Putamen)(rh.bankssts_2)(rh.supramarginal_9)
0.97826	(Right-Pallidum)(Right-Thalamus-Proper)(rh.bankssts_2)(rh.supramarginal_9)
0.97826	(Right-Putamen)(rh.bankssts_2)(rh.insula_2)(rh.supramarginal_9)
0.97826	(Right-Thalamus-Proper)(rh.bankssts_2)(rh.insula_2)(rh.supramarginal_9)
0.97826	(Right-Pallidum)(rh.isthmuscingulate_2)(rh.lingual_7)(rh.parahippocampal_2)
0.97826	(rh.insula_2)(rh.isthmuscingulate_2)(rh.lingual_7)(rh.parahippocampal_2)
0.97826	(rh.bankssts_2)(rh.isthmuscingulate_2)(rh.lingual_7)(rh.parahippocampal_2)
0.97826	(Right-Pallidum)(Right-Putamen)(rh.lingual_7)(rh.parahippocampal_2)
0.97826	(Right-Pallidum)(Right-Thalamus-Proper)(rh.lingual_7)(rh.parahippocampal_2)
0.97826	(Right-Putamen)(rh.insula_2)(rh.lingual_7)(rh.parahippocampal_2)
0.97826	(Right-Putamen)(rh.bankssts_2)(rh.lingual_7)(rh.parahippocampal_2)
0.97826	(Right-Thalamus-Proper)(rh.insula_2)(rh.lingual_7)(rh.parahippocampal_2)
0.97826	(Right-Thalamus-Proper)(rh.bankssts_2)(rh.lingual_7)(rh.parahippocampal_2)
0.97826	(Right-Pallidum)(rh.inferiorparietal_10)(rh.insula_2)(rh.lingual_7)
0.97826	(Right-Pallidum)(rh.bankssts_2)(rh.inferiorparietal_10)(rh.lingual_7)
0.97826	(rh.bankssts_2)(rh.inferiorparietal_10)(rh.insula_2)(rh.lingual_7)
0.97826	(Right-Putamen)(rh.inferiorparietal_4)(rh.isthmuscingulate_2)(rh.lingual_7)
0.97826	(Right-Thalamus-Proper)(rh.inferiorparietal_4)(rh.isthmuscingulate_2)(rh.lingual_7)
0.97826	(Right-Putamen)(Right-Thalamus-Proper)(rh.inferiorparietal_4)(rh.lingual_7)
0.97826	(Right-Pallidum)(rh.isthmuscingulate_2)(rh.lingual_7)(rh.supramarginal_9)
0.97826	(rh.insula_2)(rh.isthmuscingulate_2)(rh.lingual_7)(rh.supramarginal_9)
0.97826	(rh.bankssts_2)(rh.isthmuscingulate_2)(rh.lingual_7)(rh.supramarginal_9)
0.97826	(Right-Pallidum)(Right-Putamen)(rh.lingual_7)(rh.supramarginal_9)
0.97826	(Right-Pallidum)(Right-Thalamus-Proper)(rh.lingual_7)(rh.supramarginal_9)
0.97826	(Right-Putamen)(rh.insula_2)(rh.lingual_7)(rh.supramarginal_9)
0.97826	(Right-Putamen)(rh.bankssts_2)(rh.lingual_7)(rh.supramarginal_9)
0.97826	(Right-Thalamus-Proper)(rh.insula_2)(rh.lingual_7)(rh.supramarginal_9)
0.97826	(Right-Thalamus-Proper)(rh.bankssts_2)(rh.lingual_7)(rh.supramarginal_9)
0.97585	(rh.insula_4)
0.97585	(rh.insula_4)(rh.isthmuscingulate_2)
0.97585	(Brain-Stem)(Right-Amygdala)
0.97585	(Brain-Stem)(rh.precuneus_2)
0.97585	(Right-Pallidum)(rh.insula_4)
0.97585	(Right-Pallidum)(rh.superiortemporal_1)
0.97585	(Right-Putamen)(rh.insula_4)
0.97585	(Right-Thalamus-Proper)(rh.insula_4)
0.97585	(rh.insula_5)(rh.superiortemporal_3)
0.97585	(rh.insula_2)(rh.insula_4)
0.97585	(rh.insula_2)(rh.superiortemporal_1)
0.97585	(rh.superiortemporal_3)(rh.superiortemporal_9)
0.97585	(rh.precuneus_2)(rh.superiortemporal_3)
0.97585	(rh.bankssts_2)(rh.superiortemporal_1)
0.97585	(rh.lingual_7)(rh.superiortemporal_1)
0.97585	(rh.bankssts_2)(rh.inferiorparietal_4)(rh.lingual_7)
0.97585	(rh.inferiorparietal_4)(rh.insula_2)(rh.lingual_7)
0.97585	(Right-Pallidum)(rh.inferiorparietal_4)(rh.lingual_7)
0.97585	(rh.bankssts_2)(rh.inferiorparietal_4)(rh.insula_2)
0.97585	(Right-Pallidum)(rh.bankssts_2)(rh.inferiorparietal_4)
0.97585	(Right-Thalamus-Proper)(rh.lingual_7)(rh.superiortemporal_1)
0.97585	(Right-Putamen)(rh.lingual_7)(rh.superiortemporal_1)
0.97585	(rh.isthmuscingulate_2)(rh.lingual_7)(rh.superiortemporal_1)
0.97585	(Right-Thalamus-Proper)(rh.bankssts_2)(rh.superiortemporal_1)
0.97585	(Right-Putamen)(rh.bankssts_2)(rh.superiortemporal_1)
0.97585	(rh.bankssts_2)(rh.isthmuscingulate_2)(rh.superiortemporal_1)
0.97585	(rh.insula_2)(rh.precuneus_2)(rh.superiortemporal_3)
0.97585	(Right-Thalamus-Proper)(rh.precuneus_2)(rh.superiortemporal_3)
0.97585	(Right-Putamen)(rh.precuneus_2)(rh.superiortemporal_3)
0.97585	(rh.isthmuscingulate_2)(rh.precuneus_2)(rh.superiortemporal_3)
0.97585	(Right-Amygdala)(rh.lingual_7)(rh.superiortemporal_3)
0.97585	(Brain-Stem)(rh.lingual_7)(rh.superiortemporal_3)
0.97585	(Right-Amygdala)(rh.bankssts_2)(rh.superiortemporal_3)
0.97585	(Brain-Stem)(rh.bankssts_2)(rh.superiortemporal_3)
0.97585	(rh.insula_5)(rh.lingual_7)(rh.superiortemporal_9)
0.97585	(rh.bankssts_2)(rh.insula_5)(rh.superiortemporal_9)
0.97585	(rh.insula_2)(rh.superiortemporal_3)(rh.superiortemporal_9)
0.97585	(Right-Thalamus-Proper)(rh.superiortemporal_3)(rh.superiortemporal_9)
0.97585	(Right-Putamen)(rh.superiortemporal_3)(rh.superiortemporal_9)
0.97585	(Right-Pallidum)(rh.superiortemporal_3)(rh.superiortemporal_9)
0.97585	(rh.isthmuscingulate_2)(rh.superiortemporal_3)(rh.superiortemporal_9)
0.97585	(Right-Pallidum)(rh.inferiorparietal_4)(rh.insula_2)
0.97585	(Right-Thalamus-Proper)(rh.insula_2)(rh.superiortemporal_1)
0.97585	(Right-Putamen)(rh.insula_2)(rh.superiortemporal_1)
0.97585	(rh.insula_2)(rh.isthmuscingulate_2)(rh.superiortemporal_1)
0.97585	(rh.insula_2)(rh.insula_5)(rh.superiortemporal_3)
0.97585	(Right-Thalamus-Proper)(rh.insula_2)(rh.insula_4)
0.97585	(Right-Putamen)(rh.insula_2)(rh.insula_4)
0.97585	(Right-Pallidum)(rh.insula_2)(rh.insula_4)
0.97585	(rh.insula_2)(rh.insula_4)(rh.isthmuscingulate_2)
0.97585	(Right-Amygdala)(rh.insula_5)(rh.lingual_7)
0.97585	(Right-Amygdala)(rh.bankssts_2)(rh.insula_5)
0.97585	(Right-Thalamus-Proper)(rh.insula_5)(rh.superiortemporal_3)
0.97585	(Right-Putamen)(rh.insula_5)(rh.superiortemporal_3)
0.97585	(Right-Pallidum)(rh.insula_5)(rh.superiortemporal_3)
0.97585	(rh.insula_5)(rh.isthmuscingulate_2)(rh.superiortemporal_3)
0.97585	(Right-Amygdala)(rh.insula_5)(rh.superiortemporal_9)
0.97585	(Brain-Stem)(Right-Thalamus-Proper)(rh.precuneus_2)
0.97585	(Right-Pallidum)(Right-Thalamus-Proper)(rh.superiortemporal_1)
0.97585	(Right-Putamen)(Right-Thalamus-Proper)(rh.insula_4)
0.97585	(Right-Pallidum)(Right-Thalamus-Proper)(rh.insula_4)
0.97585	(Right-Thalamus-Proper)(rh.insula_4)(rh.isthmuscingulate_2)
0.97585	(Brain-Stem)(Right-Putamen)(rh.precuneus_2)
0.97585	(Right-Pallidum)(Right-Putamen)(rh.superiortemporal_1)
0.97585	(Right-Pallidum)(Right-Putamen)(rh.insula_4)
0.97585	(Right-Putamen)(rh.insula_4)(rh.isthmuscingulate_2)
0.97585	(Right-Pallidum)(rh.isthmuscingulate_2)(rh.superiortemporal_1)
0.97585	(Brain-Stem)(Right-Pallidum)(rh.superiortemporal_3)
0.97585	(Right-Pallidum)(rh.insula_4)(rh.isthmuscingulate_2)
0.97585	(Brain-Stem)(Right-Amygdala)(rh.insula_2)
0.97585	(Brain-Stem)(Right-Amygdala)(Right-Thalamus-Proper)
0.97585	(Brain-Stem)(Right-Amygdala)(Right-Putamen)
0.97585	(Brain-Stem)(Right-Amygdala)(Right-Pallidum)
0.97585	(Brain-Stem)(rh.isthmuscingulate_2)(rh.precuneus_2)
0.97585	(Brain-Stem)(Right-Amygdala)(rh.isthmuscingulate_2)
0.97585	(Brain-Stem)(Right-Amygdala)(Right-Pallidum)(rh.isthmuscingulate_2)
0.97585	(Brain-Stem)(Right-Amygdala)(Right-Putamen)(rh.isthmuscingulate_2)
0.97585	(Brain-Stem)(Right-Amygdala)(Right-Thalamus-Proper)(rh.isthmuscingulate_2)
0.97585	(Brain-Stem)(Right-Amygdala)(rh.insula_2)(rh.isthmuscingulate_2)
0.97585	(Brain-Stem)(Right-Amygdala)(Right-Pallidum)(Right-Putamen)
0.97585	(Brain-Stem)(Right-Amygdala)(Right-Pallidum)(Right-Thalamus-Proper)
0.97585	(Brain-Stem)(Right-Amygdala)(Right-Pallidum)(rh.insula_2)
0.97585	(Brain-Stem)(Right-Pallidum)(rh.isthmuscingulate_2)(rh.superiortemporal_3)
0.97585	(Brain-Stem)(Right-Amygdala)(Right-Putamen)(Right-Thalamus-Proper)
0.97585	(Right-Pallidum)(Right-Putamen)(rh.insula_4)(rh.isthmuscingulate_2)
0.97585	(Brain-Stem)(Right-Amygdala)(Right-Putamen)(rh.insula_2)
0.97585	(Brain-Stem)(Right-Pallidum)(Right-Putamen)(rh.superiortemporal_3)
0.97585	(Right-Pallidum)(Right-Putamen)(rh.isthmuscingulate_2)(rh.superiortemporal_1)
0.97585	(Brain-Stem)(Right-Putamen)(rh.isthmuscingulate_2)(rh.precuneus_2)
0.97585	(Right-Pallidum)(Right-Thalamus-Proper)(rh.insula_4)(rh.isthmuscingulate_2)
0.97585	(Right-Putamen)(Right-Thalamus-Proper)(rh.insula_4)(rh.isthmuscingulate_2)
0.97585	(Right-Pallidum)(Right-Putamen)(Right-Thalamus-Proper)(rh.insula_4)
0.97585	(Brain-Stem)(Right-Amygdala)(Right-Thalamus-Proper)(rh.insula_2)
0.97585	(Brain-Stem)(Right-Pallidum)(Right-Thalamus-Proper)(rh.superiortemporal_3)
0.97585	(Right-Pallidum)(Right-Thalamus-Proper)(rh.isthmuscingulate_2)(rh.superiortemporal_1)
0.97585	(Right-Pallidum)(Right-Putamen)(Right-Thalamus-Proper)(rh.superiortemporal_1)
0.97585	(Brain-Stem)(Right-Thalamus-Proper)(rh.isthmuscingulate_2)(rh.precuneus_2)
0.97585	(Brain-Stem)(Right-Putamen)(Right-Thalamus-Proper)(rh.precuneus_2)
0.97585	(Right-Amygdala)(rh.insula_5)(rh.isthmuscingulate_2)(rh.superiortemporal_9)
0.97585	(Right-Amygdala)(Right-Pallidum)(rh.insula_5)(rh.superiortemporal_9)
0.97585	(Right-Amygdala)(Right-Putamen)(rh.insula_5)(rh.superiortemporal_9)
0.97585	(Right-Amygdala)(Right-Thalamus-Proper)(rh.insula_5)(rh.superiortemporal_9)
0.97585	(Right-Pallidum)(rh.insula_5)(rh.isthmuscingulate_2)(rh.superiortemporal_3)
0.97585	(Right-Putamen)(rh.insula_5)(rh.isthmuscingulate_2)(rh.superiortemporal_3)
0.97585	(Right-Thalamus-Proper)(rh.insula_5)(rh.isthmuscingulate_2)(rh.superiortemporal_3)
0.97585	(Right-Pallidum)(Right-Putamen)(rh.insula_5)(rh.superiortemporal_3)
0.97585	(Right-Pallidum)(Right-Thalamus-Proper)(rh.insula_5)(rh.superiortemporal_3)
0.97585	(Right-Putamen)(Right-Thalamus-Proper)(rh.insula_5)(rh.superiortemporal_3)
0.97585	(Right-Amygdala)(rh.bankssts_2)(rh.insula_5)(rh.isthmuscingulate_2)
0.97585	(Right-Amygdala)(Right-Pallidum)(rh.bankssts_2)(rh.insula_5)
0.97585	(Right-Amygdala)(Right-Putamen)(rh.bankssts_2)(rh.insula_5)
0.97585	(Right-Amygdala)(Right-Thalamus-Proper)(rh.bankssts_2)(rh.insula_5)
0.97585	(Right-Amygdala)(rh.insula_5)(rh.isthmuscingulate_2)(rh.lingual_7)
0.97585	(Right-Amygdala)(Right-Pallidum)(rh.insula_5)(rh.lingual_7)
0.97585	(Right-Amygdala)(Right-Putamen)(rh.insula_5)(rh.lingual_7)
0.97585	(Right-Amygdala)(Right-Thalamus-Proper)(rh.insula_5)(rh.lingual_7)
0.97585	(Right-Pallidum)(rh.insula_2)(rh.insula_4)(rh.isthmuscingulate_2)
0.97585	(Right-Putamen)(rh.insula_2)(rh.insula_4)(rh.isthmuscingulate_2)
0.97585	(Right-Thalamus-Proper)(rh.insula_2)(rh.insula_4)(rh.isthmuscingulate_2)
0.97585	(Right-Pallidum)(Right-Putamen)(rh.insula_2)(rh.insula_4)
0.97585	(Right-Pallidum)(Right-Thalamus-Proper)(rh.insula_2)(rh.insula_4)
0.97585	(Right-Putamen)(Right-Thalamus-Proper)(rh.insula_2)(rh.insula_4)
0.97585	(Right-Amygdala)(rh.insula_2)(rh.insula_5)(rh.superiortemporal_9)
0.97585	(rh.insula_2)(rh.insula_5)(rh.isthmuscingulate_2)(rh.superiortemporal_3)
0.97585	(Brain-Stem)(Right-Pallidum)(rh.insula_2)(rh.superiortemporal_3)
0.97585	(Right-Pallidum)(rh.insula_2)(rh.insula_5)(rh.superiortemporal_3)
0.97585	(Right-Putamen)(rh.insula_2)(rh.insula_5)(rh.superiortemporal_3)
0.97585	(Right-Thalamus-Proper)(rh.insula_2)(rh.insula_5)(rh.superiortemporal_3)
0.97585	(Right-Putamen)(rh.insula_2)(rh.isthmuscingulate_2)(rh.superiortemporal_1)
0.97585	(Right-Thalamus-Proper)(rh.insula_2)(rh.isthmuscingulate_2)(rh.superiortemporal_1)
0.97585	(Right-Putamen)(Right-Thalamus-Proper)(rh.insula_2)(rh.superiortemporal_1)
0.97585	(Right-Amygdala)(rh.bankssts_2)(rh.insula_2)(rh.insula_5)
0.97585	(Right-Amygdala)(rh.insula_2)(rh.insula_5)(rh.lingual_7)
0.97585	(Right-Pallidum)(rh.inferiorparietal_4)(rh.insula_2)(rh.isthmuscingulate_2)
0.97585	(Right-Pallidum)(Right-Putamen)(rh.inferiorparietal_4)(rh.insula_2)
0.97585	(Right-Pallidum)(Right-Thalamus-Proper)(rh.inferiorparietal_4)(rh.insula_2)
0.97585	(Right-Pallidum)(rh.isthmuscingulate_2)(rh.superiortemporal_3)(rh.superiortemporal_9)
0.97585	(Right-Putamen)(rh.isthmuscingulate_2)(rh.superiortemporal_3)(rh.superiortemporal_9)
0.97585	(Right-Thalamus-Proper)(rh.isthmuscingulate_2)(rh.superiortemporal_3)(rh.superiortemporal_9)
0.97585	(rh.insula_2)(rh.isthmuscingulate_2)(rh.superiortemporal_3)(rh.superiortemporal_9)
0.97585	(Right-Pallidum)(Right-Putamen)(rh.superiortemporal_3)(rh.superiortemporal_9)
0.97585	(Right-Pallidum)(Right-Thalamus-Proper)(rh.superiortemporal_3)(rh.superiortemporal_9)
0.97585	(Right-Pallidum)(rh.insula_2)(rh.superiortemporal_3)(rh.superiortemporal_9)
0.97585	(Right-Putamen)(Right-Thalamus-Proper)(rh.superiortemporal_3)(rh.superiortemporal_9)
0.97585	(Right-Putamen)(rh.insula_2)(rh.superiortemporal_3)(rh.superiortemporal_9)
0.97585	(Right-Thalamus-Proper)(rh.insula_2)(rh.superiortemporal_3)(rh.superiortemporal_9)
0.97585	(rh.bankssts_2)(rh.insula_5)(rh.isthmuscingulate_2)(rh.superiortemporal_9)
0.97585	(Right-Pallidum)(rh.bankssts_2)(rh.insula_5)(rh.superiortemporal_9)
0.97585	(Right-Putamen)(rh.bankssts_2)(rh.insula_5)(rh.superiortemporal_9)
0.97585	(Right-Thalamus-Proper)(rh.bankssts_2)(rh.insula_5)(rh.superiortemporal_9)
0.97585	(rh.bankssts_2)(rh.insula_2)(rh.insula_5)(rh.superiortemporal_9)
0.97585	(rh.insula_5)(rh.isthmuscingulate_2)(rh.lingual_7)(rh.superiortemporal_9)
0.97585	(Right-Pallidum)(rh.insula_5)(rh.lingual_7)(rh.superiortemporal_9)
0.97585	(Right-Putamen)(rh.insula_5)(rh.lingual_7)(rh.superiortemporal_9)
0.97585	(Right-Thalamus-Proper)(rh.insula_5)(rh.lingual_7)(rh.superiortemporal_9)
0.97585	(rh.insula_2)(rh.insula_5)(rh.lingual_7)(rh.superiortemporal_9)
0.97585	(Brain-Stem)(rh.bankssts_2)(rh.isthmuscingulate_2)(rh.superiortemporal_3)
0.97585	(Right-Amygdala)(rh.bankssts_2)(rh.isthmuscingulate_2)(rh.superiortemporal_3)
0.97585	(Brain-Stem)(Right-Putamen)(rh.bankssts_2)(rh.superiortemporal_3)
0.97585	(Brain-Stem)(Right-Thalamus-Proper)(rh.bankssts_2)(rh.superiortemporal_3)
0.97585	(Brain-Stem)(rh.bankssts_2)(rh.insula_2)(rh.superiortemporal_3)
0.97585	(Right-Amygdala)(Right-Pallidum)(rh.bankssts_2)(rh.superiortemporal_3)
0.97585	(Right-Amygdala)(Right-Putamen)(rh.bankssts_2)(rh.superiortemporal_3)
0.97585	(Right-Amygdala)(Right-Thalamus-Proper)(rh.bankssts_2)(rh.superiortemporal_3)
0.97585	(Right-Amygdala)(rh.bankssts_2)(rh.insula_2)(rh.superiortemporal_3)
0.97585	(Brain-Stem)(rh.isthmuscingulate_2)(rh.lingual_7)(rh.superiortemporal_3)
0.97585	(Right-Amygdala)(rh.isthmuscingulate_2)(rh.lingual_7)(rh.superiortemporal_3)
0.97585	(Brain-Stem)(Right-Putamen)(rh.lingual_7)(rh.superiortemporal_3)
0.97585	(Brain-Stem)(Right-Thalamus-Proper)(rh.lingual_7)(rh.superiortemporal_3)
0.97585	(Brain-Stem)(rh.insula_2)(rh.lingual_7)(rh.superiortemporal_3)
0.97585	(Right-Amygdala)(Right-Pallidum)(rh.lingual_7)(rh.superiortemporal_3)
0.97585	(Right-Amygdala)(Right-Putamen)(rh.lingual_7)(rh.superiortemporal_3)
0.97585	(Right-Amygdala)(Right-Thalamus-Proper)(rh.lingual_7)(rh.superiortemporal_3)
0.97585	(Right-Amygdala)(rh.insula_2)(rh.lingual_7)(rh.superiortemporal_3)
0.97585	(Right-Putamen)(rh.isthmuscingulate_2)(rh.precuneus_2)(rh.superiortemporal_3)
0.97585	(Right-Thalamus-Proper)(rh.isthmuscingulate_2)(rh.precuneus_2)(rh.superiortemporal_3)
0.97585	(rh.insula_2)(rh.isthmuscingulate_2)(rh.precuneus_2)(rh.superiortemporal_3)
0.97585	(Right-Putamen)(Right-Thalamus-Proper)(rh.precuneus_2)(rh.superiortemporal_3)
0.97585	(Right-Putamen)(rh.insula_2)(rh.precuneus_2)(rh.superiortemporal_3)
0.97585	(Right-Thalamus-Proper)(rh.insula_2)(rh.precuneus_2)(rh.superiortemporal_3)
0.97585	(Right-Putamen)(rh.bankssts_2)(rh.isthmuscingulate_2)(rh.superiortemporal_1)
0.97585	(Right-Thalamus-Proper)(rh.bankssts_2)(rh.isthmuscingulate_2)(rh.superiortemporal_1)
0.97585	(Right-Putamen)(Right-Thalamus-Proper)(rh.bankssts_2)(rh.superiortemporal_1)
0.97585	(Right-Putamen)(rh.isthmuscingulate_2)(rh.lingual_7)(rh.superiortemporal_1)
0.97585	(Right-Thalamus-Proper)(rh.isthmuscingulate_2)(rh.lingual_7)(rh.superiortemporal_1)
0.97585	(Right-Putamen)(Right-Thalamus-Proper)(rh.lingual_7)(rh.superiortemporal_1)
0.97585	(Right-Pallidum)(rh.bankssts_2)(rh.insula_2)(rh.parahippocampal_2)
0.97585	(Right-Amygdala)(rh.bankssts_2)(rh.lingual_7)(rh.superiortemporal_9)
0.97585	(Right-Pallidum)(rh.bankssts_2)(rh.inferiorparietal_4)(rh.isthmuscingulate_2)
0.97585	(rh.bankssts_2)(rh.inferiorparietal_4)(rh.insula_2)(rh.isthmuscingulate_2)
0.97585	(Right-Pallidum)(Right-Putamen)(rh.bankssts_2)(rh.inferiorparietal_4)
0.97585	(Right-Pallidum)(Right-Thalamus-Proper)(rh.bankssts_2)(rh.inferiorparietal_4)
0.97585	(Right-Putamen)(rh.bankssts_2)(rh.inferiorparietal_4)(rh.insula_2)
0.97585	(Right-Thalamus-Proper)(rh.bankssts_2)(rh.inferiorparietal_4)(rh.insula_2)
0.97585	(Right-Pallidum)(rh.bankssts_2)(rh.insula_2)(rh.supramarginal_9)
0.97585	(Right-Pallidum)(rh.insula_2)(rh.lingual_7)(rh.parahippocampal_2)
0.97585	(Right-Pallidum)(rh.bankssts_2)(rh.lingual_7)(rh.parahippocampal_2)
0.97585	(rh.bankssts_2)(rh.insula_2)(rh.lingual_7)(rh.parahippocampal_2)
0.97585	(Right-Pallidum)(rh.inferiorparietal_4)(rh.isthmuscingulate_2)(rh.lingual_7)
0.97585	(rh.inferiorparietal_4)(rh.insula_2)(rh.isthmuscingulate_2)(rh.lingual_7)
0.97585	(rh.bankssts_2)(rh.inferiorparietal_4)(rh.isthmuscingulate_2)(rh.lingual_7)
0.97585	(Right-Pallidum)(Right-Putamen)(rh.inferiorparietal_4)(rh.lingual_7)
0.97585	(Right-Pallidum)(Right-Thalamus-Proper)(rh.inferiorparietal_4)(rh.lingual_7)
0.97585	(Right-Putamen)(rh.inferiorparietal_4)(rh.insula_2)(rh.lingual_7)
0.97585	(Right-Putamen)(rh.bankssts_2)(rh.inferiorparietal_4)(rh.lingual_7)
0.97585	(Right-Thalamus-Proper)(rh.inferiorparietal_4)(rh.insula_2)(rh.lingual_7)
0.97585	(Right-Thalamus-Proper)(rh.bankssts_2)(rh.inferiorparietal_4)(rh.lingual_7)
0.97585	(Right-Pallidum)(rh.insula_2)(rh.lingual_7)(rh.supramarginal_9)
0.97585	(Right-Pallidum)(rh.bankssts_2)(rh.lingual_7)(rh.supramarginal_9)
0.97585	(rh.bankssts_2)(rh.insula_2)(rh.lingual_7)(rh.supramarginal_9)
0.97343	(rh.precuneus_3)
0.97343	(rh.isthmuscingulate_2)(rh.precuneus_3)
0.97343	(Brain-Stem)(Right-Caudate)
0.97343	(Brain-Stem)(rh.insula_5)
0.97343	(Brain-Stem)(rh.superiortemporal_9)
0.97343	(Brain-Stem)(rh.inferiorparietal_10)
0.97343	(Right-Amygdala)(rh.insula_4)
0.97343	(Right-Amygdala)(rh.precuneus_2)
0.97343	(Right-Putamen)(rh.precuneus_3)
0.97343	(Right-Caudate)(rh.superiortemporal_3)
0.97343	(Right-Caudate)(rh.precuneus_2)
0.97343	(Right-Caudate)(rh.inferiorparietal_10)
0.97343	(Right-Thalamus-Proper)(rh.precuneus_3)
0.97343	(rh.bankssts_2)(rh.insula_4)
0.97343	(rh.insula_4)(rh.lingual_7)
0.97343	(rh.inferiorparietal_10)(rh.superiortemporal_3)
0.97343	(rh.inferiorparietal_10)(rh.precuneus_2)
0.97343	(rh.precuneus_2)(rh.supramarginal_9)
0.97343	(Right-Thalamus-Proper)(rh.precuneus_2)(rh.supramarginal_9)
0.97343	(Right-Putamen)(rh.precuneus_2)(rh.supramarginal_9)
0.97343	(rh.isthmuscingulate_2)(rh.precuneus_2)(rh.supramarginal_9)
0.97343	(Right-Thalamus-Proper)(rh.inferiorparietal_10)(rh.precuneus_2)
0.97343	(Right-Putamen)(rh.inferiorparietal_10)(rh.precuneus_2)
0.97343	(rh.inferiorparietal_10)(rh.isthmuscingulate_2)(rh.precuneus_2)
0.97343	(rh.lingual_7)(rh.precuneus_2)(rh.superiortemporal_3)
0.97343	(Brain-Stem)(rh.lingual_7)(rh.precuneus_2)
0.97343	(rh.bankssts_2)(rh.precuneus_2)(rh.superiortemporal_3)
0.97343	(Brain-Stem)(rh.bankssts_2)(rh.precuneus_2)
0.97343	(rh.bankssts_2)(rh.lingual_7)(rh.superiortemporal_1)
0.97343	(rh.insula_2)(rh.lingual_7)(rh.superiortemporal_1)
0.97343	(Right-Pallidum)(rh.lingual_7)(rh.superiortemporal_1)
0.97343	(rh.bankssts_2)(rh.insula_2)(rh.superiortemporal_1)
0.97343	(Right-Pallidum)(rh.bankssts_2)(rh.superiortemporal_1)
0.97343	(rh.inferiorparietal_10)(rh.insula_2)(rh.superiortemporal_3)
0.97343	(Right-Thalamus-Proper)(rh.inferiorparietal_10)(rh.superiortemporal_3)
0.97343	(Right-Putamen)(rh.inferiorparietal_10)(rh.superiortemporal_3)
0.97343	(rh.inferiorparietal_10)(rh.isthmuscingulate_2)(rh.superiortemporal_3)
0.97343	(Right-Pallidum)(rh.precuneus_2)(rh.superiortemporal_3)
0.97343	(rh.lingual_7)(rh.superiortemporal_3)(rh.superiortemporal_9)
0.97343	(rh.insula_5)(rh.lingual_7)(rh.superiortemporal_3)
0.97343	(rh.bankssts_2)(rh.superiortemporal_3)(rh.superiortemporal_9)
0.97343	(rh.bankssts_2)(rh.insula_5)(rh.superiortemporal_3)
0.97343	(Right-Amygdala)(rh.superiortemporal_3)(rh.superiortemporal_9)
0.97343	(Right-Amygdala)(rh.insula_2)(rh.precuneus_2)
0.97343	(Brain-Stem)(rh.insula_2)(rh.precuneus_2)
0.97343	(rh.insula_2)(rh.insula_4)(rh.lingual_7)
0.97343	(rh.bankssts_2)(rh.insula_2)(rh.insula_4)
0.97343	(Right-Pallidum)(rh.insula_2)(rh.superiortemporal_1)
0.97343	(Right-Caudate)(rh.insula_2)(rh.superiortemporal_3)
0.97343	(Brain-Stem)(rh.insula_2)(rh.superiortemporal_9)
0.97343	(Right-Thalamus-Proper)(rh.insula_4)(rh.lingual_7)
0.97343	(Right-Putamen)(rh.insula_4)(rh.lingual_7)
0.97343	(Right-Pallidum)(rh.insula_4)(rh.lingual_7)
0.97343	(rh.insula_4)(rh.isthmuscingulate_2)(rh.lingual_7)
0.97343	(Right-Thalamus-Proper)(rh.bankssts_2)(rh.insula_4)
0.97343	(Right-Putamen)(rh.bankssts_2)(rh.insula_4)
0.97343	(Right-Pallidum)(rh.bankssts_2)(rh.insula_4)
0.97343	(rh.bankssts_2)(rh.insula_4)(rh.isthmuscingulate_2)
0.97343	(Right-Amygdala)(rh.insula_2)(rh.insula_4)
0.97343	(Brain-Stem)(rh.insula_2)(rh.insula_5)
0.97343	(Right-Caudate)(Right-Thalamus-Proper)(rh.inferiorparietal_10)
0.97343	(Brain-Stem)(Right-Thalamus-Proper)(rh.inferiorparietal_10)
0.97343	(Right-Caudate)(Right-Thalamus-Proper)(rh.precuneus_2)
0.97343	(Right-Amygdala)(Right-Thalamus-Proper)(rh.precuneus_2)
0.97343	(Right-Putamen)(Right-Thalamus-Proper)(rh.precuneus_3)
0.97343	(Right-Thalamus-Proper)(rh.isthmuscingulate_2)(rh.precuneus_3)
0.97343	(Right-Caudate)(Right-Thalamus-Proper)(rh.superiortemporal_3)
0.97343	(Brain-Stem)(Right-Thalamus-Proper)(rh.superiortemporal_9)
0.97343	(Right-Amygdala)(Right-Thalamus-Proper)(rh.insula_4)
0.97343	(Brain-Stem)(Right-Thalamus-Proper)(rh.insula_5)
0.97343	(Right-Caudate)(Right-Putamen)(rh.inferiorparietal_10)
0.97343	(Right-Caudate)(rh.inferiorparietal_10)(rh.isthmuscingulate_2)
0.97343	(Right-Caudate)(Right-Putamen)(rh.precuneus_2)
0.97343	(Right-Caudate)(rh.isthmuscingulate_2)(rh.precuneus_2)
0.97343	(Right-Caudate)(Right-Putamen)(rh.superiortemporal_3)
0.97343	(Right-Caudate)(rh.isthmuscingulate_2)(rh.superiortemporal_3)
0.97343	(Brain-Stem)(Right-Caudate)(Right-Thalamus-Proper)
0.97343	(Brain-Stem)(Right-Putamen)(rh.inferiorparietal_10)
0.97343	(Right-Amygdala)(Right-Putamen)(rh.precuneus_2)
0.97343	(Right-Putamen)(rh.isthmuscingulate_2)(rh.precuneus_3)
0.97343	(Brain-Stem)(Right-Putamen)(rh.superiortemporal_9)
0.97343	(Right-Amygdala)(Right-Putamen)(rh.insula_4)
0.97343	(Brain-Stem)(Right-Putamen)(rh.insula_5)
0.97343	(Brain-Stem)(Right-Caudate)(Right-Putamen)
0.97343	(Right-Amygdala)(Right-Pallidum)(rh.precuneus_2)
0.97343	(Brain-Stem)(Right-Pallidum)(rh.precuneus_2)
0.97343	(Brain-Stem)(Right-Pallidum)(rh.superiortemporal_9)
0.97343	(Right-Amygdala)(Right-Pallidum)(rh.insula_4)
0.97343	(Brain-Stem)(Right-Pallidum)(rh.insula_5)
0.97343	(Right-Amygdala)(rh.isthmuscingulate_2)(rh.precuneus_2)
0.97343	(Brain-Stem)(Right-Amygdala)(rh.lingual_7)
0.97343	(Brain-Stem)(Right-Amygdala)(rh.bankssts_2)
0.97343	(Right-Amygdala)(rh.insula_4)(rh.isthmuscingulate_2)
0.97343	(Brain-Stem)(rh.inferiorparietal_10)(rh.isthmuscingulate_2)
0.97343	(Brain-Stem)(rh.isthmuscingulate_2)(rh.superiortemporal_9)
0.97343	(Brain-Stem)(rh.insula_5)(rh.isthmuscingulate_2)
0.97343	(Brain-Stem)(Right-Caudate)(rh.isthmuscingulate_2)
0.97343	(Brain-Stem)(Right-Amygdala)(rh.bankssts_2)(rh.isthmuscingulate_2)
0.97343	(Brain-Stem)(Right-Amygdala)(rh.isthmuscingulate_2)(rh.lingual_7)
0.97343	(Brain-Stem)(Right-Pallidum)(rh.insula_5)(rh.isthmuscingulate_2)
0.97343	(Right-Amygdala)(Right-Pallidum)(rh.insula_4)(rh.isthmuscingulate_2)
0.97343	(Brain-Stem)(Right-Pallidum)(rh.isthmuscingulate_2)(rh.superiortemporal_9)
0.97343	(Brain-Stem)(Right-Amygdala)(Right-Pallidum)(rh.bankssts_2)
0.97343	(Brain-Stem)(Right-Amygdala)(Right-Pallidum)(rh.lingual_7)
0.97343	(Brain-Stem)(Right-Pallidum)(rh.isthmuscingulate_2)(rh.precuneus_2)
0.97343	(Right-Amygdala)(Right-Pallidum)(rh.isthmuscingulate_2)(rh.precuneus_2)
0.97343	(Brain-Stem)(Right-Caudate)(Right-Putamen)(rh.isthmuscingulate_2)
0.97343	(Brain-Stem)(Right-Putamen)(rh.insula_5)(rh.isthmuscingulate_2)
0.97343	(Brain-Stem)(Right-Pallidum)(Right-Putamen)(rh.insula_5)
0.97343	(Right-Amygdala)(Right-Putamen)(rh.insula_4)(rh.isthmuscingulate_2)
0.97343	(Right-Amygdala)(Right-Pallidum)(Right-Putamen)(rh.insula_4)
0.97343	(Brain-Stem)(Right-Putamen)(rh.isthmuscingulate_2)(rh.superiortemporal_9)
0.97343	(Brain-Stem)(Right-Pallidum)(Right-Putamen)(rh.superiortemporal_9)
0.97343	(Brain-Stem)(Right-Amygdala)(Right-Putamen)(rh.bankssts_2)
0.97343	(Brain-Stem)(Right-Amygdala)(Right-Putamen)(rh.lingual_7)
0.97343	(Right-Amygdala)(Right-Putamen)(rh.isthmuscingulate_2)(rh.precuneus_2)
0.97343	(Brain-Stem)(Right-Pallidum)(Right-Putamen)(rh.precuneus_2)
0.97343	(Right-Amygdala)(Right-Pallidum)(Right-Putamen)(rh.precuneus_2)
0.97343	(Brain-Stem)(Right-Putamen)(rh.inferiorparietal_10)(rh.isthmuscingulate_2)
0.97343	(Brain-Stem)(Right-Caudate)(Right-Thalamus-Proper)(rh.isthmuscingulate_2)
0.97343	(Brain-Stem)(Right-Caudate)(Right-Putamen)(Right-Thalamus-Proper)
0.97343	(Right-Caudate)(Right-Putamen)(rh.isthmuscingulate_2)(rh.superiortemporal_3)
0.97343	(Right-Caudate)(Right-Putamen)(rh.isthmuscingulate_2)(rh.precuneus_2)
0.97343	(Right-Caudate)(Right-Putamen)(rh.inferiorparietal_10)(rh.isthmuscingulate_2)
0.97343	(Brain-Stem)(Right-Thalamus-Proper)(rh.insula_5)(rh.isthmuscingulate_2)
0.97343	(Brain-Stem)(Right-Pallidum)(Right-Thalamus-Proper)(rh.insula_5)
0.97343	(Brain-Stem)(Right-Putamen)(Right-Thalamus-Proper)(rh.insula_5)
0.97343	(Right-Amygdala)(Right-Thalamus-Proper)(rh.insula_4)(rh.isthmuscingulate_2)
0.97343	(Right-Amygdala)(Right-Pallidum)(Right-Thalamus-Proper)(rh.insula_4)
0.97343	(Right-Amygdala)(Right-Putamen)(Right-Thalamus-Proper)(rh.insula_4)
0.97343	(Brain-Stem)(Right-Thalamus-Proper)(rh.isthmuscingulate_2)(rh.superiortemporal_9)
0.97343	(Brain-Stem)(Right-Pallidum)(Right-Thalamus-Proper)(rh.superiortemporal_9)
0.97343	(Brain-Stem)(Right-Putamen)(Right-Thalamus-Proper)(rh.superiortemporal_9)
0.97343	(Right-Caudate)(Right-Thalamus-Proper)(rh.isthmuscingulate_2)(rh.superiortemporal_3)
0.97343	(Right-Caudate)(Right-Putamen)(Right-Thalamus-Proper)(rh.superiortemporal_3)
0.97343	(Brain-Stem)(Right-Amygdala)(Right-Thalamus-Proper)(rh.bankssts_2)
0.97343	(Brain-Stem)(Right-Amygdala)(Right-Thalamus-Proper)(rh.lingual_7)
0.97343	(Right-Putamen)(Right-Thalamus-Proper)(rh.isthmuscingulate_2)(rh.precuneus_3)
0.97343	(Right-Amygdala)(Right-Thalamus-Proper)(rh.isthmuscingulate_2)(rh.precuneus_2)
0.97343	(Right-Caudate)(Right-Thalamus-Proper)(rh.isthmuscingulate_2)(rh.precuneus_2)
0.97343	(Brain-Stem)(Right-Pallidum)(Right-Thalamus-Proper)(rh.precuneus_2)
0.97343	(Right-Amygdala)(Right-Pallidum)(Right-Thalamus-Proper)(rh.precuneus_2)
0.97343	(Right-Amygdala)(Right-Putamen)(Right-Thalamus-Proper)(rh.precuneus_2)
0.97343	(Right-Caudate)(Right-Putamen)(Right-Thalamus-Proper)(rh.precuneus_2)
0.97343	(Brain-Stem)(Right-Thalamus-Proper)(rh.inferiorparietal_10)(rh.isthmuscingulate_2)
0.97343	(Right-Caudate)(Right-Thalamus-Proper)(rh.inferiorparietal_10)(rh.isthmuscingulate_2)
0.97343	(Brain-Stem)(Right-Putamen)(Right-Thalamus-Proper)(rh.inferiorparietal_10)
0.97343	(Right-Caudate)(Right-Putamen)(Right-Thalamus-Proper)(rh.inferiorparietal_10)
0.97343	(Brain-Stem)(rh.insula_2)(rh.insula_5)(rh.isthmuscingulate_2)
0.97343	(Brain-Stem)(Right-Pallidum)(rh.insula_2)(rh.insula_5)
0.97343	(Brain-Stem)(Right-Putamen)(rh.insula_2)(rh.insula_5)
0.97343	(Brain-Stem)(Right-Thalamus-Proper)(rh.insula_2)(rh.insula_5)
0.97343	(Right-Amygdala)(rh.insula_2)(rh.insula_4)(rh.isthmuscingulate_2)
0.97343	(Right-Amygdala)(Right-Pallidum)(rh.insula_2)(rh.insula_4)
0.97343	(Right-Amygdala)(Right-Putamen)(rh.insula_2)(rh.insula_4)
0.97343	(Right-Amygdala)(Right-Thalamus-Proper)(rh.insula_2)(rh.insula_4)
0.97343	(Right-Pallidum)(rh.bankssts_2)(rh.insula_4)(rh.isthmuscingulate_2)
0.97343	(Right-Putamen)(rh.bankssts_2)(rh.insula_4)(rh.isthmuscingulate_2)
0.97343	(Right-Thalamus-Proper)(rh.bankssts_2)(rh.insula_4)(rh.isthmuscingulate_2)
0.97343	(Right-Pallidum)(Right-Putamen)(rh.bankssts_2)(rh.insula_4)
0.97343	(Right-Pallidum)(Right-Thalamus-Proper)(rh.bankssts_2)(rh.insula_4)
0.97343	(Right-Putamen)(Right-Thalamus-Proper)(rh.bankssts_2)(rh.insula_4)
0.97343	(Right-Pallidum)(rh.insula_4)(rh.isthmuscingulate_2)(rh.lingual_7)
0.97343	(Right-Putamen)(rh.insula_4)(rh.isthmuscingulate_2)(rh.lingual_7)
0.97343	(Right-Thalamus-Proper)(rh.insula_4)(rh.isthmuscingulate_2)(rh.lingual_7)
0.97343	(Right-Pallidum)(Right-Putamen)(rh.insula_4)(rh.lingual_7)
0.97343	(Right-Pallidum)(Right-Thalamus-Proper)(rh.insula_4)(rh.lingual_7)
0.97343	(Right-Putamen)(Right-Thalamus-Proper)(rh.insula_4)(rh.lingual_7)
0.97343	(Brain-Stem)(rh.insula_2)(rh.isthmuscingulate_2)(rh.superiortemporal_9)
0.97343	(Brain-Stem)(Right-Pallidum)(rh.insula_2)(rh.superiortemporal_9)
0.97343	(Brain-Stem)(Right-Putamen)(rh.insula_2)(rh.superiortemporal_9)
0.97343	(Brain-Stem)(Right-Thalamus-Proper)(rh.insula_2)(rh.superiortemporal_9)
0.97343	(Right-Caudate)(rh.insula_2)(rh.isthmuscingulate_2)(rh.superiortemporal_3)
0.97343	(Right-Caudate)(Right-Putamen)(rh.insula_2)(rh.superiortemporal_3)
0.97343	(Right-Caudate)(Right-Thalamus-Proper)(rh.insula_2)(rh.superiortemporal_3)
0.97343	(Right-Pallidum)(rh.insula_2)(rh.isthmuscingulate_2)(rh.superiortemporal_1)
0.97343	(Right-Pallidum)(Right-Putamen)(rh.insula_2)(rh.superiortemporal_1)
0.97343	(Right-Pallidum)(Right-Thalamus-Proper)(rh.insula_2)(rh.superiortemporal_1)
0.97343	(rh.bankssts_2)(rh.insula_2)(rh.insula_4)(rh.isthmuscingulate_2)
0.97343	(Brain-Stem)(Right-Amygdala)(rh.bankssts_2)(rh.insula_2)
0.97343	(Right-Pallidum)(rh.bankssts_2)(rh.insula_2)(rh.insula_4)
0.97343	(Right-Putamen)(rh.bankssts_2)(rh.insula_2)(rh.insula_4)
0.97343	(Right-Thalamus-Proper)(rh.bankssts_2)(rh.insula_2)(rh.insula_4)
0.97343	(rh.insula_2)(rh.insula_4)(rh.isthmuscingulate_2)(rh.lingual_7)
0.97343	(Brain-Stem)(Right-Amygdala)(rh.insula_2)(rh.lingual_7)
0.97343	(Right-Pallidum)(rh.insula_2)(rh.insula_4)(rh.lingual_7)
0.97343	(Right-Putamen)(rh.insula_2)(rh.insula_4)(rh.lingual_7)
0.97343	(Right-Thalamus-Proper)(rh.insula_2)(rh.insula_4)(rh.lingual_7)
0.97343	(Brain-Stem)(rh.insula_2)(rh.isthmuscingulate_2)(rh.precuneus_2)
0.97343	(Right-Amygdala)(rh.insula_2)(rh.isthmuscingulate_2)(rh.precuneus_2)
0.97343	(Brain-Stem)(Right-Putamen)(rh.insula_2)(rh.precuneus_2)
0.97343	(Brain-Stem)(Right-Thalamus-Proper)(rh.insula_2)(rh.precuneus_2)
0.97343	(Right-Amygdala)(Right-Pallidum)(rh.insula_2)(rh.precuneus_2)
0.97343	(Right-Amygdala)(Right-Putamen)(rh.insula_2)(rh.precuneus_2)
0.97343	(Right-Amygdala)(Right-Thalamus-Proper)(rh.insula_2)(rh.precuneus_2)
0.97343	(Right-Amygdala)(rh.isthmuscingulate_2)(rh.superiortemporal_3)(rh.superiortemporal_9)
0.97343	(Right-Amygdala)(Right-Pallidum)(rh.superiortemporal_3)(rh.superiortemporal_9)
0.97343	(Right-Amygdala)(Right-Putamen)(rh.superiortemporal_3)(rh.superiortemporal_9)
0.97343	(Right-Amygdala)(Right-Thalamus-Proper)(rh.superiortemporal_3)(rh.superiortemporal_9)
0.97343	(Right-Amygdala)(rh.insula_2)(rh.superiortemporal_3)(rh.superiortemporal_9)
0.97343	(Right-Amygdala)(rh.bankssts_2)(rh.insula_5)(rh.superiortemporal_9)
0.97343	(Right-Amygdala)(rh.insula_5)(rh.lingual_7)(rh.superiortemporal_9)
0.97343	(rh.bankssts_2)(rh.insula_5)(rh.isthmuscingulate_2)(rh.superiortemporal_3)
0.97343	(rh.bankssts_2)(rh.isthmuscingulate_2)(rh.superiortemporal_3)(rh.superiortemporal_9)
0.97343	(Brain-Stem)(Right-Pallidum)(rh.bankssts_2)(rh.superiortemporal_3)
0.97343	(Right-Pallidum)(rh.bankssts_2)(rh.insula_5)(rh.superiortemporal_3)
0.97343	(Right-Pallidum)(rh.bankssts_2)(rh.superiortemporal_3)(rh.superiortemporal_9)
0.97343	(Right-Putamen)(rh.bankssts_2)(rh.insula_5)(rh.superiortemporal_3)
0.97343	(Right-Putamen)(rh.bankssts_2)(rh.superiortemporal_3)(rh.superiortemporal_9)
0.97343	(Right-Thalamus-Proper)(rh.bankssts_2)(rh.insula_5)(rh.superiortemporal_3)
0.97343	(Right-Thalamus-Proper)(rh.bankssts_2)(rh.superiortemporal_3)(rh.superiortemporal_9)
0.97343	(rh.bankssts_2)(rh.insula_2)(rh.insula_5)(rh.superiortemporal_3)
0.97343	(rh.bankssts_2)(rh.insula_2)(rh.superiortemporal_3)(rh.superiortemporal_9)
0.97343	(rh.insula_5)(rh.isthmuscingulate_2)(rh.lingual_7)(rh.superiortemporal_3)
0.97343	(rh.isthmuscingulate_2)(rh.lingual_7)(rh.superiortemporal_3)(rh.superiortemporal_9)
0.97343	(Brain-Stem)(Right-Pallidum)(rh.lingual_7)(rh.superiortemporal_3)
0.97343	(Right-Pallidum)(rh.insula_5)(rh.lingual_7)(rh.superiortemporal_3)
0.97343	(Right-Pallidum)(rh.lingual_7)(rh.superiortemporal_3)(rh.superiortemporal_9)
0.97343	(Right-Putamen)(rh.insula_5)(rh.lingual_7)(rh.superiortemporal_3)
0.97343	(Right-Putamen)(rh.lingual_7)(rh.superiortemporal_3)(rh.superiortemporal_9)
0.97343	(Right-Thalamus-Proper)(rh.insula_5)(rh.lingual_7)(rh.superiortemporal_3)
0.97343	(Right-Thalamus-Proper)(rh.lingual_7)(rh.superiortemporal_3)(rh.superiortemporal_9)
0.97343	(rh.insula_2)(rh.insula_5)(rh.lingual_7)(rh.superiortemporal_3)
0.97343	(rh.insula_2)(rh.lingual_7)(rh.superiortemporal_3)(rh.superiortemporal_9)
0.97343	(Right-Pallidum)(rh.isthmuscingulate_2)(rh.precuneus_2)(rh.superiortemporal_3)
0.97343	(Right-Pallidum)(Right-Putamen)(rh.precuneus_2)(rh.superiortemporal_3)
0.97343	(Right-Pallidum)(Right-Thalamus-Proper)(rh.precuneus_2)(rh.superiortemporal_3)
0.97343	(Right-Pallidum)(rh.insula_2)(rh.precuneus_2)(rh.superiortemporal_3)
0.97343	(Right-Putamen)(rh.inferiorparietal_10)(rh.isthmuscingulate_2)(rh.superiortemporal_3)
0.97343	(Right-Thalamus-Proper)(rh.inferiorparietal_10)(rh.isthmuscingulate_2)(rh.superiortemporal_3)
0.97343	(rh.inferiorparietal_10)(rh.insula_2)(rh.isthmuscingulate_2)(rh.superiortemporal_3)
0.97343	(Right-Putamen)(Right-Thalamus-Proper)(rh.inferiorparietal_10)(rh.superiortemporal_3)
0.97343	(Right-Putamen)(rh.inferiorparietal_10)(rh.insula_2)(rh.superiortemporal_3)
0.97343	(Right-Thalamus-Proper)(rh.inferiorparietal_10)(rh.insula_2)(rh.superiortemporal_3)
0.97343	(Right-Pallidum)(rh.bankssts_2)(rh.isthmuscingulate_2)(rh.superiortemporal_1)
0.97343	(rh.bankssts_2)(rh.insula_2)(rh.isthmuscingulate_2)(rh.superiortemporal_1)
0.97343	(Right-Pallidum)(Right-Putamen)(rh.bankssts_2)(rh.superiortemporal_1)
0.97343	(Right-Pallidum)(Right-Thalamus-Proper)(rh.bankssts_2)(rh.superiortemporal_1)
0.97343	(Right-Putamen)(rh.bankssts_2)(rh.insula_2)(rh.superiortemporal_1)
0.97343	(Right-Thalamus-Proper)(rh.bankssts_2)(rh.insula_2)(rh.superiortemporal_1)
0.97343	(Right-Pallidum)(rh.isthmuscingulate_2)(rh.lingual_7)(rh.superiortemporal_1)
0.97343	(rh.insula_2)(rh.isthmuscingulate_2)(rh.lingual_7)(rh.superiortemporal_1)
0.97343	(Right-Pallidum)(Right-Putamen)(rh.lingual_7)(rh.superiortemporal_1)
0.97343	(Right-Pallidum)(Right-Thalamus-Proper)(rh.lingual_7)(rh.superiortemporal_1)
0.97343	(Right-Putamen)(rh.insula_2)(rh.lingual_7)(rh.superiortemporal_1)
0.97343	(Right-Thalamus-Proper)(rh.insula_2)(rh.lingual_7)(rh.superiortemporal_1)
0.97343	(rh.bankssts_2)(rh.isthmuscingulate_2)(rh.lingual_7)(rh.superiortemporal_1)
0.97343	(Brain-Stem)(rh.bankssts_2)(rh.lingual_7)(rh.superiortemporal_3)
0.97343	(Right-Amygdala)(rh.bankssts_2)(rh.insula_5)(rh.lingual_7)
0.97343	(Right-Amygdala)(rh.bankssts_2)(rh.lingual_7)(rh.superiortemporal_3)
0.97343	(Right-Putamen)(rh.bankssts_2)(rh.lingual_7)(rh.superiortemporal_1)
0.97343	(Right-Thalamus-Proper)(rh.bankssts_2)(rh.lingual_7)(rh.superiortemporal_1)
0.97343	(rh.bankssts_2)(rh.insula_5)(rh.lingual_7)(rh.superiortemporal_9)
0.97343	(Brain-Stem)(rh.bankssts_2)(rh.isthmuscingulate_2)(rh.precuneus_2)
0.97343	(rh.bankssts_2)(rh.isthmuscingulate_2)(rh.precuneus_2)(rh.superiortemporal_3)
0.97343	(Brain-Stem)(Right-Putamen)(rh.bankssts_2)(rh.precuneus_2)
0.97343	(Brain-Stem)(Right-Thalamus-Proper)(rh.bankssts_2)(rh.precuneus_2)
0.97343	(Right-Putamen)(rh.bankssts_2)(rh.precuneus_2)(rh.superiortemporal_3)
0.97343	(Right-Thalamus-Proper)(rh.bankssts_2)(rh.precuneus_2)(rh.superiortemporal_3)
0.97343	(rh.bankssts_2)(rh.insula_2)(rh.precuneus_2)(rh.superiortemporal_3)
0.97343	(Right-Pallidum)(rh.bankssts_2)(rh.inferiorparietal_4)(rh.insula_2)
0.97343	(Brain-Stem)(rh.isthmuscingulate_2)(rh.lingual_7)(rh.precuneus_2)
0.97343	(rh.isthmuscingulate_2)(rh.lingual_7)(rh.precuneus_2)(rh.superiortemporal_3)
0.97343	(Brain-Stem)(Right-Putamen)(rh.lingual_7)(rh.precuneus_2)
0.97343	(Brain-Stem)(Right-Thalamus-Proper)(rh.lingual_7)(rh.precuneus_2)
0.97343	(Right-Putamen)(rh.lingual_7)(rh.precuneus_2)(rh.superiortemporal_3)
0.97343	(Right-Thalamus-Proper)(rh.lingual_7)(rh.precuneus_2)(rh.superiortemporal_3)
0.97343	(rh.insula_2)(rh.lingual_7)(rh.precuneus_2)(rh.superiortemporal_3)
0.97343	(Right-Pallidum)(rh.inferiorparietal_4)(rh.insula_2)(rh.lingual_7)
0.97343	(Right-Pallidum)(rh.bankssts_2)(rh.inferiorparietal_4)(rh.lingual_7)
0.97343	(rh.bankssts_2)(rh.inferiorparietal_4)(rh.insula_2)(rh.lingual_7)
0.97343	(Right-Putamen)(rh.inferiorparietal_10)(rh.isthmuscingulate_2)(rh.precuneus_2)
0.97343	(Right-Thalamus-Proper)(rh.inferiorparietal_10)(rh.isthmuscingulate_2)(rh.precuneus_2)
0.97343	(Right-Putamen)(Right-Thalamus-Proper)(rh.inferiorparietal_10)(rh.precuneus_2)
0.97343	(Right-Putamen)(rh.isthmuscingulate_2)(rh.precuneus_2)(rh.supramarginal_9)
0.97343	(Right-Thalamus-Proper)(rh.isthmuscingulate_2)(rh.precuneus_2)(rh.supramarginal_9)
0.97343	(Right-Putamen)(Right-Thalamus-Proper)(rh.precuneus_2)(rh.supramarginal_9)
0.97101	(Brain-Stem)(rh.parahippocampal_2)
0.97101	(Brain-Stem)(rh.supramarginal_9)
0.97101	(Right-Amygdala)(Right-Caudate)
0.97101	(Right-Amygdala)(rh.inferiorparietal_10)
0.97101	(Right-Pallidum)(rh.precuneus_3)
0.97101	(Right-Caudate)(rh.parahippocampal_2)
0.97101	(Right-Caudate)(rh.supramarginal_9)
0.97101	(rh.insula_4)(rh.insula_5)
0.97101	(rh.insula_5)(rh.precuneus_2)
0.97101	(rh.insula_4)(rh.superiortemporal_9)
0.97101	(rh.insula_2)(rh.precuneus_3)
0.97101	(rh.precuneus_2)(rh.superiortemporal_9)
0.97101	(rh.parahippocampal_2)(rh.superiortemporal_3)
0.97101	(rh.superiortemporal_3)(rh.supramarginal_9)
0.97101	(rh.bankssts_2)(rh.precuneus_3)
0.97101	(rh.parahippocampal_2)(rh.precuneus_2)
0.97101	(rh.lingual_7)(rh.precuneus_3)
0.97101	(rh.inferiorparietal_10)(rh.supramarginal_9)
0.97101	(Right-Thalamus-Proper)(rh.inferiorparietal_10)(rh.supramarginal_9)
0.97101	(Right-Putamen)(rh.inferiorparietal_10)(rh.supramarginal_9)
0.97101	(rh.inferiorparietal_10)(rh.isthmuscingulate_2)(rh.supramarginal_9)
0.97101	(rh.lingual_7)(rh.precuneus_2)(rh.supramarginal_9)
0.97101	(rh.bankssts_2)(rh.precuneus_2)(rh.supramarginal_9)
0.97101	(rh.insula_2)(rh.precuneus_2)(rh.supramarginal_9)
0.97101	(Right-Pallidum)(rh.precuneus_2)(rh.supramarginal_9)
0.97101	(rh.inferiorparietal_10)(rh.lingual_7)(rh.precuneus_2)
0.97101	(rh.bankssts_2)(rh.inferiorparietal_10)(rh.precuneus_2)
0.97101	(rh.inferiorparietal_10)(rh.insula_2)(rh.precuneus_2)
0.97101	(Right-Pallidum)(rh.inferiorparietal_10)(rh.precuneus_2)
0.97101	(rh.inferiorparietal_10)(rh.lingual_7)(rh.superiortemporal_3)
0.97101	(Right-Caudate)(rh.inferiorparietal_10)(rh.lingual_7)
0.97101	(Brain-Stem)(rh.inferiorparietal_10)(rh.lingual_7)
0.97101	(Right-Caudate)(rh.lingual_7)(rh.precuneus_2)
0.97101	(Right-Amygdala)(rh.lingual_7)(rh.precuneus_2)
0.97101	(Right-Thalamus-Proper)(rh.lingual_7)(rh.precuneus_3)
0.97101	(Right-Putamen)(rh.lingual_7)(rh.precuneus_3)
0.97101	(rh.isthmuscingulate_2)(rh.lingual_7)(rh.precuneus_3)
0.97101	(Right-Thalamus-Proper)(rh.parahippocampal_2)(rh.precuneus_2)
0.97101	(Right-Putamen)(rh.parahippocampal_2)(rh.precuneus_2)
0.97101	(rh.isthmuscingulate_2)(rh.parahippocampal_2)(rh.precuneus_2)
0.97101	(rh.bankssts_2)(rh.inferiorparietal_10)(rh.superiortemporal_3)
0.97101	(Right-Caudate)(rh.bankssts_2)(rh.inferiorparietal_10)
0.97101	(Brain-Stem)(rh.bankssts_2)(rh.inferiorparietal_10)
0.97101	(Right-Caudate)(rh.bankssts_2)(rh.precuneus_2)
0.97101	(Right-Amygdala)(rh.bankssts_2)(rh.precuneus_2)
0.97101	(Right-Thalamus-Proper)(rh.bankssts_2)(rh.precuneus_3)
0.97101	(Right-Putamen)(rh.bankssts_2)(rh.precuneus_3)
0.97101	(rh.bankssts_2)(rh.isthmuscingulate_2)(rh.precuneus_3)
0.97101	(rh.bankssts_2)(rh.insula_4)(rh.lingual_7)
0.97101	(rh.insula_2)(rh.superiortemporal_3)(rh.supramarginal_9)
0.97101	(Right-Thalamus-Proper)(rh.superiortemporal_3)(rh.supramarginal_9)
0.97101	(Right-Putamen)(rh.superiortemporal_3)(rh.supramarginal_9)
0.97101	(rh.isthmuscingulate_2)(rh.superiortemporal_3)(rh.supramarginal_9)
0.97101	(Right-Pallidum)(rh.inferiorparietal_10)(rh.superiortemporal_3)
0.97101	(Right-Caudate)(rh.lingual_7)(rh.superiortemporal_3)
0.97101	(rh.insula_2)(rh.parahippocampal_2)(rh.superiortemporal_3)
0.97101	(Right-Thalamus-Proper)(rh.parahippocampal_2)(rh.superiortemporal_3)
0.97101	(Right-Putamen)(rh.parahippocampal_2)(rh.superiortemporal_3)
0.97101	(rh.isthmuscingulate_2)(rh.parahippocampal_2)(rh.superiortemporal_3)
0.97101	(Right-Caudate)(rh.bankssts_2)(rh.superiortemporal_3)
0.97101	(rh.insula_2)(rh.precuneus_2)(rh.superiortemporal_9)
0.97101	(Right-Thalamus-Proper)(rh.precuneus_2)(rh.superiortemporal_9)
0.97101	(Right-Putamen)(rh.precuneus_2)(rh.superiortemporal_9)
0.97101	(Right-Pallidum)(rh.precuneus_2)(rh.superiortemporal_9)
0.97101	(rh.isthmuscingulate_2)(rh.precuneus_2)(rh.superiortemporal_9)
0.97101	(Brain-Stem)(rh.lingual_7)(rh.superiortemporal_9)
0.97101	(Brain-Stem)(rh.bankssts_2)(rh.superiortemporal_9)
0.97101	(rh.insula_5)(rh.superiortemporal_3)(rh.superiortemporal_9)
0.97101	(Right-Caudate)(rh.inferiorparietal_10)(rh.insula_2)
0.97101	(Right-Amygdala)(rh.inferiorparietal_10)(rh.insula_2)
0.97101	(Brain-Stem)(rh.inferiorparietal_10)(rh.insula_2)
0.97101	(rh.insula_2)(rh.insula_5)(rh.precuneus_2)
0.97101	(Right-Caudate)(rh.insula_2)(rh.precuneus_2)
0.97101	(Right-Thalamus-Proper)(rh.insula_2)(rh.precuneus_3)
0.97101	(Right-Putamen)(rh.insula_2)(rh.precuneus_3)
0.97101	(rh.insula_2)(rh.isthmuscingulate_2)(rh.precuneus_3)
0.97101	(rh.insula_2)(rh.insula_4)(rh.superiortemporal_9)
0.97101	(Right-Amygdala)(rh.insula_4)(rh.lingual_7)
0.97101	(Right-Amygdala)(rh.bankssts_2)(rh.insula_4)
0.97101	(Right-Thalamus-Proper)(rh.insula_4)(rh.superiortemporal_9)
0.97101	(Right-Putamen)(rh.insula_4)(rh.superiortemporal_9)
0.97101	(Right-Pallidum)(rh.insula_4)(rh.superiortemporal_9)
0.97101	(rh.insula_4)(rh.isthmuscingulate_2)(rh.superiortemporal_9)
0.97101	(rh.insula_2)(rh.insula_4)(rh.insula_5)
0.97101	(Right-Thalamus-Proper)(rh.insula_5)(rh.precuneus_2)
0.97101	(Right-Putamen)(rh.insula_5)(rh.precuneus_2)
0.97101	(Right-Pallidum)(rh.insula_5)(rh.precuneus_2)
0.97101	(rh.insula_5)(rh.isthmuscingulate_2)(rh.precuneus_2)
0.97101	(Brain-Stem)(rh.insula_5)(rh.lingual_7)
0.97101	(Brain-Stem)(rh.bankssts_2)(rh.insula_5)
0.97101	(Right-Amygdala)(rh.insula_5)(rh.superiortemporal_3)
0.97101	(Right-Thalamus-Proper)(rh.insula_4)(rh.insula_5)
0.97101	(Right-Putamen)(rh.insula_4)(rh.insula_5)
0.97101	(Right-Pallidum)(rh.insula_4)(rh.insula_5)
0.97101	(rh.insula_4)(rh.insula_5)(rh.isthmuscingulate_2)
0.97101	(Right-Caudate)(Right-Thalamus-Proper)(rh.supramarginal_9)
0.97101	(Brain-Stem)(Right-Thalamus-Proper)(rh.supramarginal_9)
0.97101	(Right-Amygdala)(Right-Thalamus-Proper)(rh.inferiorparietal_10)
0.97101	(Right-Pallidum)(Right-Thalamus-Proper)(rh.precuneus_3)
0.97101	(Right-Caudate)(Right-Thalamus-Proper)(rh.parahippocampal_2)
0.97101	(Brain-Stem)(Right-Thalamus-Proper)(rh.parahippocampal_2)
0.97101	(Right-Caudate)(Right-Putamen)(rh.supramarginal_9)
0.97101	(Right-Caudate)(rh.isthmuscingulate_2)(rh.supramarginal_9)
0.97101	(Right-Caudate)(Right-Pallidum)(rh.inferiorparietal_10)
0.97101	(Right-Caudate)(Right-Pallidum)(rh.precuneus_2)
0.97101	(Brain-Stem)(Right-Caudate)(rh.lingual_7)
0.97101	(Right-Caudate)(Right-Putamen)(rh.parahippocampal_2)
0.97101	(Right-Caudate)(rh.isthmuscingulate_2)(rh.parahippocampal_2)
0.97101	(Brain-Stem)(Right-Caudate)(rh.bankssts_2)
0.97101	(Right-Caudate)(Right-Pallidum)(rh.superiortemporal_3)
0.97101	(Right-Amygdala)(Right-Caudate)(rh.insula_2)
0.97101	(Brain-Stem)(Right-Caudate)(rh.insula_2)
0.97101	(Right-Amygdala)(Right-Caudate)(Right-Thalamus-Proper)
0.97101	(Brain-Stem)(Right-Putamen)(rh.supramarginal_9)
0.97101	(Right-Amygdala)(Right-Putamen)(rh.inferiorparietal_10)
0.97101	(Right-Pallidum)(Right-Putamen)(rh.precuneus_3)
0.97101	(Brain-Stem)(Right-Putamen)(rh.parahippocampal_2)
0.97101	(Right-Amygdala)(Right-Caudate)(Right-Putamen)
0.97101	(Right-Amygdala)(Right-Pallidum)(rh.inferiorparietal_10)
0.97101	(Brain-Stem)(Right-Pallidum)(rh.inferiorparietal_10)
0.97101	(Right-Pallidum)(rh.isthmuscingulate_2)(rh.precuneus_3)
0.97101	(Right-Amygdala)(Right-Caudate)(Right-Pallidum)
0.97101	(Brain-Stem)(Right-Caudate)(Right-Pallidum)
0.97101	(Right-Amygdala)(rh.inferiorparietal_10)(rh.isthmuscingulate_2)
0.97101	(Brain-Stem)(Right-Amygdala)(rh.superiortemporal_9)
0.97101	(Right-Amygdala)(Right-Caudate)(rh.isthmuscingulate_2)
0.97101	(Brain-Stem)(rh.isthmuscingulate_2)(rh.supramarginal_9)
0.97101	(Brain-Stem)(rh.isthmuscingulate_2)(rh.parahippocampal_2)
0.97101	(Brain-Stem)(Right-Amygdala)(rh.isthmuscingulate_2)(rh.superiortemporal_9)
0.97101	(Brain-Stem)(Right-Caudate)(Right-Pallidum)(rh.isthmuscingulate_2)
0.97101	(Right-Amygdala)(Right-Caudate)(Right-Pallidum)(rh.isthmuscingulate_2)
0.97101	(Brain-Stem)(Right-Amygdala)(Right-Pallidum)(rh.superiortemporal_9)
0.97101	(Brain-Stem)(Right-Pallidum)(rh.inferiorparietal_10)(rh.isthmuscingulate_2)
0.97101	(Right-Amygdala)(Right-Pallidum)(rh.inferiorparietal_10)(rh.isthmuscingulate_2)
0.97101	(Right-Amygdala)(Right-Caudate)(Right-Putamen)(rh.isthmuscingulate_2)
0.97101	(Brain-Stem)(Right-Caudate)(Right-Pallidum)(Right-Putamen)
0.97101	(Right-Amygdala)(Right-Caudate)(Right-Pallidum)(Right-Putamen)
0.97101	(Brain-Stem)(Right-Amygdala)(Right-Putamen)(rh.superiortemporal_9)
0.97101	(Brain-Stem)(Right-Putamen)(rh.isthmuscingulate_2)(rh.parahippocampal_2)
0.97101	(Right-Pallidum)(Right-Putamen)(rh.isthmuscingulate_2)(rh.precuneus_3)
0.97101	(Right-Amygdala)(Right-Putamen)(rh.inferiorparietal_10)(rh.isthmuscingulate_2)
0.97101	(Brain-Stem)(Right-Pallidum)(Right-Putamen)(rh.inferiorparietal_10)
0.97101	(Right-Amygdala)(Right-Pallidum)(Right-Putamen)(rh.inferiorparietal_10)
0.97101	(Brain-Stem)(Right-Putamen)(rh.isthmuscingulate_2)(rh.supramarginal_9)
0.97101	(Right-Amygdala)(Right-Caudate)(Right-Thalamus-Proper)(rh.isthmuscingulate_2)
0.97101	(Brain-Stem)(Right-Caudate)(Right-Pallidum)(Right-Thalamus-Proper)
0.97101	(Right-Amygdala)(Right-Caudate)(Right-Pallidum)(Right-Thalamus-Proper)
0.97101	(Right-Amygdala)(Right-Caudate)(Right-Putamen)(Right-Thalamus-Proper)
0.97101	(Brain-Stem)(Right-Caudate)(rh.insula_2)(rh.isthmuscingulate_2)
0.97101	(Right-Amygdala)(Right-Caudate)(rh.insula_2)(rh.isthmuscingulate_2)
0.97101	(Brain-Stem)(Right-Caudate)(Right-Putamen)(rh.insula_2)
0.97101	(Right-Amygdala)(Right-Caudate)(Right-Pallidum)(rh.insula_2)
0.97101	(Right-Amygdala)(Right-Caudate)(Right-Putamen)(rh.insula_2)
0.97101	(Right-Caudate)(Right-Pallidum)(rh.isthmuscingulate_2)(rh.superiortemporal_3)
0.97101	(Right-Caudate)(Right-Pallidum)(Right-Putamen)(rh.superiortemporal_3)
0.97101	(Brain-Stem)(Right-Caudate)(rh.bankssts_2)(rh.isthmuscingulate_2)
0.97101	(Brain-Stem)(Right-Caudate)(Right-Putamen)(rh.bankssts_2)
0.97101	(Right-Caudate)(Right-Putamen)(rh.isthmuscingulate_2)(rh.parahippocampal_2)
0.97101	(Brain-Stem)(Right-Caudate)(rh.isthmuscingulate_2)(rh.lingual_7)
0.97101	(Brain-Stem)(Right-Caudate)(Right-Putamen)(rh.lingual_7)
0.97101	(Right-Caudate)(Right-Pallidum)(rh.isthmuscingulate_2)(rh.precuneus_2)
0.97101	(Right-Caudate)(Right-Pallidum)(Right-Putamen)(rh.precuneus_2)
0.97101	(Right-Caudate)(Right-Pallidum)(rh.inferiorparietal_10)(rh.isthmuscingulate_2)
0.97101	(Right-Caudate)(Right-Pallidum)(Right-Putamen)(rh.inferiorparietal_10)
0.97101	(Right-Caudate)(Right-Putamen)(rh.isthmuscingulate_2)(rh.supramarginal_9)
0.97101	(Brain-Stem)(Right-Caudate)(Right-Thalamus-Proper)(rh.insula_2)
0.97101	(Right-Amygdala)(Right-Caudate)(Right-Thalamus-Proper)(rh.insula_2)
0.97101	(Brain-Stem)(Right-Amygdala)(Right-Thalamus-Proper)(rh.superiortemporal_9)
0.97101	(Right-Caudate)(Right-Pallidum)(Right-Thalamus-Proper)(rh.superiortemporal_3)
0.97101	(Brain-Stem)(Right-Caudate)(Right-Thalamus-Proper)(rh.bankssts_2)
0.97101	(Brain-Stem)(Right-Thalamus-Proper)(rh.isthmuscingulate_2)(rh.parahippocampal_2)
0.97101	(Right-Caudate)(Right-Thalamus-Proper)(rh.isthmuscingulate_2)(rh.parahippocampal_2)
0.97101	(Brain-Stem)(Right-Putamen)(Right-Thalamus-Proper)(rh.parahippocampal_2)
0.97101	(Right-Caudate)(Right-Putamen)(Right-Thalamus-Proper)(rh.parahippocampal_2)
0.97101	(Brain-Stem)(Right-Caudate)(Right-Thalamus-Proper)(rh.lingual_7)
0.97101	(Right-Pallidum)(Right-Thalamus-Proper)(rh.isthmuscingulate_2)(rh.precuneus_3)
0.97101	(Right-Pallidum)(Right-Putamen)(Right-Thalamus-Proper)(rh.precuneus_3)
0.97101	(Right-Caudate)(Right-Pallidum)(Right-Thalamus-Proper)(rh.precuneus_2)
0.97101	(Right-Amygdala)(Right-Thalamus-Proper)(rh.inferiorparietal_10)(rh.isthmuscingulate_2)
0.97101	(Brain-Stem)(Right-Pallidum)(Right-Thalamus-Proper)(rh.inferiorparietal_10)
0.97101	(Right-Amygdala)(Right-Pallidum)(Right-Thalamus-Proper)(rh.inferiorparietal_10)
0.97101	(Right-Amygdala)(Right-Putamen)(Right-Thalamus-Proper)(rh.inferiorparietal_10)
0.97101	(Right-Caudate)(Right-Pallidum)(Right-Thalamus-Proper)(rh.inferiorparietal_10)
0.97101	(Brain-Stem)(Right-Thalamus-Proper)(rh.isthmuscingulate_2)(rh.supramarginal_9)
0.97101	(Right-Caudate)(Right-Thalamus-Proper)(rh.isthmuscingulate_2)(rh.supramarginal_9)
0.97101	(Brain-Stem)(Right-Putamen)(Right-Thalamus-Proper)(rh.supramarginal_9)
0.97101	(Right-Caudate)(Right-Putamen)(Right-Thalamus-Proper)(rh.supramarginal_9)
0.97101	(Right-Pallidum)(rh.insula_4)(rh.insula_5)(rh.isthmuscingulate_2)
0.97101	(Right-Putamen)(rh.insula_4)(rh.insula_5)(rh.isthmuscingulate_2)
0.97101	(Right-Thalamus-Proper)(rh.insula_4)(rh.insula_5)(rh.isthmuscingulate_2)
0.97101	(Right-Pallidum)(Right-Putamen)(rh.insula_4)(rh.insula_5)
0.97101	(Right-Pallidum)(Right-Thalamus-Proper)(rh.insula_4)(rh.insula_5)
0.97101	(Right-Putamen)(Right-Thalamus-Proper)(rh.insula_4)(rh.insula_5)
0.97101	(Right-Amygdala)(rh.insula_5)(rh.isthmuscingulate_2)(rh.superiortemporal_3)
0.97101	(Right-Amygdala)(Right-Pallidum)(rh.insula_5)(rh.superiortemporal_3)
0.97101	(Right-Amygdala)(Right-Putamen)(rh.insula_5)(rh.superiortemporal_3)
0.97101	(Right-Amygdala)(Right-Thalamus-Proper)(rh.insula_5)(rh.superiortemporal_3)
0.97101	(Brain-Stem)(rh.bankssts_2)(rh.insula_5)(rh.isthmuscingulate_2)
0.97101	(Brain-Stem)(Right-Pallidum)(rh.bankssts_2)(rh.insula_5)
0.97101	(Brain-Stem)(Right-Putamen)(rh.bankssts_2)(rh.insula_5)
0.97101	(Brain-Stem)(Right-Thalamus-Proper)(rh.bankssts_2)(rh.insula_5)
0.97101	(Brain-Stem)(rh.insula_5)(rh.isthmuscingulate_2)(rh.lingual_7)
0.97101	(Brain-Stem)(Right-Pallidum)(rh.insula_5)(rh.lingual_7)
0.97101	(Brain-Stem)(Right-Putamen)(rh.insula_5)(rh.lingual_7)
0.97101	(Brain-Stem)(Right-Thalamus-Proper)(rh.insula_5)(rh.lingual_7)
0.97101	(Right-Pallidum)(rh.insula_5)(rh.isthmuscingulate_2)(rh.precuneus_2)
0.97101	(Right-Putamen)(rh.insula_5)(rh.isthmuscingulate_2)(rh.precuneus_2)
0.97101	(Right-Thalamus-Proper)(rh.insula_5)(rh.isthmuscingulate_2)(rh.precuneus_2)
0.97101	(Right-Pallidum)(Right-Putamen)(rh.insula_5)(rh.precuneus_2)
0.97101	(Right-Pallidum)(Right-Thalamus-Proper)(rh.insula_5)(rh.precuneus_2)
0.97101	(Right-Putamen)(Right-Thalamus-Proper)(rh.insula_5)(rh.precuneus_2)
0.97101	(rh.insula_2)(rh.insula_4)(rh.insula_5)(rh.isthmuscingulate_2)
0.97101	(Right-Pallidum)(rh.insula_2)(rh.insula_4)(rh.insula_5)
0.97101	(Right-Putamen)(rh.insula_2)(rh.insula_4)(rh.insula_5)
0.97101	(Right-Thalamus-Proper)(rh.insula_2)(rh.insula_4)(rh.insula_5)
0.97101	(Right-Pallidum)(rh.insula_4)(rh.isthmuscingulate_2)(rh.superiortemporal_9)
0.97101	(Right-Putamen)(rh.insula_4)(rh.isthmuscingulate_2)(rh.superiortemporal_9)
0.97101	(Right-Thalamus-Proper)(rh.insula_4)(rh.isthmuscingulate_2)(rh.superiortemporal_9)
0.97101	(Right-Pallidum)(Right-Putamen)(rh.insula_4)(rh.superiortemporal_9)
0.97101	(Right-Pallidum)(Right-Thalamus-Proper)(rh.insula_4)(rh.superiortemporal_9)
0.97101	(Right-Putamen)(Right-Thalamus-Proper)(rh.insula_4)(rh.superiortemporal_9)
0.97101	(Right-Amygdala)(rh.bankssts_2)(rh.insula_4)(rh.isthmuscingulate_2)
0.97101	(Right-Amygdala)(Right-Pallidum)(rh.bankssts_2)(rh.insula_4)
0.97101	(Right-Amygdala)(Right-Putamen)(rh.bankssts_2)(rh.insula_4)
0.97101	(Right-Amygdala)(Right-Thalamus-Proper)(rh.bankssts_2)(rh.insula_4)
0.97101	(Right-Amygdala)(rh.insula_4)(rh.isthmuscingulate_2)(rh.lingual_7)
0.97101	(Right-Amygdala)(Right-Pallidum)(rh.insula_4)(rh.lingual_7)
0.97101	(Right-Amygdala)(Right-Putamen)(rh.insula_4)(rh.lingual_7)
0.97101	(Right-Amygdala)(Right-Thalamus-Proper)(rh.insula_4)(rh.lingual_7)
0.97101	(rh.insula_2)(rh.insula_4)(rh.isthmuscingulate_2)(rh.superiortemporal_9)
0.97101	(Brain-Stem)(Right-Amygdala)(rh.insula_2)(rh.superiortemporal_9)
0.97101	(Right-Pallidum)(rh.insula_2)(rh.insula_4)(rh.superiortemporal_9)
0.97101	(Right-Putamen)(rh.insula_2)(rh.insula_4)(rh.superiortemporal_9)
0.97101	(Right-Thalamus-Proper)(rh.insula_2)(rh.insula_4)(rh.superiortemporal_9)
0.97101	(Right-Amygdala)(rh.insula_2)(rh.insula_5)(rh.superiortemporal_3)
0.97101	(Right-Caudate)(Right-Pallidum)(rh.insula_2)(rh.superiortemporal_3)
0.97101	(Brain-Stem)(rh.bankssts_2)(rh.insula_2)(rh.insula_5)
0.97101	(Right-Amygdala)(rh.bankssts_2)(rh.insula_2)(rh.insula_4)
0.97101	(Brain-Stem)(rh.insula_2)(rh.insula_5)(rh.lingual_7)
0.97101	(Right-Amygdala)(rh.insula_2)(rh.insula_4)(rh.lingual_7)
0.97101	(Right-Putamen)(rh.insula_2)(rh.isthmuscingulate_2)(rh.precuneus_3)
0.97101	(Right-Thalamus-Proper)(rh.insula_2)(rh.isthmuscingulate_2)(rh.precuneus_3)
0.97101	(Right-Putamen)(Right-Thalamus-Proper)(rh.insula_2)(rh.precuneus_3)
0.97101	(Right-Caudate)(rh.insula_2)(rh.isthmuscingulate_2)(rh.precuneus_2)
0.97101	(rh.insula_2)(rh.insula_5)(rh.isthmuscingulate_2)(rh.precuneus_2)
0.97101	(Brain-Stem)(Right-Pallidum)(rh.insula_2)(rh.precuneus_2)
0.97101	(Right-Pallidum)(rh.insula_2)(rh.insula_5)(rh.precuneus_2)
0.97101	(Right-Caudate)(Right-Putamen)(rh.insula_2)(rh.precuneus_2)
0.97101	(Right-Putamen)(rh.insula_2)(rh.insula_5)(rh.precuneus_2)
0.97101	(Right-Caudate)(Right-Thalamus-Proper)(rh.insula_2)(rh.precuneus_2)
0.97101	(Right-Thalamus-Proper)(rh.insula_2)(rh.insula_5)(rh.precuneus_2)
0.97101	(Brain-Stem)(rh.inferiorparietal_10)(rh.insula_2)(rh.isthmuscingulate_2)
0.97101	(Right-Amygdala)(rh.inferiorparietal_10)(rh.insula_2)(rh.isthmuscingulate_2)
0.97101	(Right-Caudate)(rh.inferiorparietal_10)(rh.insula_2)(rh.isthmuscingulate_2)
0.97101	(Brain-Stem)(Right-Putamen)(rh.inferiorparietal_10)(rh.insula_2)
0.97101	(Brain-Stem)(Right-Thalamus-Proper)(rh.inferiorparietal_10)(rh.insula_2)
0.97101	(Right-Amygdala)(Right-Pallidum)(rh.inferiorparietal_10)(rh.insula_2)
0.97101	(Right-Amygdala)(Right-Putamen)(rh.inferiorparietal_10)(rh.insula_2)
0.97101	(Right-Amygdala)(Right-Thalamus-Proper)(rh.inferiorparietal_10)(rh.insula_2)
0.97101	(Right-Caudate)(Right-Putamen)(rh.inferiorparietal_10)(rh.insula_2)
0.97101	(Right-Caudate)(Right-Thalamus-Proper)(rh.inferiorparietal_10)(rh.insula_2)
0.97101	(rh.insula_5)(rh.isthmuscingulate_2)(rh.superiortemporal_3)(rh.superiortemporal_9)
0.97101	(Right-Pallidum)(rh.insula_5)(rh.superiortemporal_3)(rh.superiortemporal_9)
0.97101	(Right-Putamen)(rh.insula_5)(rh.superiortemporal_3)(rh.superiortemporal_9)
0.97101	(Right-Thalamus-Proper)(rh.insula_5)(rh.superiortemporal_3)(rh.superiortemporal_9)
0.97101	(rh.insula_2)(rh.insula_5)(rh.superiortemporal_3)(rh.superiortemporal_9)
0.97101	(Brain-Stem)(rh.bankssts_2)(rh.isthmuscingulate_2)(rh.superiortemporal_9)
0.97101	(Brain-Stem)(Right-Pallidum)(rh.bankssts_2)(rh.superiortemporal_9)
0.97101	(Brain-Stem)(Right-Putamen)(rh.bankssts_2)(rh.superiortemporal_9)
0.97101	(Brain-Stem)(Right-Thalamus-Proper)(rh.bankssts_2)(rh.superiortemporal_9)
0.97101	(Brain-Stem)(rh.bankssts_2)(rh.insula_2)(rh.superiortemporal_9)
0.97101	(Brain-Stem)(rh.isthmuscingulate_2)(rh.lingual_7)(rh.superiortemporal_9)
0.97101	(Brain-Stem)(Right-Pallidum)(rh.lingual_7)(rh.superiortemporal_9)
0.97101	(Brain-Stem)(Right-Putamen)(rh.lingual_7)(rh.superiortemporal_9)
0.97101	(Brain-Stem)(Right-Thalamus-Proper)(rh.lingual_7)(rh.superiortemporal_9)
0.97101	(Brain-Stem)(rh.insula_2)(rh.lingual_7)(rh.superiortemporal_9)
0.97101	(Right-Pallidum)(rh.isthmuscingulate_2)(rh.precuneus_2)(rh.superiortemporal_9)
0.97101	(Right-Putamen)(rh.isthmuscingulate_2)(rh.precuneus_2)(rh.superiortemporal_9)
0.97101	(Right-Thalamus-Proper)(rh.isthmuscingulate_2)(rh.precuneus_2)(rh.superiortemporal_9)
0.97101	(rh.insula_2)(rh.isthmuscingulate_2)(rh.precuneus_2)(rh.superiortemporal_9)
0.97101	(Right-Pallidum)(Right-Putamen)(rh.precuneus_2)(rh.superiortemporal_9)
0.97101	(Right-Pallidum)(Right-Thalamus-Proper)(rh.precuneus_2)(rh.superiortemporal_9)
0.97101	(Right-Pallidum)(rh.insula_2)(rh.precuneus_2)(rh.superiortemporal_9)
0.97101	(Right-Putamen)(Right-Thalamus-Proper)(rh.precuneus_2)(rh.superiortemporal_9)
0.97101	(Right-Putamen)(rh.insula_2)(rh.precuneus_2)(rh.superiortemporal_9)
0.97101	(Right-Thalamus-Proper)(rh.insula_2)(rh.precuneus_2)(rh.superiortemporal_9)
0.97101	(Right-Caudate)(rh.bankssts_2)(rh.isthmuscingulate_2)(rh.superiortemporal_3)
0.97101	(Right-Amygdala)(rh.bankssts_2)(rh.superiortemporal_3)(rh.superiortemporal_9)
0.97101	(Right-Caudate)(Right-Putamen)(rh.bankssts_2)(rh.superiortemporal_3)
0.97101	(Right-Caudate)(Right-Thalamus-Proper)(rh.bankssts_2)(rh.superiortemporal_3)
0.97101	(Right-Caudate)(rh.bankssts_2)(rh.insula_2)(rh.superiortemporal_3)
0.97101	(Right-Putamen)(rh.isthmuscingulate_2)(rh.parahippocampal_2)(rh.superiortemporal_3)
0.97101	(Right-Thalamus-Proper)(rh.isthmuscingulate_2)(rh.parahippocampal_2)(rh.superiortemporal_3)
0.97101	(rh.insula_2)(rh.isthmuscingulate_2)(rh.parahippocampal_2)(rh.superiortemporal_3)
0.97101	(Right-Putamen)(Right-Thalamus-Proper)(rh.parahippocampal_2)(rh.superiortemporal_3)
0.97101	(Right-Putamen)(rh.insula_2)(rh.parahippocampal_2)(rh.superiortemporal_3)
0.97101	(Right-Thalamus-Proper)(rh.insula_2)(rh.parahippocampal_2)(rh.superiortemporal_3)
0.97101	(Right-Caudate)(rh.isthmuscingulate_2)(rh.lingual_7)(rh.superiortemporal_3)
0.97101	(Right-Amygdala)(rh.lingual_7)(rh.superiortemporal_3)(rh.superiortemporal_9)
0.97101	(Right-Caudate)(Right-Putamen)(rh.lingual_7)(rh.superiortemporal_3)
0.97101	(Right-Caudate)(Right-Thalamus-Proper)(rh.lingual_7)(rh.superiortemporal_3)
0.97101	(Right-Caudate)(rh.insula_2)(rh.lingual_7)(rh.superiortemporal_3)
0.97101	(Right-Pallidum)(rh.inferiorparietal_10)(rh.isthmuscingulate_2)(rh.superiortemporal_3)
0.97101	(Right-Pallidum)(Right-Putamen)(rh.inferiorparietal_10)(rh.superiortemporal_3)
0.97101	(Right-Pallidum)(Right-Thalamus-Proper)(rh.inferiorparietal_10)(rh.superiortemporal_3)
0.97101	(Right-Pallidum)(rh.inferiorparietal_10)(rh.insula_2)(rh.superiortemporal_3)
0.97101	(Right-Putamen)(rh.isthmuscingulate_2)(rh.superiortemporal_3)(rh.supramarginal_9)
0.97101	(Right-Thalamus-Proper)(rh.isthmuscingulate_2)(rh.superiortemporal_3)(rh.supramarginal_9)
0.97101	(rh.insula_2)(rh.isthmuscingulate_2)(rh.superiortemporal_3)(rh.supramarginal_9)
0.97101	(Right-Putamen)(Right-Thalamus-Proper)(rh.superiortemporal_3)(rh.supramarginal_9)
0.97101	(Right-Putamen)(rh.insula_2)(rh.superiortemporal_3)(rh.supramarginal_9)
0.97101	(Right-Thalamus-Proper)(rh.insula_2)(rh.superiortemporal_3)(rh.supramarginal_9)
0.97101	(Right-Pallidum)(rh.bankssts_2)(rh.insula_2)(rh.superiortemporal_1)
0.97101	(Right-Pallidum)(rh.insula_2)(rh.lingual_7)(rh.superiortemporal_1)
0.97101	(rh.bankssts_2)(rh.insula_4)(rh.isthmuscingulate_2)(rh.lingual_7)
0.97101	(Brain-Stem)(Right-Amygdala)(rh.bankssts_2)(rh.lingual_7)
0.97101	(Right-Pallidum)(rh.bankssts_2)(rh.insula_4)(rh.lingual_7)
0.97101	(Right-Pallidum)(rh.bankssts_2)(rh.lingual_7)(rh.superiortemporal_1)
0.97101	(Right-Putamen)(rh.bankssts_2)(rh.insula_4)(rh.lingual_7)
0.97101	(Right-Thalamus-Proper)(rh.bankssts_2)(rh.insula_4)(rh.lingual_7)
0.97101	(rh.bankssts_2)(rh.insula_5)(rh.lingual_7)(rh.superiortemporal_3)
0.97101	(rh.bankssts_2)(rh.insula_2)(rh.insula_4)(rh.lingual_7)
0.97101	(rh.bankssts_2)(rh.insula_2)(rh.lingual_7)(rh.superiortemporal_1)
0.97101	(rh.bankssts_2)(rh.lingual_7)(rh.superiortemporal_3)(rh.superiortemporal_9)
0.97101	(Right-Putamen)(rh.bankssts_2)(rh.isthmuscingulate_2)(rh.precuneus_3)
0.97101	(Right-Thalamus-Proper)(rh.bankssts_2)(rh.isthmuscingulate_2)(rh.precuneus_3)
0.97101	(Right-Putamen)(Right-Thalamus-Proper)(rh.bankssts_2)(rh.precuneus_3)
0.97101	(Right-Amygdala)(rh.bankssts_2)(rh.isthmuscingulate_2)(rh.precuneus_2)
0.97101	(Right-Caudate)(rh.bankssts_2)(rh.isthmuscingulate_2)(rh.precuneus_2)
0.97101	(Brain-Stem)(Right-Pallidum)(rh.bankssts_2)(rh.precuneus_2)
0.97101	(Brain-Stem)(rh.bankssts_2)(rh.insula_2)(rh.precuneus_2)
0.97101	(Right-Amygdala)(Right-Pallidum)(rh.bankssts_2)(rh.precuneus_2)
0.97101	(Right-Amygdala)(Right-Putamen)(rh.bankssts_2)(rh.precuneus_2)
0.97101	(Right-Amygdala)(Right-Thalamus-Proper)(rh.bankssts_2)(rh.precuneus_2)
0.97101	(Right-Amygdala)(rh.bankssts_2)(rh.insula_2)(rh.precuneus_2)
0.97101	(Right-Pallidum)(rh.bankssts_2)(rh.precuneus_2)(rh.superiortemporal_3)
0.97101	(Right-Caudate)(Right-Putamen)(rh.bankssts_2)(rh.precuneus_2)
0.97101	(Right-Caudate)(Right-Thalamus-Proper)(rh.bankssts_2)(rh.precuneus_2)
0.97101	(Brain-Stem)(rh.bankssts_2)(rh.inferiorparietal_10)(rh.isthmuscingulate_2)
0.97101	(Right-Caudate)(rh.bankssts_2)(rh.inferiorparietal_10)(rh.isthmuscingulate_2)
0.97101	(rh.bankssts_2)(rh.inferiorparietal_10)(rh.isthmuscingulate_2)(rh.superiortemporal_3)
0.97101	(Brain-Stem)(Right-Putamen)(rh.bankssts_2)(rh.inferiorparietal_10)
0.97101	(Brain-Stem)(Right-Thalamus-Proper)(rh.bankssts_2)(rh.inferiorparietal_10)
0.97101	(Right-Caudate)(Right-Putamen)(rh.bankssts_2)(rh.inferiorparietal_10)
0.97101	(Right-Putamen)(rh.bankssts_2)(rh.inferiorparietal_10)(rh.superiortemporal_3)
0.97101	(Right-Caudate)(Right-Thalamus-Proper)(rh.bankssts_2)(rh.inferiorparietal_10)
0.97101	(Right-Thalamus-Proper)(rh.bankssts_2)(rh.inferiorparietal_10)(rh.superiortemporal_3)
0.97101	(rh.bankssts_2)(rh.inferiorparietal_10)(rh.insula_2)(rh.superiortemporal_3)
0.97101	(Right-Putamen)(rh.isthmuscingulate_2)(rh.parahippocampal_2)(rh.precuneus_2)
0.97101	(Right-Thalamus-Proper)(rh.isthmuscingulate_2)(rh.parahippocampal_2)(rh.precuneus_2)
0.97101	(Right-Putamen)(Right-Thalamus-Proper)(rh.parahippocampal_2)(rh.precuneus_2)
0.97101	(Right-Putamen)(rh.isthmuscingulate_2)(rh.lingual_7)(rh.precuneus_3)
0.97101	(Right-Thalamus-Proper)(rh.isthmuscingulate_2)(rh.lingual_7)(rh.precuneus_3)
0.97101	(Right-Putamen)(Right-Thalamus-Proper)(rh.lingual_7)(rh.precuneus_3)
0.97101	(Right-Amygdala)(rh.isthmuscingulate_2)(rh.lingual_7)(rh.precuneus_2)
0.97101	(Right-Caudate)(rh.isthmuscingulate_2)(rh.lingual_7)(rh.precuneus_2)
0.97101	(Brain-Stem)(Right-Pallidum)(rh.lingual_7)(rh.precuneus_2)
0.97101	(Brain-Stem)(rh.insula_2)(rh.lingual_7)(rh.precuneus_2)
0.97101	(Brain-Stem)(rh.bankssts_2)(rh.lingual_7)(rh.precuneus_2)
0.97101	(Right-Amygdala)(Right-Pallidum)(rh.lingual_7)(rh.precuneus_2)
0.97101	(Right-Amygdala)(Right-Putamen)(rh.lingual_7)(rh.precuneus_2)
0.97101	(Right-Amygdala)(Right-Thalamus-Proper)(rh.lingual_7)(rh.precuneus_2)
0.97101	(Right-Amygdala)(rh.insula_2)(rh.lingual_7)(rh.precuneus_2)
0.97101	(Right-Pallidum)(rh.lingual_7)(rh.precuneus_2)(rh.superiortemporal_3)
0.97101	(Right-Caudate)(Right-Putamen)(rh.lingual_7)(rh.precuneus_2)
0.97101	(Right-Caudate)(Right-Thalamus-Proper)(rh.lingual_7)(rh.precuneus_2)
0.97101	(rh.bankssts_2)(rh.lingual_7)(rh.precuneus_2)(rh.superiortemporal_3)
0.97101	(Brain-Stem)(rh.inferiorparietal_10)(rh.isthmuscingulate_2)(rh.lingual_7)
0.97101	(Right-Caudate)(rh.inferiorparietal_10)(rh.isthmuscingulate_2)(rh.lingual_7)
0.97101	(rh.inferiorparietal_10)(rh.isthmuscingulate_2)(rh.lingual_7)(rh.superiortemporal_3)
0.97101	(Brain-Stem)(Right-Putamen)(rh.inferiorparietal_10)(rh.lingual_7)
0.97101	(Brain-Stem)(Right-Thalamus-Proper)(rh.inferiorparietal_10)(rh.lingual_7)
0.97101	(Right-Caudate)(Right-Putamen)(rh.inferiorparietal_10)(rh.lingual_7)
0.97101	(Right-Putamen)(rh.inferiorparietal_10)(rh.lingual_7)(rh.superiortemporal_3)
0.97101	(Right-Caudate)(Right-Thalamus-Proper)(rh.inferiorparietal_10)(rh.lingual_7)
0.97101	(Right-Thalamus-Proper)(rh.inferiorparietal_10)(rh.lingual_7)(rh.superiortemporal_3)
0.97101	(rh.inferiorparietal_10)(rh.insula_2)(rh.lingual_7)(rh.superiortemporal_3)
0.97101	(Right-Pallidum)(rh.inferiorparietal_10)(rh.isthmuscingulate_2)(rh.precuneus_2)
0.97101	(rh.inferiorparietal_10)(rh.insula_2)(rh.isthmuscingulate_2)(rh.precuneus_2)
0.97101	(rh.bankssts_2)(rh.inferiorparietal_10)(rh.isthmuscingulate_2)(rh.precuneus_2)
0.97101	(rh.inferiorparietal_10)(rh.isthmuscingulate_2)(rh.lingual_7)(rh.precuneus_2)
0.97101	(Right-Pallidum)(Right-Putamen)(rh.inferiorparietal_10)(rh.precuneus_2)
0.97101	(Right-Pallidum)(Right-Thalamus-Proper)(rh.inferiorparietal_10)(rh.precuneus_2)
0.97101	(Right-Putamen)(rh.inferiorparietal_10)(rh.insula_2)(rh.precuneus_2)
0.97101	(Right-Putamen)(rh.bankssts_2)(rh.inferiorparietal_10)(rh.precuneus_2)
0.97101	(Right-Putamen)(rh.inferiorparietal_10)(rh.lingual_7)(rh.precuneus_2)
0.97101	(Right-Thalamus-Proper)(rh.inferiorparietal_10)(rh.insula_2)(rh.precuneus_2)
0.97101	(Right-Thalamus-Proper)(rh.bankssts_2)(rh.inferiorparietal_10)(rh.precuneus_2)
0.97101	(Right-Thalamus-Proper)(rh.inferiorparietal_10)(rh.lingual_7)(rh.precuneus_2)
0.97101	(Right-Pallidum)(rh.isthmuscingulate_2)(rh.precuneus_2)(rh.supramarginal_9)
0.97101	(rh.insula_2)(rh.isthmuscingulate_2)(rh.precuneus_2)(rh.supramarginal_9)
0.97101	(rh.bankssts_2)(rh.isthmuscingulate_2)(rh.precuneus_2)(rh.supramarginal_9)
0.97101	(rh.isthmuscingulate_2)(rh.lingual_7)(rh.precuneus_2)(rh.supramarginal_9)
0.97101	(Right-Pallidum)(Right-Putamen)(rh.precuneus_2)(rh.supramarginal_9)
0.97101	(Right-Pallidum)(Right-Thalamus-Proper)(rh.precuneus_2)(rh.supramarginal_9)
0.97101	(Right-Putamen)(rh.insula_2)(rh.precuneus_2)(rh.supramarginal_9)
0.97101	(Right-Putamen)(rh.bankssts_2)(rh.precuneus_2)(rh.supramarginal_9)
0.97101	(Right-Putamen)(rh.lingual_7)(rh.precuneus_2)(rh.supramarginal_9)
0.97101	(Right-Thalamus-Proper)(rh.insula_2)(rh.precuneus_2)(rh.supramarginal_9)
0.97101	(Right-Thalamus-Proper)(rh.bankssts_2)(rh.precuneus_2)(rh.supramarginal_9)
0.97101	(Right-Thalamus-Proper)(rh.lingual_7)(rh.precuneus_2)(rh.supramarginal_9)
0.97101	(Right-Putamen)(rh.inferiorparietal_10)(rh.isthmuscingulate_2)(rh.supramarginal_9)
0.97101	(Right-Thalamus-Proper)(rh.inferiorparietal_10)(rh.isthmuscingulate_2)(rh.supramarginal_9)
0.97101	(Right-Putamen)(Right-Thalamus-Proper)(rh.inferiorparietal_10)(rh.supramarginal_9)
0.9686	(Brain-Stem)(rh.inferiorparietal_4)
0.9686	(Right-Amygdala)(rh.parahippocampal_2)
0.9686	(Right-Amygdala)(rh.supramarginal_9)
0.9686	(Right-Caudate)(rh.insula_5)
0.9686	(Right-Caudate)(rh.superiortemporal_9)
0.9686	(rh.inferiorparietal_10)(rh.insula_5)
0.9686	(rh.insula_4)(rh.superiortemporal_3)
0.9686	(rh.inferiorparietal_10)(rh.superiortemporal_9)
0.9686	(rh.inferiorparietal_4)(rh.superiortemporal_3)
0.9686	(rh.inferiorparietal_10)(rh.superiortemporal_1)
0.9686	(rh.inferiorparietal_10)(rh.parahippocampal_2)
0.9686	(rh.inferiorparietal_4)(rh.precuneus_2)
0.9686	(rh.inferiorparietal_10)(rh.inferiorparietal_4)
0.9686	(rh.inferiorparietal_10)(rh.lingual_7)(rh.supramarginal_9)
0.9686	(rh.bankssts_2)(rh.inferiorparietal_10)(rh.supramarginal_9)
0.9686	(rh.inferiorparietal_10)(rh.insula_2)(rh.supramarginal_9)
0.9686	(Right-Pallidum)(rh.inferiorparietal_10)(rh.supramarginal_9)
0.9686	(Right-Thalamus-Proper)(rh.inferiorparietal_10)(rh.inferiorparietal_4)
0.9686	(Right-Putamen)(rh.inferiorparietal_10)(rh.inferiorparietal_4)
0.9686	(rh.inferiorparietal_10)(rh.inferiorparietal_4)(rh.isthmuscingulate_2)
0.9686	(Right-Thalamus-Proper)(rh.inferiorparietal_4)(rh.precuneus_2)
0.9686	(Right-Putamen)(rh.inferiorparietal_4)(rh.precuneus_2)
0.9686	(rh.inferiorparietal_4)(rh.isthmuscingulate_2)(rh.precuneus_2)
0.9686	(rh.lingual_7)(rh.superiortemporal_3)(rh.supramarginal_9)
0.9686	(Right-Caudate)(rh.lingual_7)(rh.supramarginal_9)
0.9686	(Brain-Stem)(rh.lingual_7)(rh.supramarginal_9)
0.9686	(Right-Amygdala)(rh.inferiorparietal_10)(rh.lingual_7)
0.9686	(rh.lingual_7)(rh.parahippocampal_2)(rh.precuneus_2)
0.9686	(rh.lingual_7)(rh.precuneus_2)(rh.superiortemporal_9)
0.9686	(rh.insula_5)(rh.lingual_7)(rh.precuneus_2)
0.9686	(rh.bankssts_2)(rh.lingual_7)(rh.precuneus_3)
0.9686	(rh.insula_2)(rh.lingual_7)(rh.precuneus_3)
0.9686	(Right-Pallidum)(rh.lingual_7)(rh.precuneus_3)
0.9686	(Right-Thalamus-Proper)(rh.inferiorparietal_10)(rh.parahippocampal_2)
0.9686	(Right-Putamen)(rh.inferiorparietal_10)(rh.parahippocampal_2)
0.9686	(rh.inferiorparietal_10)(rh.isthmuscingulate_2)(rh.parahippocampal_2)
0.9686	(rh.bankssts_2)(rh.parahippocampal_2)(rh.precuneus_2)
0.9686	(rh.insula_2)(rh.parahippocampal_2)(rh.precuneus_2)
0.9686	(Right-Pallidum)(rh.parahippocampal_2)(rh.precuneus_2)
0.9686	(rh.lingual_7)(rh.parahippocampal_2)(rh.superiortemporal_3)
0.9686	(Right-Caudate)(rh.lingual_7)(rh.parahippocampal_2)
0.9686	(Brain-Stem)(rh.lingual_7)(rh.parahippocampal_2)
0.9686	(rh.bankssts_2)(rh.superiortemporal_3)(rh.supramarginal_9)
0.9686	(Right-Caudate)(rh.bankssts_2)(rh.supramarginal_9)
0.9686	(Brain-Stem)(rh.bankssts_2)(rh.supramarginal_9)
0.9686	(Right-Amygdala)(rh.bankssts_2)(rh.inferiorparietal_10)
0.9686	(rh.bankssts_2)(rh.precuneus_2)(rh.superiortemporal_9)
0.9686	(rh.bankssts_2)(rh.insula_5)(rh.precuneus_2)
0.9686	(rh.bankssts_2)(rh.insula_2)(rh.precuneus_3)
0.9686	(Right-Pallidum)(rh.bankssts_2)(rh.precuneus_3)
0.9686	(rh.bankssts_2)(rh.parahippocampal_2)(rh.superiortemporal_3)
0.9686	(Right-Caudate)(rh.bankssts_2)(rh.parahippocampal_2)
0.9686	(Brain-Stem)(rh.bankssts_2)(rh.parahippocampal_2)
0.9686	(Right-Thalamus-Proper)(rh.inferiorparietal_10)(rh.superiortemporal_1)
0.9686	(Right-Putamen)(rh.inferiorparietal_10)(rh.superiortemporal_1)
0.9686	(rh.inferiorparietal_10)(rh.isthmuscingulate_2)(rh.superiortemporal_1)
0.9686	(Right-Pallidum)(rh.superiortemporal_3)(rh.supramarginal_9)
0.9686	(rh.inferiorparietal_4)(rh.insula_2)(rh.superiortemporal_3)
0.9686	(Right-Thalamus-Proper)(rh.inferiorparietal_4)(rh.superiortemporal_3)
0.9686	(Right-Putamen)(rh.inferiorparietal_4)(rh.superiortemporal_3)
0.9686	(rh.inferiorparietal_4)(rh.isthmuscingulate_2)(rh.superiortemporal_3)
0.9686	(Right-Pallidum)(rh.parahippocampal_2)(rh.superiortemporal_3)
0.9686	(rh.inferiorparietal_10)(rh.insula_2)(rh.superiortemporal_9)
0.9686	(Right-Thalamus-Proper)(rh.inferiorparietal_10)(rh.superiortemporal_9)
0.9686	(Right-Putamen)(rh.inferiorparietal_10)(rh.superiortemporal_9)
0.9686	(Right-Pallidum)(rh.inferiorparietal_10)(rh.superiortemporal_9)
0.9686	(rh.inferiorparietal_10)(rh.isthmuscingulate_2)(rh.superiortemporal_9)
0.9686	(Right-Amygdala)(rh.precuneus_2)(rh.superiortemporal_9)
0.9686	(rh.insula_4)(rh.lingual_7)(rh.superiortemporal_9)
0.9686	(rh.bankssts_2)(rh.insula_4)(rh.superiortemporal_9)
0.9686	(Right-Caudate)(rh.insula_2)(rh.supramarginal_9)
0.9686	(Right-Amygdala)(rh.insula_2)(rh.supramarginal_9)
0.9686	(Brain-Stem)(rh.insula_2)(rh.supramarginal_9)
0.9686	(rh.inferiorparietal_10)(rh.insula_2)(rh.insula_5)
0.9686	(Right-Pallidum)(rh.insula_2)(rh.precuneus_3)
0.9686	(Right-Caudate)(rh.insula_2)(rh.parahippocampal_2)
0.9686	(Right-Amygdala)(rh.insula_2)(rh.parahippocampal_2)
0.9686	(Brain-Stem)(rh.insula_2)(rh.parahippocampal_2)
0.9686	(rh.insula_2)(rh.insula_4)(rh.superiortemporal_3)
0.9686	(Right-Caudate)(rh.insula_2)(rh.superiortemporal_9)
0.9686	(rh.insula_4)(rh.insula_5)(rh.lingual_7)
0.9686	(rh.bankssts_2)(rh.insula_4)(rh.insula_5)
0.9686	(Right-Thalamus-Proper)(rh.insula_4)(rh.superiortemporal_3)
0.9686	(Right-Putamen)(rh.insula_4)(rh.superiortemporal_3)
0.9686	(Right-Pallidum)(rh.insula_4)(rh.superiortemporal_3)
0.9686	(rh.insula_4)(rh.isthmuscingulate_2)(rh.superiortemporal_3)
0.9686	(rh.insula_4)(rh.insula_5)(rh.superiortemporal_9)
0.9686	(Right-Amygdala)(rh.insula_4)(rh.superiortemporal_9)
0.9686	(Right-Thalamus-Proper)(rh.inferiorparietal_10)(rh.insula_5)
0.9686	(Right-Putamen)(rh.inferiorparietal_10)(rh.insula_5)
0.9686	(Right-Pallidum)(rh.inferiorparietal_10)(rh.insula_5)
0.9686	(rh.inferiorparietal_10)(rh.insula_5)(rh.isthmuscingulate_2)
0.9686	(Brain-Stem)(rh.insula_5)(rh.superiortemporal_9)
0.9686	(Right-Caudate)(rh.insula_2)(rh.insula_5)
0.9686	(Right-Amygdala)(rh.insula_4)(rh.insula_5)
0.9686	(Right-Amygdala)(Right-Thalamus-Proper)(rh.supramarginal_9)
0.9686	(Brain-Stem)(Right-Thalamus-Proper)(rh.inferiorparietal_4)
0.9686	(Right-Amygdala)(Right-Thalamus-Proper)(rh.parahippocampal_2)
0.9686	(Right-Caudate)(Right-Thalamus-Proper)(rh.superiortemporal_9)
0.9686	(Right-Caudate)(Right-Thalamus-Proper)(rh.insula_5)
0.9686	(Right-Caudate)(Right-Pallidum)(rh.supramarginal_9)
0.9686	(Right-Amygdala)(Right-Caudate)(rh.lingual_7)
0.9686	(Right-Caudate)(Right-Pallidum)(rh.parahippocampal_2)
0.9686	(Right-Amygdala)(Right-Caudate)(rh.bankssts_2)
0.9686	(Right-Caudate)(Right-Putamen)(rh.superiortemporal_9)
0.9686	(Right-Caudate)(Right-Pallidum)(rh.superiortemporal_9)
0.9686	(Right-Caudate)(rh.isthmuscingulate_2)(rh.superiortemporal_9)
0.9686	(Right-Caudate)(Right-Putamen)(rh.insula_5)
0.9686	(Right-Caudate)(Right-Pallidum)(rh.insula_5)
0.9686	(Right-Caudate)(rh.insula_5)(rh.isthmuscingulate_2)
0.9686	(Right-Amygdala)(Right-Putamen)(rh.supramarginal_9)
0.9686	(Brain-Stem)(Right-Putamen)(rh.inferiorparietal_4)
0.9686	(Right-Amygdala)(Right-Putamen)(rh.parahippocampal_2)
0.9686	(Right-Amygdala)(Right-Pallidum)(rh.supramarginal_9)
0.9686	(Brain-Stem)(Right-Pallidum)(rh.supramarginal_9)
0.9686	(Right-Amygdala)(Right-Pallidum)(rh.parahippocampal_2)
0.9686	(Brain-Stem)(Right-Pallidum)(rh.parahippocampal_2)
0.9686	(Right-Amygdala)(rh.isthmuscingulate_2)(rh.supramarginal_9)
0.9686	(Right-Amygdala)(rh.isthmuscingulate_2)(rh.parahippocampal_2)
0.9686	(Brain-Stem)(Right-Amygdala)(rh.superiortemporal_3)
0.9686	(Brain-Stem)(Right-Amygdala)(rh.insula_5)
0.9686	(Brain-Stem)(rh.inferiorparietal_4)(rh.isthmuscingulate_2)
0.9686	(Brain-Stem)(Right-Amygdala)(rh.insula_5)(rh.isthmuscingulate_2)
0.9686	(Brain-Stem)(Right-Amygdala)(rh.isthmuscingulate_2)(rh.superiortemporal_3)
0.9686	(Brain-Stem)(Right-Amygdala)(Right-Pallidum)(rh.insula_5)
0.9686	(Brain-Stem)(Right-Amygdala)(Right-Pallidum)(rh.superiortemporal_3)
0.9686	(Brain-Stem)(Right-Pallidum)(rh.isthmuscingulate_2)(rh.parahippocampal_2)
0.9686	(Right-Amygdala)(Right-Pallidum)(rh.isthmuscingulate_2)(rh.parahippocampal_2)
0.9686	(Brain-Stem)(Right-Pallidum)(rh.isthmuscingulate_2)(rh.supramarginal_9)
0.9686	(Right-Amygdala)(Right-Pallidum)(rh.isthmuscingulate_2)(rh.supramarginal_9)
0.9686	(Brain-Stem)(Right-Amygdala)(Right-Putamen)(rh.insula_5)
0.9686	(Brain-Stem)(Right-Amygdala)(Right-Putamen)(rh.superiortemporal_3)
0.9686	(Right-Amygdala)(Right-Putamen)(rh.isthmuscingulate_2)(rh.parahippocampal_2)
0.9686	(Brain-Stem)(Right-Pallidum)(Right-Putamen)(rh.parahippocampal_2)
0.9686	(Right-Amygdala)(Right-Pallidum)(Right-Putamen)(rh.parahippocampal_2)
0.9686	(Brain-Stem)(Right-Putamen)(rh.inferiorparietal_4)(rh.isthmuscingulate_2)
0.9686	(Right-Amygdala)(Right-Putamen)(rh.isthmuscingulate_2)(rh.supramarginal_9)
0.9686	(Brain-Stem)(Right-Pallidum)(Right-Putamen)(rh.supramarginal_9)
0.9686	(Right-Amygdala)(Right-Pallidum)(Right-Putamen)(rh.supramarginal_9)
0.9686	(Right-Caudate)(Right-Pallidum)(rh.insula_5)(rh.isthmuscingulate_2)
0.9686	(Right-Caudate)(Right-Putamen)(rh.insula_5)(rh.isthmuscingulate_2)
0.9686	(Right-Caudate)(Right-Pallidum)(Right-Putamen)(rh.insula_5)
0.9686	(Brain-Stem)(Right-Caudate)(Right-Pallidum)(rh.insula_2)
0.9686	(Right-Caudate)(Right-Pallidum)(rh.isthmuscingulate_2)(rh.superiortemporal_9)
0.9686	(Right-Caudate)(Right-Putamen)(rh.isthmuscingulate_2)(rh.superiortemporal_9)
0.9686	(Right-Caudate)(Right-Pallidum)(Right-Putamen)(rh.superiortemporal_9)
0.9686	(Right-Amygdala)(Right-Caudate)(rh.bankssts_2)(rh.isthmuscingulate_2)
0.9686	(Brain-Stem)(Right-Caudate)(Right-Pallidum)(rh.bankssts_2)
0.9686	(Right-Amygdala)(Right-Caudate)(Right-Pallidum)(rh.bankssts_2)
0.9686	(Right-Amygdala)(Right-Caudate)(Right-Putamen)(rh.bankssts_2)
0.9686	(Right-Caudate)(Right-Pallidum)(rh.isthmuscingulate_2)(rh.parahippocampal_2)
0.9686	(Right-Caudate)(Right-Pallidum)(Right-Putamen)(rh.parahippocampal_2)
0.9686	(Right-Amygdala)(Right-Caudate)(rh.isthmuscingulate_2)(rh.lingual_7)
0.9686	(Brain-Stem)(Right-Caudate)(Right-Pallidum)(rh.lingual_7)
0.9686	(Right-Amygdala)(Right-Caudate)(Right-Pallidum)(rh.lingual_7)
0.9686	(Right-Amygdala)(Right-Caudate)(Right-Putamen)(rh.lingual_7)
0.9686	(Right-Caudate)(Right-Pallidum)(rh.isthmuscingulate_2)(rh.supramarginal_9)
0.9686	(Right-Caudate)(Right-Pallidum)(Right-Putamen)(rh.supramarginal_9)
0.9686	(Right-Caudate)(Right-Thalamus-Proper)(rh.insula_5)(rh.isthmuscingulate_2)
0.9686	(Brain-Stem)(Right-Amygdala)(Right-Thalamus-Proper)(rh.insula_5)
0.9686	(Right-Caudate)(Right-Pallidum)(Right-Thalamus-Proper)(rh.insula_5)
0.9686	(Right-Caudate)(Right-Putamen)(Right-Thalamus-Proper)(rh.insula_5)
0.9686	(Right-Caudate)(Right-Thalamus-Proper)(rh.isthmuscingulate_2)(rh.superiortemporal_9)
0.9686	(Right-Caudate)(Right-Pallidum)(Right-Thalamus-Proper)(rh.superiortemporal_9)
0.9686	(Right-Caudate)(Right-Putamen)(Right-Thalamus-Proper)(rh.superiortemporal_9)
0.9686	(Brain-Stem)(Right-Amygdala)(Right-Thalamus-Proper)(rh.superiortemporal_3)
0.9686	(Right-Amygdala)(Right-Caudate)(Right-Thalamus-Proper)(rh.bankssts_2)
0.9686	(Right-Amygdala)(Right-Thalamus-Proper)(rh.isthmuscingulate_2)(rh.parahippocampal_2)
0.9686	(Brain-Stem)(Right-Pallidum)(Right-Thalamus-Proper)(rh.parahippocampal_2)
0.9686	(Right-Amygdala)(Right-Pallidum)(Right-Thalamus-Proper)(rh.parahippocampal_2)
0.9686	(Right-Amygdala)(Right-Putamen)(Right-Thalamus-Proper)(rh.parahippocampal_2)
0.9686	(Right-Caudate)(Right-Pallidum)(Right-Thalamus-Proper)(rh.parahippocampal_2)
0.9686	(Right-Amygdala)(Right-Caudate)(Right-Thalamus-Proper)(rh.lingual_7)
0.9686	(Brain-Stem)(Right-Thalamus-Proper)(rh.inferiorparietal_4)(rh.isthmuscingulate_2)
0.9686	(Brain-Stem)(Right-Putamen)(Right-Thalamus-Proper)(rh.inferiorparietal_4)
0.9686	(Right-Amygdala)(Right-Thalamus-Proper)(rh.isthmuscingulate_2)(rh.supramarginal_9)
0.9686	(Brain-Stem)(Right-Pallidum)(Right-Thalamus-Proper)(rh.supramarginal_9)
0.9686	(Right-Amygdala)(Right-Pallidum)(Right-Thalamus-Proper)(rh.supramarginal_9)
0.9686	(Right-Amygdala)(Right-Putamen)(Right-Thalamus-Proper)(rh.supramarginal_9)
0.9686	(Right-Caudate)(Right-Pallidum)(Right-Thalamus-Proper)(rh.supramarginal_9)
0.9686	(Right-Amygdala)(rh.insula_4)(rh.insula_5)(rh.isthmuscingulate_2)
0.9686	(Right-Amygdala)(Right-Pallidum)(rh.insula_4)(rh.insula_5)
0.9686	(Right-Amygdala)(Right-Putamen)(rh.insula_4)(rh.insula_5)
0.9686	(Right-Amygdala)(Right-Thalamus-Proper)(rh.insula_4)(rh.insula_5)
0.9686	(Right-Caudate)(rh.insula_2)(rh.insula_5)(rh.isthmuscingulate_2)
0.9686	(Brain-Stem)(Right-Amygdala)(rh.insula_2)(rh.insula_5)
0.9686	(Right-Caudate)(Right-Pallidum)(rh.insula_2)(rh.insula_5)
0.9686	(Right-Caudate)(Right-Putamen)(rh.insula_2)(rh.insula_5)
0.9686	(Right-Caudate)(Right-Thalamus-Proper)(rh.insula_2)(rh.insula_5)
0.9686	(Brain-Stem)(rh.insula_5)(rh.isthmuscingulate_2)(rh.superiortemporal_9)
0.9686	(Brain-Stem)(Right-Pallidum)(rh.insula_5)(rh.superiortemporal_9)
0.9686	(Brain-Stem)(Right-Putamen)(rh.insula_5)(rh.superiortemporal_9)
0.9686	(Brain-Stem)(Right-Thalamus-Proper)(rh.insula_5)(rh.superiortemporal_9)
0.9686	(Right-Pallidum)(rh.inferiorparietal_10)(rh.insula_5)(rh.isthmuscingulate_2)
0.9686	(Right-Putamen)(rh.inferiorparietal_10)(rh.insula_5)(rh.isthmuscingulate_2)
0.9686	(Right-Thalamus-Proper)(rh.inferiorparietal_10)(rh.insula_5)(rh.isthmuscingulate_2)
0.9686	(Right-Pallidum)(Right-Putamen)(rh.inferiorparietal_10)(rh.insula_5)
0.9686	(Right-Pallidum)(Right-Thalamus-Proper)(rh.inferiorparietal_10)(rh.insula_5)
0.9686	(Right-Putamen)(Right-Thalamus-Proper)(rh.inferiorparietal_10)(rh.insula_5)
0.9686	(Right-Amygdala)(rh.insula_2)(rh.insula_4)(rh.insula_5)
0.9686	(Right-Amygdala)(rh.insula_4)(rh.isthmuscingulate_2)(rh.superiortemporal_9)
0.9686	(rh.insula_4)(rh.insula_5)(rh.isthmuscingulate_2)(rh.superiortemporal_9)
0.9686	(Right-Amygdala)(Right-Pallidum)(rh.insula_4)(rh.superiortemporal_9)
0.9686	(Right-Amygdala)(Right-Putamen)(rh.insula_4)(rh.superiortemporal_9)
0.9686	(Right-Amygdala)(Right-Thalamus-Proper)(rh.insula_4)(rh.superiortemporal_9)
0.9686	(Right-Pallidum)(rh.insula_4)(rh.insula_5)(rh.superiortemporal_9)
0.9686	(Right-Putamen)(rh.insula_4)(rh.insula_5)(rh.superiortemporal_9)
0.9686	(Right-Thalamus-Proper)(rh.insula_4)(rh.insula_5)(rh.superiortemporal_9)
0.9686	(Right-Pallidum)(rh.insula_4)(rh.isthmuscingulate_2)(rh.superiortemporal_3)
0.9686	(Right-Putamen)(rh.insula_4)(rh.isthmuscingulate_2)(rh.superiortemporal_3)
0.9686	(Right-Thalamus-Proper)(rh.insula_4)(rh.isthmuscingulate_2)(rh.superiortemporal_3)
0.9686	(Right-Pallidum)(Right-Putamen)(rh.insula_4)(rh.superiortemporal_3)
0.9686	(Right-Pallidum)(Right-Thalamus-Proper)(rh.insula_4)(rh.superiortemporal_3)
0.9686	(Right-Putamen)(Right-Thalamus-Proper)(rh.insula_4)(rh.superiortemporal_3)
0.9686	(rh.bankssts_2)(rh.insula_4)(rh.insula_5)(rh.isthmuscingulate_2)
0.9686	(Right-Pallidum)(rh.bankssts_2)(rh.insula_4)(rh.insula_5)
0.9686	(Right-Putamen)(rh.bankssts_2)(rh.insula_4)(rh.insula_5)
0.9686	(Right-Thalamus-Proper)(rh.bankssts_2)(rh.insula_4)(rh.insula_5)
0.9686	(rh.insula_4)(rh.insula_5)(rh.isthmuscingulate_2)(rh.lingual_7)
0.9686	(Right-Pallidum)(rh.insula_4)(rh.insula_5)(rh.lingual_7)
0.9686	(Right-Putamen)(rh.insula_4)(rh.insula_5)(rh.lingual_7)
0.9686	(Right-Thalamus-Proper)(rh.insula_4)(rh.insula_5)(rh.lingual_7)
0.9686	(Right-Caudate)(rh.insula_2)(rh.isthmuscingulate_2)(rh.superiortemporal_9)
0.9686	(Brain-Stem)(rh.insula_2)(rh.insula_5)(rh.superiortemporal_9)
0.9686	(Right-Amygdala)(rh.insula_2)(rh.insula_4)(rh.superiortemporal_9)
0.9686	(Right-Caudate)(Right-Pallidum)(rh.insula_2)(rh.superiortemporal_9)
0.9686	(Right-Caudate)(Right-Putamen)(rh.insula_2)(rh.superiortemporal_9)
0.9686	(Right-Caudate)(Right-Thalamus-Proper)(rh.insula_2)(rh.superiortemporal_9)
0.9686	(rh.insula_2)(rh.insula_4)(rh.insula_5)(rh.superiortemporal_9)
0.9686	(rh.insula_2)(rh.insula_4)(rh.isthmuscingulate_2)(rh.superiortemporal_3)
0.9686	(Brain-Stem)(Right-Amygdala)(rh.insula_2)(rh.superiortemporal_3)
0.9686	(Right-Pallidum)(rh.insula_2)(rh.insula_4)(rh.superiortemporal_3)
0.9686	(Right-Putamen)(rh.insula_2)(rh.insula_4)(rh.superiortemporal_3)
0.9686	(Right-Thalamus-Proper)(rh.insula_2)(rh.insula_4)(rh.superiortemporal_3)
0.9686	(Brain-Stem)(Right-Caudate)(rh.bankssts_2)(rh.insula_2)
0.9686	(Right-Amygdala)(Right-Caudate)(rh.bankssts_2)(rh.insula_2)
0.9686	(rh.bankssts_2)(rh.insula_2)(rh.insula_4)(rh.insula_5)
0.9686	(Brain-Stem)(rh.insula_2)(rh.isthmuscingulate_2)(rh.parahippocampal_2)
0.9686	(Right-Amygdala)(rh.insula_2)(rh.isthmuscingulate_2)(rh.parahippocampal_2)
0.9686	(Right-Caudate)(rh.insula_2)(rh.isthmuscingulate_2)(rh.parahippocampal_2)
0.9686	(Brain-Stem)(Right-Putamen)(rh.insula_2)(rh.parahippocampal_2)
0.9686	(Brain-Stem)(Right-Thalamus-Proper)(rh.insula_2)(rh.parahippocampal_2)
0.9686	(Right-Amygdala)(Right-Pallidum)(rh.insula_2)(rh.parahippocampal_2)
0.9686	(Right-Amygdala)(Right-Putamen)(rh.insula_2)(rh.parahippocampal_2)
0.9686	(Right-Amygdala)(Right-Thalamus-Proper)(rh.insula_2)(rh.parahippocampal_2)
0.9686	(Right-Caudate)(Right-Putamen)(rh.insula_2)(rh.parahippocampal_2)
0.9686	(Right-Caudate)(Right-Thalamus-Proper)(rh.insula_2)(rh.parahippocampal_2)
0.9686	(Brain-Stem)(Right-Caudate)(rh.insula_2)(rh.lingual_7)
[truncated: 21,401 more rows]
