# Supplementary material for: The Frequent Network Neighborhood Mapping of the human hippocampus shows much more frequent neighbor sets in males than in females
Source: PLoS One. 2020 Jan 28;15(1):e0227910. doi: 10.1371/journal.pone.0227910 (PMC6986708; doi:10.1371/journal.pone.0227910)
Supplement: S3 Table — (XLSX) [file pone.0227910.s003.xlsx]

## Sheet: Table_S3
p-value	Holm-Bonferroni	frequency_men	frequency_women	name
0.00066	0	0.88	0.96653	(Brain-Stem)(lh.bankssts_2)
0.00066	0	0.88	0.96653	(Brain-Stem)(Left-Thalamus-Proper)(lh.bankssts_2)(lh.isthmuscingulate_3)
0.00066	0	0.88	0.96653	(Brain-Stem)(Left-Putamen)(lh.bankssts_2)(lh.isthmuscingulate_3)
0.00066	0	0.88	0.96653	(Brain-Stem)(Left-Thalamus-Proper)(lh.bankssts_2)
0.00066	0	0.88	0.96653	(Brain-Stem)(lh.bankssts_2)(lh.isthmuscingulate_3)
0.00066	0	0.88	0.96653	(Brain-Stem)(Left-Putamen)(lh.bankssts_2)
0.00066	0	0.88	0.96653	(Brain-Stem)(Left-Putamen)(Left-Thalamus-Proper)(lh.bankssts_2)
0.00099	0	0.76	0.88285	(Brain-Stem)(lh.bankssts_2)(lh.lateraloccipital_9)(lh.precuneus_11)
0.0011	0	0.85714	0.94979	(Brain-Stem)(Left-Putamen)(lh.bankssts_2)(lh.bankssts_3)
0.0011	0	0.85714	0.94979	(Brain-Stem)(lh.bankssts_2)(lh.bankssts_3)
0.0011	0	0.85714	0.94979	(Brain-Stem)(lh.bankssts_2)(lh.bankssts_3)(lh.isthmuscingulate_3)
0.0011	0	0.85714	0.94979	(Brain-Stem)(Left-Thalamus-Proper)(lh.bankssts_2)(lh.bankssts_3)
0.00141	0	0.88	0.96234	(Brain-Stem)(lh.bankssts_2)(lh.isthmuscingulate_3)(lh.superiortemporal_2)
0.00141	0	0.88	0.96234	(Brain-Stem)(Left-Thalamus-Proper)(lh.bankssts_2)(lh.superiortemporal_2)
0.00141	0	0.88	0.96234	(Brain-Stem)(lh.bankssts_2)(lh.superiortemporal_2)
0.00141	0	0.88	0.96234	(Brain-Stem)(Left-Putamen)(lh.bankssts_2)(lh.superiortemporal_2)
0.00177	0	0.86857	0.95397	(Left-Thalamus-Proper)(lh.bankssts_2)(lh.bankssts_3)(lh.isthmuscingulate_3)
0.00177	0	0.86857	0.95397	(Brain-Stem)(Left-Pallidum)(Left-Putamen)(lh.bankssts_2)
0.00177	0	0.86857	0.95397	(Left-Putamen)(Left-Thalamus-Proper)(lh.bankssts_2)(lh.bankssts_3)
0.00177	0	0.86857	0.95397	(Left-Putamen)(lh.bankssts_2)(lh.bankssts_3)(lh.isthmuscingulate_3)
0.00177	0	0.86857	0.95397	(Left-Thalamus-Proper)(lh.bankssts_2)(lh.bankssts_3)
0.00177	0	0.86857	0.95397	(Brain-Stem)(Left-Pallidum)(Left-Thalamus-Proper)(lh.bankssts_2)
0.00177	0	0.86857	0.95397	(Brain-Stem)(Left-Pallidum)(lh.bankssts_2)
0.00177	0	0.86857	0.95397	(Left-Putamen)(lh.bankssts_2)(lh.bankssts_3)
0.00177	0	0.86857	0.95397	(Brain-Stem)(Left-Pallidum)(lh.bankssts_2)(lh.isthmuscingulate_3)
0.00177	0	0.86857	0.95397	(lh.bankssts_2)(lh.bankssts_3)(lh.isthmuscingulate_3)
0.00177	0	0.86857	0.95397	(lh.bankssts_2)(lh.bankssts_3)
0.00191	0	0.89714	0.97071	(Left-Putamen)(lh.bankssts_2)(lh.isthmuscingulate_3)
0.00191	0	0.89714	0.97071	(Left-Putamen)(Left-Thalamus-Proper)(lh.bankssts_2)
0.00191	0	0.89714	0.97071	(Left-Thalamus-Proper)(lh.bankssts_2)
0.00191	0	0.89714	0.97071	(lh.bankssts_2)
0.00191	0	0.89714	0.97071	(Left-Thalamus-Proper)(lh.bankssts_2)(lh.isthmuscingulate_3)
0.00191	0	0.89714	0.97071	(Left-Putamen)(Left-Thalamus-Proper)(lh.bankssts_2)(lh.isthmuscingulate_3)
0.00191	0	0.89714	0.97071	(Left-Putamen)(lh.bankssts_2)
0.00191	0	0.89714	0.97071	(lh.bankssts_2)(lh.isthmuscingulate_3)
0.00207	0	0.85714	0.94561	(Brain-Stem)(lh.bankssts_2)(lh.bankssts_3)(lh.superiortemporal_2)
0.00231	0	0.84571	0.93724	(Brain-Stem)(Left-Pallidum)(lh.bankssts_2)(lh.bankssts_3)
0.00241	0	0.84	0.93305	(Brain-Stem)(Left-Pallidum)(lh.bankssts_2)(lh.insula_4)
0.00246	0	0.76571	0.87866	(Left-Pallidum)(lh.bankssts_2)(lh.lateraloccipital_9)(lh.precuneus_11)
0.00246	0	0.76571	0.87866	(Brain-Stem)(Left-Pallidum)(lh.bankssts_2)(lh.lateraloccipital_9)
0.00255	0	0.77714	0.88703	(Brain-Stem)(Left-Putamen)(lh.bankssts_2)(lh.lateraloccipital_9)
0.00255	0	0.77714	0.88703	(Brain-Stem)(Left-Thalamus-Proper)(lh.bankssts_2)(lh.lateraloccipital_9)
0.00255	0	0.77714	0.88703	(Brain-Stem)(lh.bankssts_2)(lh.isthmuscingulate_3)(lh.lateraloccipital_9)
0.00255	0	0.77714	0.88703	(lh.bankssts_2)(lh.isthmuscingulate_3)(lh.lateraloccipital_9)(lh.precuneus_11)
0.00255	0	0.77714	0.88703	(Left-Putamen)(lh.bankssts_2)(lh.lateraloccipital_9)(lh.precuneus_11)
0.00255	0	0.77714	0.88703	(Brain-Stem)(lh.bankssts_2)(lh.lateraloccipital_9)
0.00255	0	0.77714	0.88703	(lh.bankssts_2)(lh.lateraloccipital_9)(lh.precuneus_11)
0.00255	0	0.77714	0.88703	(Left-Thalamus-Proper)(lh.bankssts_2)(lh.lateraloccipital_9)(lh.precuneus_11)
0.00284	0	0.88	0.95816	(Brain-Stem)(lh.bankssts_2)(lh.insula_2)
0.00284	0	0.88	0.95816	(Brain-Stem)(Left-Thalamus-Proper)(lh.bankssts_2)(lh.insula_2)
0.00284	0	0.88	0.95816	(Brain-Stem)(Left-Putamen)(lh.bankssts_2)(lh.insula_2)
0.00284	0	0.88	0.95816	(Brain-Stem)(lh.bankssts_2)(lh.insula_2)(lh.isthmuscingulate_3)
0.00326	0	0.78022	0.88703	(lh.bankssts_2)(lh.bankssts_3)(lh.insula_4)(lh.parahippocampal_2)
0.00334	0	0.86857	0.94979	(Brain-Stem)(Left-Pallidum)(lh.bankssts_2)(lh.superiortemporal_2)
0.00334	0	0.86857	0.94979	(lh.bankssts_2)(lh.bankssts_3)(lh.superiortemporal_2)
0.00334	0	0.86857	0.94979	(lh.bankssts_2)(lh.bankssts_3)(lh.isthmuscingulate_3)(lh.superiortemporal_2)
0.00334	0	0.86857	0.94979	(Brain-Stem)(Left-Pallidum)(lh.bankssts_2)(lh.insula_2)
0.00334	0	0.86857	0.94979	(Left-Thalamus-Proper)(lh.bankssts_2)(lh.bankssts_3)(lh.superiortemporal_2)
0.00334	0	0.86857	0.94979	(Left-Putamen)(lh.bankssts_2)(lh.bankssts_3)(lh.superiortemporal_2)
0.00355	0	0.86286	0.94561	(Brain-Stem)(Left-Putamen)(lh.bankssts_2)(lh.parahippocampal_3)
0.00355	0	0.86286	0.94561	(Brain-Stem)(lh.bankssts_2)(lh.isthmuscingulate_3)(lh.parahippocampal_3)
0.00355	0	0.86286	0.94561	(Brain-Stem)(lh.bankssts_2)(lh.parahippocampal_3)
0.00355	0	0.86286	0.94561	(Brain-Stem)(Left-Thalamus-Proper)(lh.bankssts_2)(lh.parahippocampal_3)
0.00363	0	0.76	0.87029	(lh.bankssts_2)(lh.inferiorparietal_5)(lh.lateraloccipital_9)(lh.precuneus_11)
0.00373	0	0.85714	0.94142	(Left-Pallidum)(Left-Putamen)(lh.bankssts_2)(lh.bankssts_3)
0.00373	0	0.85714	0.94142	(Left-Pallidum)(Left-Thalamus-Proper)(lh.bankssts_2)(lh.bankssts_3)
0.00373	0	0.85714	0.94142	(Left-Pallidum)(lh.bankssts_2)(lh.bankssts_3)(lh.isthmuscingulate_3)
0.00373	0	0.85714	0.94142	(Brain-Stem)(lh.bankssts_2)(lh.bankssts_3)(lh.insula_2)
0.00373	0	0.85714	0.94142	(Left-Pallidum)(lh.bankssts_2)(lh.bankssts_3)
0.00388	0	0.85143	0.93724	(Brain-Stem)(lh.bankssts_2)(lh.insula_4)(lh.isthmuscingulate_3)
0.00388	0	0.85143	0.93724	(Brain-Stem)(Left-Amygdala)(lh.bankssts_2)(lh.insula_4)
0.00388	0	0.85143	0.93724	(Brain-Stem)(Left-Putamen)(lh.bankssts_2)(lh.insula_4)
0.00388	0	0.85143	0.93724	(Brain-Stem)(Left-Thalamus-Proper)(lh.bankssts_2)(lh.insula_4)
0.00388	0	0.85143	0.93724	(Brain-Stem)(lh.bankssts_2)(lh.insula_2)(lh.insula_4)
0.00388	0	0.85143	0.93724	(Brain-Stem)(lh.bankssts_2)(lh.insula_4)
0.00392	0	0.77714	0.88285	(Brain-Stem)(lh.bankssts_2)(lh.lateraloccipital_9)(lh.superiortemporal_2)
0.00392	0	0.77714	0.88285	(lh.bankssts_2)(lh.lateraloccipital_9)(lh.precuneus_11)(lh.superiortemporal_2)
0.00405	0	0.89714	0.96653	(lh.bankssts_2)(lh.isthmuscingulate_3)(lh.superiortemporal_2)
0.00405	0	0.89714	0.96653	(Left-Putamen)(lh.bankssts_2)(lh.isthmuscingulate_3)(lh.superiortemporal_2)
0.00405	0	0.89714	0.96653	(Left-Putamen)(lh.bankssts_2)(lh.superiortemporal_2)
0.00405	0	0.89714	0.96653	(Left-Thalamus-Proper)(lh.bankssts_2)(lh.superiortemporal_2)
0.00405	0	0.89714	0.96653	(lh.bankssts_2)(lh.superiortemporal_2)
0.00405	0	0.89714	0.96653	(Left-Thalamus-Proper)(lh.bankssts_2)(lh.isthmuscingulate_3)(lh.superiortemporal_2)
0.00405	0	0.89714	0.96653	(Left-Putamen)(Left-Thalamus-Proper)(lh.bankssts_2)(lh.superiortemporal_2)
0.00411	0	0.84	0.92887	(Brain-Stem)(lh.bankssts_2)(lh.bankssts_3)(lh.parahippocampal_3)
0.00423	0	0.82857	0.9205	(Brain-Stem)(lh.bankssts_2)(lh.bankssts_3)(lh.insula_4)
0.00423	0	0.82857	0.9205	(Left-Pallidum)(lh.bankssts_2)(lh.bankssts_3)(lh.insula_4)
0.00426	0	0.81143	0.90795	(Brain-Stem)(Left-Caudate)(Left-Pallidum)(lh.bankssts_2)
0.00426	0	0.82286	0.91632	(Brain-Stem)(Left-Caudate)(Left-Putamen)(lh.bankssts_2)
0.00426	0	0.82286	0.91632	(Brain-Stem)(Left-Caudate)(Left-Thalamus-Proper)(lh.bankssts_2)
0.00426	0	0.82286	0.91632	(Brain-Stem)(Left-Caudate)(lh.bankssts_2)(lh.isthmuscingulate_3)
0.00426	0	0.82286	0.91632	(Brain-Stem)(Left-Caudate)(lh.bankssts_2)
0.00497	0	0.88571	0.95816	(Left-Pallidum)(Left-Thalamus-Proper)(lh.bankssts_2)(lh.isthmuscingulate_3)
0.00497	0	0.88571	0.95816	(Left-Pallidum)(lh.bankssts_2)
0.00497	0	0.88571	0.95816	(Left-Pallidum)(Left-Putamen)(Left-Thalamus-Proper)(lh.bankssts_2)
0.00497	0	0.88571	0.95816	(Left-Pallidum)(Left-Putamen)(lh.bankssts_2)
0.00497	0	0.88571	0.95816	(Left-Pallidum)(Left-Thalamus-Proper)(lh.bankssts_2)
0.00497	0	0.88571	0.95816	(Left-Pallidum)(Left-Putamen)(lh.bankssts_2)(lh.isthmuscingulate_3)
0.00497	0	0.88571	0.95816	(Left-Pallidum)(lh.bankssts_2)(lh.isthmuscingulate_3)
0.00537	0	0.88	0.95397	(Brain-Stem)(lh.bankssts_2)(lh.fusiform_5)
0.00537	0	0.88	0.95397	(Brain-Stem)(Left-Putamen)(lh.bankssts_2)(lh.fusiform_5)
0.00537	0	0.88	0.95397	(Brain-Stem)(lh.bankssts_2)(lh.fusiform_5)(lh.isthmuscingulate_3)
0.00537	0	0.88	0.95397	(Brain-Stem)(lh.bankssts_2)(lh.insula_2)(lh.superiortemporal_2)
0.00537	0	0.88	0.95397	(Brain-Stem)(Left-Thalamus-Proper)(lh.bankssts_2)(lh.fusiform_5)
0.00572	1e-05	0.77143	0.87448	(Brain-Stem)(lh.bankssts_2)(lh.lateraloccipital_9)(lh.lingual_8)
0.00572	1e-05	0.77143	0.87448	(lh.bankssts_2)(lh.lateraloccipital_9)(lh.lingual_8)(lh.precuneus_11)
0.00589	1e-05	0.77714	0.87866	(Left-Thalamus-Proper)(lh.bankssts_2)(lh.bankssts_3)(lh.lateraloccipital_9)
0.00589	1e-05	0.77714	0.87866	(lh.bankssts_2)(lh.bankssts_3)(lh.lateraloccipital_9)
0.00589	1e-05	0.77714	0.87866	(Brain-Stem)(lh.bankssts_2)(lh.fusiform_5)(lh.lateraloccipital_9)
0.00589	1e-05	0.77714	0.87866	(Brain-Stem)(lh.bankssts_2)(lh.insula_2)(lh.lateraloccipital_9)
0.00589	1e-05	0.77714	0.87866	(lh.bankssts_2)(lh.fusiform_5)(lh.lateraloccipital_9)(lh.precuneus_11)
0.00589	1e-05	0.77714	0.87866	(lh.bankssts_2)(lh.bankssts_3)(lh.isthmuscingulate_3)(lh.lateraloccipital_9)
0.00589	1e-05	0.77714	0.87866	(lh.bankssts_2)(lh.insula_2)(lh.lateraloccipital_9)(lh.precuneus_11)
0.00589	1e-05	0.77714	0.87866	(Left-Putamen)(lh.bankssts_2)(lh.bankssts_3)(lh.lateraloccipital_9)
0.006	1e-05	0.86857	0.94561	(Left-Thalamus-Proper)(lh.bankssts_2)(lh.bankssts_3)(lh.insula_2)
0.006	1e-05	0.86857	0.94561	(lh.bankssts_2)(lh.bankssts_3)(lh.insula_2)
0.006	1e-05	0.86857	0.94561	(Brain-Stem)(Left-Amygdala)(Left-Pallidum)(lh.bankssts_2)
0.006	1e-05	0.86857	0.94561	(lh.bankssts_2)(lh.bankssts_3)(lh.insula_2)(lh.isthmuscingulate_3)
0.006	1e-05	0.86857	0.94561	(Left-Putamen)(lh.bankssts_2)(lh.bankssts_3)(lh.insula_2)
0.00604	1e-05	0.78286	0.88285	(Left-Pallidum)(lh.bankssts_2)(lh.isthmuscingulate_3)(lh.lateraloccipital_9)
0.00604	1e-05	0.78286	0.88285	(Left-Pallidum)(lh.bankssts_2)(lh.lateraloccipital_9)
0.00604	1e-05	0.78286	0.88285	(Left-Pallidum)(Left-Putamen)(lh.bankssts_2)(lh.lateraloccipital_9)
0.00604	1e-05	0.78286	0.88285	(Left-Pallidum)(Left-Thalamus-Proper)(lh.bankssts_2)(lh.lateraloccipital_9)
0.00624	1e-05	0.86286	0.94142	(Brain-Stem)(lh.bankssts_2)(lh.isthmuscingulate_3)(lh.precuneus_11)
0.00624	1e-05	0.86286	0.94142	(Brain-Stem)(Left-Thalamus-Proper)(lh.bankssts_2)(lh.precuneus_11)
0.00624	1e-05	0.86286	0.94142	(Brain-Stem)(lh.bankssts_2)(lh.inferiorparietal_5)
0.00624	1e-05	0.86286	0.94142	(Brain-Stem)(Left-Putamen)(lh.bankssts_2)(lh.inferiorparietal_5)
0.00624	1e-05	0.86286	0.94142	(Brain-Stem)(lh.bankssts_2)(lh.inferiorparietal_5)(lh.isthmuscingulate_3)
0.00624	1e-05	0.86286	0.94142	(Brain-Stem)(Left-Thalamus-Proper)(lh.bankssts_2)(lh.inferiorparietal_5)
0.00624	1e-05	0.86286	0.94142	(Brain-Stem)(Left-Putamen)(lh.bankssts_2)(lh.precuneus_11)
0.00624	1e-05	0.86286	0.94142	(Brain-Stem)(lh.bankssts_2)(lh.parahippocampal_3)(lh.superiortemporal_2)
0.00624	1e-05	0.86286	0.94142	(Brain-Stem)(lh.bankssts_2)(lh.precuneus_11)
0.00633	1e-05	0.79429	0.89121	(lh.bankssts_2)(lh.lateraloccipital_9)
0.00633	1e-05	0.79429	0.89121	(Left-Putamen)(lh.bankssts_2)(lh.isthmuscingulate_3)(lh.lateraloccipital_9)
0.00633	1e-05	0.79429	0.89121	(Left-Putamen)(lh.bankssts_2)(lh.lateraloccipital_9)
0.00633	1e-05	0.79429	0.89121	(lh.bankssts_2)(lh.isthmuscingulate_3)(lh.lateraloccipital_9)
0.00633	1e-05	0.79429	0.89121	(Left-Thalamus-Proper)(lh.bankssts_2)(lh.isthmuscingulate_3)(lh.lateraloccipital_9)
0.00633	1e-05	0.79429	0.89121	(Left-Putamen)(Left-Thalamus-Proper)(lh.bankssts_2)(lh.lateraloccipital_9)
0.00633	1e-05	0.79429	0.89121	(Left-Thalamus-Proper)(lh.bankssts_2)(lh.lateraloccipital_9)
0.00643	1e-05	0.85714	0.93724	(Brain-Stem)(lh.bankssts_2)(lh.bankssts_3)(lh.fusiform_5)
0.00643	1e-05	0.85714	0.93724	(Left-Pallidum)(lh.bankssts_2)(lh.bankssts_3)(lh.insula_2)
0.00643	1e-05	0.85714	0.93724	(Left-Pallidum)(lh.bankssts_2)(lh.bankssts_3)(lh.superiortemporal_2)
0.00643	1e-05	0.85714	0.93724	(Left-Pallidum)(lh.bankssts_2)(lh.insula_4)
0.00643	1e-05	0.85714	0.93724	(Left-Pallidum)(Left-Thalamus-Proper)(lh.bankssts_2)(lh.insula_4)
0.00643	1e-05	0.85714	0.93724	(Left-Amygdala)(Left-Pallidum)(lh.bankssts_2)(lh.insula_4)
0.00643	1e-05	0.85714	0.93724	(Left-Pallidum)(lh.bankssts_2)(lh.insula_4)(lh.isthmuscingulate_3)
0.00643	1e-05	0.85714	0.93724	(Left-Pallidum)(lh.bankssts_2)(lh.insula_2)(lh.insula_4)
0.00643	1e-05	0.85714	0.93724	(Left-Pallidum)(Left-Putamen)(lh.bankssts_2)(lh.insula_4)
0.00656	1e-05	0.80571	0.89958	(Brain-Stem)(lh.bankssts_2)(lh.bankssts_3)(lh.parahippocampal_2)
0.00656	1e-05	0.80571	0.89958	(Brain-Stem)(Left-Caudate)(lh.bankssts_2)(lh.parahippocampal_3)
0.00658	1e-05	0.85143	0.93305	(Brain-Stem)(lh.bankssts_2)(lh.insula_4)(lh.superiortemporal_2)
0.00658	1e-05	0.85143	0.93305	(Brain-Stem)(Left-Pallidum)(lh.bankssts_2)(lh.parahippocampal_3)
0.00658	1e-05	0.85143	0.93305	(Left-Thalamus-Proper)(lh.bankssts_2)(lh.bankssts_3)(lh.parahippocampal_3)
0.00658	1e-05	0.85143	0.93305	(lh.bankssts_2)(lh.bankssts_3)(lh.isthmuscingulate_3)(lh.parahippocampal_3)
0.00658	1e-05	0.85143	0.93305	(lh.bankssts_2)(lh.bankssts_3)(lh.parahippocampal_3)
0.00658	1e-05	0.85143	0.93305	(Left-Putamen)(lh.bankssts_2)(lh.bankssts_3)(lh.parahippocampal_3)
0.00668	1e-05	0.73714	0.84519	(Brain-Stem)(lh.bankssts_2)(lh.middletemporal_4)(lh.parahippocampal_3)
0.00673	1e-05	0.81714	0.90795	(Brain-Stem)(Left-Pallidum)(lh.bankssts_2)(lh.parahippocampal_2)
0.00676	1e-05	0.84	0.92469	(Left-Putamen)(lh.bankssts_2)(lh.bankssts_3)(lh.insula_4)
0.00676	1e-05	0.84	0.92469	(Brain-Stem)(lh.bankssts_2)(lh.bankssts_3)(lh.inferiorparietal_5)
0.00676	1e-05	0.84	0.92469	(lh.bankssts_2)(lh.bankssts_3)(lh.insula_4)(lh.isthmuscingulate_3)
0.00676	1e-05	0.84	0.92469	(Left-Thalamus-Proper)(lh.bankssts_2)(lh.bankssts_3)(lh.insula_4)
0.00676	1e-05	0.84	0.92469	(lh.bankssts_2)(lh.bankssts_3)(lh.insula_4)
0.00676	1e-05	0.84	0.92469	(Brain-Stem)(lh.bankssts_2)(lh.bankssts_3)(lh.fusiform_7)
0.00676	1e-05	0.84	0.92469	(lh.bankssts_2)(lh.bankssts_3)(lh.insula_2)(lh.insula_4)
0.00676	1e-05	0.84	0.92469	(Left-Amygdala)(lh.bankssts_2)(lh.bankssts_3)(lh.insula_4)
0.00676	1e-05	0.84	0.92469	(Brain-Stem)(lh.bankssts_2)(lh.bankssts_3)(lh.precuneus_11)
0.00678	1e-05	0.82286	0.91213	(Brain-Stem)(Left-Caudate)(lh.bankssts_2)(lh.superiortemporal_2)
0.00679	1e-05	0.83429	0.9205	(Brain-Stem)(lh.bankssts_2)(lh.entorhinal_1)(lh.insula_4)
0.00679	1e-05	0.83429	0.9205	(Brain-Stem)(Left-Pallidum)(lh.bankssts_2)(lh.entorhinal_1)
0.0068	1e-05	0.82857	0.91632	(Brain-Stem)(lh.bankssts_2)(lh.isthmuscingulate_3)(lh.parahippocampal_2)
0.0068	1e-05	0.82857	0.91632	(Brain-Stem)(Left-Putamen)(lh.bankssts_2)(lh.parahippocampal_2)
0.0068	1e-05	0.82857	0.91632	(Brain-Stem)(Left-Thalamus-Proper)(lh.bankssts_2)(lh.parahippocampal_2)
0.0068	1e-05	0.82857	0.91632	(Brain-Stem)(lh.bankssts_2)(lh.entorhinal_1)(lh.parahippocampal_1)
0.0068	1e-05	0.82857	0.91632	(Brain-Stem)(lh.bankssts_2)(lh.parahippocampal_2)
0.00696	1e-05	0.74286	0.84937	(Brain-Stem)(Left-Pallidum)(lh.bankssts_2)(lh.middletemporal_4)
0.0071	1e-05	0.70286	0.8159	(Brain-Stem)(Left-Caudate)(lh.bankssts_2)(lh.supramarginal_1)
0.00724	1e-05	0.74857	0.85356	(Brain-Stem)(Left-Putamen)(lh.bankssts_2)(lh.middletemporal_4)
0.00724	1e-05	0.74857	0.85356	(Brain-Stem)(Left-Thalamus-Proper)(lh.bankssts_2)(lh.middletemporal_4)
0.00724	1e-05	0.74857	0.85356	(Brain-Stem)(lh.bankssts_2)(lh.isthmuscingulate_3)(lh.middletemporal_4)
0.00724	1e-05	0.74857	0.85356	(Brain-Stem)(lh.bankssts_2)(lh.insula_2)(lh.middletemporal_4)
0.00724	1e-05	0.74857	0.85356	(Brain-Stem)(lh.bankssts_2)(lh.middletemporal_4)
0.00795	2e-05	0.89714	0.96234	(Left-Thalamus-Proper)(lh.bankssts_2)(lh.insula_2)
0.00795	2e-05	0.89714	0.96234	(lh.bankssts_2)(lh.insula_2)
0.00795	2e-05	0.89714	0.96234	(Left-Putamen)(lh.bankssts_2)(lh.insula_2)
0.00795	2e-05	0.89714	0.96234	(lh.bankssts_2)(lh.insula_2)(lh.isthmuscingulate_3)
0.00795	2e-05	0.89714	0.96234	(Left-Putamen)(lh.bankssts_2)(lh.insula_2)(lh.isthmuscingulate_3)
0.00795	2e-05	0.89714	0.96234	(Left-Thalamus-Proper)(lh.bankssts_2)(lh.insula_2)(lh.isthmuscingulate_3)
0.00795	2e-05	0.89714	0.96234	(Left-Putamen)(Left-Thalamus-Proper)(lh.bankssts_2)(lh.insula_2)
0.0081	2e-05	0.76571	0.86611	(Brain-Stem)(Left-Thalamus-Proper)(lh.bankssts_2)(lh.inferiorparietal_4)
0.0081	2e-05	0.76571	0.86611	(Brain-Stem)(lh.bankssts_2)(lh.inferiorparietal_4)(lh.isthmuscingulate_3)
0.0081	2e-05	0.76571	0.86611	(Brain-Stem)(lh.bankssts_2)(lh.inferiorparietal_4)
0.0081	2e-05	0.76571	0.86611	(Left-Pallidum)(lh.bankssts_2)(lh.inferiorparietal_5)(lh.lateraloccipital_9)
0.0081	2e-05	0.76571	0.86611	(Brain-Stem)(Left-Putamen)(lh.bankssts_2)(lh.inferiorparietal_4)
0.00866	2e-05	0.77714	0.87448	(lh.bankssts_2)(lh.inferiorparietal_5)(lh.isthmuscingulate_3)(lh.lateraloccipital_9)
0.00866	2e-05	0.77714	0.87448	(lh.bankssts_2)(lh.inferiorparietal_5)(lh.lateraloccipital_9)
0.00866	2e-05	0.77714	0.87448	(Left-Thalamus-Proper)(lh.bankssts_2)(lh.inferiorparietal_5)(lh.lateraloccipital_9)
0.00866	2e-05	0.77714	0.87448	(lh.bankssts_2)(lh.bankssts_3)(lh.lateraloccipital_9)(lh.superiortemporal_2)
0.00866	2e-05	0.77714	0.87448	(Left-Putamen)(lh.bankssts_2)(lh.inferiorparietal_5)(lh.lateraloccipital_9)
0.00893	3e-05	0.78286	0.87866	(Left-Pallidum)(lh.bankssts_2)(lh.insula_2)(lh.lateraloccipital_9)
0.00893	3e-05	0.78286	0.87866	(Left-Pallidum)(lh.bankssts_2)(lh.lateraloccipital_9)(lh.superiortemporal_2)
0.00902	3e-05	0.73143	0.83682	(Brain-Stem)(lh.bankssts_2)(lh.bankssts_3)(lh.supramarginal_1)
0.00902	3e-05	0.73143	0.83682	(Brain-Stem)(lh.bankssts_2)(lh.insula_4)(lh.middletemporal_4)
0.00914	3e-05	0.88571	0.95397	(Left-Pallidum)(Left-Thalamus-Proper)(lh.bankssts_2)(lh.insula_2)
0.00914	3e-05	0.88571	0.95397	(Left-Pallidum)(lh.bankssts_2)(lh.isthmuscingulate_3)(lh.superiortemporal_2)
0.00914	3e-05	0.88571	0.95397	(Left-Pallidum)(Left-Putamen)(lh.bankssts_2)(lh.superiortemporal_2)
0.00914	3e-05	0.88571	0.95397	(Left-Pallidum)(Left-Thalamus-Proper)(lh.bankssts_2)(lh.superiortemporal_2)
0.00914	3e-05	0.88571	0.95397	(Left-Pallidum)(lh.bankssts_2)(lh.insula_2)
0.00914	3e-05	0.88571	0.95397	(Left-Pallidum)(lh.bankssts_2)(lh.superiortemporal_2)
0.00914	3e-05	0.88571	0.95397	(Left-Pallidum)(lh.bankssts_2)(lh.insula_2)(lh.isthmuscingulate_3)
0.00914	3e-05	0.88571	0.95397	(Left-Pallidum)(Left-Putamen)(lh.bankssts_2)(lh.insula_2)
0.00944	6e-05	0.73714	0.841	(Brain-Stem)(Left-Caudate)(lh.bankssts_2)(lh.lateraloccipital_9)
0.00945	6e-05	0.79429	0.88703	(lh.bankssts_2)(lh.isthmuscingulate_3)(lh.lateraloccipital_9)(lh.superiortemporal_2)
0.00945	6e-05	0.79429	0.88703	(Left-Putamen)(lh.bankssts_2)(lh.lateraloccipital_9)(lh.superiortemporal_2)
0.00945	6e-05	0.79429	0.88703	(Left-Thalamus-Proper)(lh.bankssts_2)(lh.lateraloccipital_9)(lh.superiortemporal_2)
0.00945	6e-05	0.79429	0.88703	(lh.bankssts_2)(lh.lateraloccipital_9)(lh.superiortemporal_2)
0.0096	7e-05	0.88	0.94979	(Left-Putamen)(Left-Thalamus-Proper)(lh.bankssts_2)(lh.parahippocampal_3)
0.0096	7e-05	0.88	0.94979	(Brain-Stem)(Left-Amygdala)(Left-Putamen)(lh.bankssts_2)
0.0096	7e-05	0.88	0.94979	(Left-Putamen)(lh.bankssts_2)(lh.parahippocampal_3)
0.0096	7e-05	0.88	0.94979	(lh.bankssts_2)(lh.isthmuscingulate_3)(lh.parahippocampal_3)
0.0096	7e-05	0.88	0.94979	(Brain-Stem)(lh.bankssts_2)(lh.fusiform_5)(lh.superiortemporal_2)
0.0096	7e-05	0.88	0.94979	(Left-Thalamus-Proper)(lh.bankssts_2)(lh.parahippocampal_3)
0.0096	8e-05	0.88	0.94979	(Brain-Stem)(Left-Amygdala)(lh.bankssts_2)(lh.isthmuscingulate_3)
0.0096	8e-05	0.88	0.94979	(Brain-Stem)(Left-Amygdala)(Left-Thalamus-Proper)(lh.bankssts_2)
0.0096	8e-05	0.88	0.94979	(Left-Putamen)(lh.bankssts_2)(lh.isthmuscingulate_3)(lh.parahippocampal_3)
0.0096	8e-05	0.88	0.94979	(lh.bankssts_2)(lh.parahippocampal_3)
0.0096	8e-05	0.88	0.94979	(Brain-Stem)(Left-Amygdala)(lh.bankssts_2)(lh.insula_2)
0.0096	8e-05	0.88	0.94979	(Left-Thalamus-Proper)(lh.bankssts_2)(lh.isthmuscingulate_3)(lh.parahippocampal_3)
0.0096	8e-05	0.88	0.94979	(Brain-Stem)(Left-Amygdala)(lh.bankssts_2)
0.00986	0.00032	0.74286	0.84519	(Left-Pallidum)(lh.bankssts_2)(lh.middletemporal_4)(lh.parahippocampal_3)
0.00992	0.00033	0.80571	0.8954	(Left-Pallidum)(lh.bankssts_2)(lh.bankssts_3)(lh.parahippocampal_2)
0.00997	0.00034	0.87429	0.94561	(Brain-Stem)(Left-Putamen)(lh.bankssts_2)(lh.lingual_8)
0.00997	0.00036	0.87429	0.94561	(Brain-Stem)(lh.bankssts_2)(lh.isthmuscingulate_3)(lh.lingual_8)
0.00997	0.00037	0.87429	0.94561	(Brain-Stem)(lh.bankssts_2)(lh.lingual_8)
0.00997	0.00038	0.87429	0.94561	(Brain-Stem)(Left-Thalamus-Proper)(lh.bankssts_2)(lh.lingual_8)
