# Supplementary material for: The Frequent Network Neighborhood Mapping of the human hippocampus shows much more frequent neighbor sets in males than in females
Source: PLoS One. 2020 Jan 28;15(1):e0227910. doi: 10.1371/journal.pone.0227910 (PMC6986708; doi:10.1371/journal.pone.0227910)
Supplement: S4 Table — (XLSX) [file pone.0227910.s004.xlsx]

## Sheet: Table_S4
p-value	Holm-Bonferroni	frequency_male	frequency_female	name
0	0	0.82286	0.55649	(lh.fusiform_4)(lh.precuneus_10)(lh.precuneus_11)(lh.superiortemporal_6)
0	0	0.82286	0.56067	(lh.fusiform_4)(lh.isthmuscingulate_2)(lh.precuneus_6)(lh.superiortemporal_6)
0	0	0.82286	0.56067	(lh.fusiform_4)(lh.lingual_6)(lh.precuneus_10)(lh.superiortemporal_6)
0	0	0.82286	0.56067	(lh.fusiform_4)(lh.lingual_8)(lh.precuneus_10)(lh.superiortemporal_6)
0	0	0.82286	0.56067	(lh.fusiform_4)(lh.isthmuscingulate_2)(lh.precuneus_10)(lh.superiortemporal_6)
0	0	0.82286	0.56485	(Left-Amygdala)(lh.fusiform_4)(lh.precuneus_10)(lh.superiortemporal_6)
0	0	0.81714	0.56067	(lh.fusiform_4)(lh.precuneus_6)(lh.superiortemporal_3)(lh.superiortemporal_6)
0	0	0.82286	0.56904	(lh.fusiform_4)(lh.isthmuscingulate_3)(lh.precuneus_10)(lh.superiortemporal_6)
0	0	0.82286	0.56904	(lh.fusiform_4)(lh.lingual_8)(lh.precuneus_6)(lh.superiortemporal_6)
0	0	0.82286	0.56904	(lh.fusiform_4)(lh.precuneus_10)(lh.superiortemporal_6)
0	0	0.82286	0.56904	(lh.fusiform_4)(lh.precuneus_6)(lh.superiortemporal_2)(lh.superiortemporal_6)
0	0	0.82286	0.56904	(Left-Amygdala)(lh.fusiform_4)(lh.precuneus_6)(lh.superiortemporal_6)
0	0	0.82286	0.56904	(lh.fusiform_4)(lh.insula_2)(lh.precuneus_10)(lh.superiortemporal_6)
0	0	0.82286	0.56904	(Left-Thalamus-Proper)(lh.fusiform_4)(lh.precuneus_10)(lh.superiortemporal_6)
0	0	0.82286	0.56904	(lh.fusiform_4)(lh.lingual_6)(lh.precuneus_6)(lh.superiortemporal_6)
0	0	0.82286	0.56904	(lh.fusiform_4)(lh.precuneus_10)(lh.superiortemporal_2)(lh.superiortemporal_6)
0	0	0.82286	0.56904	(Left-Putamen)(lh.fusiform_4)(lh.precuneus_10)(lh.superiortemporal_6)
0	0	0.82857	0.57741	(Left-Amygdala)(lh.fusiform_4)(lh.precuneus_10)(lh.precuneus_11)
0	0	0.81143	0.55649	(Left-Amygdala)(lh.fusiform_4)(lh.insula_1)(lh.precuneus_10)
0	0	0.82286	0.57322	(lh.fusiform_4)(lh.isthmuscingulate_3)(lh.precuneus_6)(lh.superiortemporal_6)
0	0	0.82286	0.57322	(Left-Thalamus-Proper)(lh.fusiform_4)(lh.precuneus_6)(lh.superiortemporal_6)
0	0	0.82286	0.57322	(lh.fusiform_4)(lh.precuneus_6)(lh.superiortemporal_6)
0	0	0.82286	0.57322	(Left-Putamen)(lh.fusiform_4)(lh.precuneus_6)(lh.superiortemporal_6)
0	0	0.82286	0.57322	(lh.fusiform_4)(lh.insula_2)(lh.precuneus_6)(lh.superiortemporal_6)
0	0	0.82857	0.58159	(Left-Amygdala)(lh.fusiform_4)(lh.lingual_6)(lh.precuneus_10)
0	0	0.82857	0.58159	(Left-Amygdala)(lh.fusiform_4)(lh.lingual_8)(lh.precuneus_10)
0	0	0.82857	0.58159	(Left-Amygdala)(lh.fusiform_4)(lh.isthmuscingulate_2)(lh.precuneus_10)
0	0	0.81143	0.56067	(lh.fusiform_4)(lh.insula_1)(lh.precuneus_10)(lh.precuneus_11)
0	0	0.81143	0.56067	(lh.fusiform_4)(lh.inferiorparietal_5)(lh.precuneus_6)(lh.superiortemporal_6)
0	0	0.93143	0.72385	(lh.fusiform_4)(lh.lingual_6)(lh.lingual_8)(lh.superiortemporal_6)
0	0	0.81714	0.56904	(lh.fusiform_4)(lh.fusiform_5)(lh.precuneus_6)(lh.superiortemporal_6)
0	0	0.81714	0.56904	(lh.fusiform_4)(lh.fusiform_5)(lh.precuneus_10)(lh.superiortemporal_6)
0	0	0.82857	0.58577	(lh.fusiform_4)(lh.lingual_6)(lh.precuneus_10)(lh.precuneus_11)
0	0	0.82857	0.58577	(lh.fusiform_4)(lh.insula_2)(lh.precuneus_10)(lh.precuneus_11)
0	0	0.82857	0.58577	(lh.fusiform_4)(lh.isthmuscingulate_2)(lh.precuneus_10)(lh.precuneus_11)
0	0	0.82857	0.58577	(Left-Amygdala)(lh.fusiform_4)(lh.isthmuscingulate_2)(lh.precuneus_6)
0	0	0.82857	0.58577	(lh.fusiform_4)(lh.lingual_8)(lh.precuneus_10)(lh.precuneus_11)
0	0	0.81143	0.56485	(lh.fusiform_4)(lh.insula_1)(lh.lingual_8)(lh.precuneus_10)
0	0	0.81143	0.56485	(lh.fusiform_4)(lh.insula_1)(lh.isthmuscingulate_2)(lh.precuneus_10)
0	0	0.81143	0.56485	(lh.fusiform_4)(lh.fusiform_7)(lh.precuneus_6)(lh.superiortemporal_6)
0	0	0.81143	0.56485	(lh.fusiform_4)(lh.insula_1)(lh.insula_2)(lh.precuneus_10)
0	0	0.81143	0.56485	(lh.fusiform_4)(lh.insula_1)(lh.lingual_6)(lh.precuneus_10)
0	0	0.92571	0.71967	(lh.fusiform_4)(lh.isthmuscingulate_2)(lh.lingual_6)(lh.superiortemporal_6)
0	0	0.92571	0.71967	(lh.fusiform_4)(lh.lingual_8)(lh.superiortemporal_3)(lh.superiortemporal_6)
0	0	0.92571	0.71967	(lh.fusiform_4)(lh.isthmuscingulate_2)(lh.lingual_8)(lh.superiortemporal_6)
0	0	0.80571	0.56067	(lh.fusiform_4)(lh.precuneus_11)(lh.precuneus_6)(lh.superiortemporal_6)
0	0	0.82857	0.58996	(Left-Amygdala)(lh.fusiform_4)(lh.isthmuscingulate_3)(lh.precuneus_10)
0	0	0.82857	0.58996	(lh.fusiform_4)(lh.isthmuscingulate_2)(lh.lingual_6)(lh.precuneus_10)
0	0	0.82857	0.58996	(lh.fusiform_4)(lh.insula_2)(lh.isthmuscingulate_2)(lh.precuneus_10)
0	0	0.82857	0.58996	(Left-Amygdala)(Left-Putamen)(lh.fusiform_4)(lh.precuneus_10)
0	0	0.82857	0.58996	(lh.fusiform_4)(lh.isthmuscingulate_2)(lh.lingual_8)(lh.precuneus_10)
0	0	0.82857	0.58996	(Left-Amygdala)(lh.fusiform_4)(lh.precuneus_10)
0	0	0.82857	0.58996	(Left-Amygdala)(lh.fusiform_4)(lh.insula_2)(lh.precuneus_10)
0	0	0.82857	0.58996	(lh.fusiform_4)(lh.insula_2)(lh.lingual_6)(lh.precuneus_10)
0	0	0.82857	0.58996	(lh.fusiform_4)(lh.insula_2)(lh.lingual_8)(lh.precuneus_10)
0	0	0.82857	0.58996	(Left-Amygdala)(lh.fusiform_4)(lh.precuneus_10)(lh.superiortemporal_2)
0	0	0.82857	0.58996	(Left-Amygdala)(Left-Thalamus-Proper)(lh.fusiform_4)(lh.precuneus_10)
0	0	0.82857	0.58996	(lh.fusiform_4)(lh.lingual_6)(lh.lingual_8)(lh.precuneus_10)
0	0	0.92571	0.72385	(lh.fusiform_4)(lh.lingual_6)(lh.superiortemporal_3)(lh.superiortemporal_6)
0	0	0.82286	0.58577	(lh.fusiform_4)(lh.precuneus_10)(lh.precuneus_11)(lh.superiortemporal_3)
0	0	0.82286	0.58577	(Left-Amygdala)(lh.fusiform_4)(lh.precuneus_6)(lh.superiortemporal_3)
0	0	0.82286	0.58577	(Left-Amygdala)(lh.fusiform_4)(lh.precuneus_10)(lh.superiortemporal_3)
0	0	0.82857	0.59414	(lh.fusiform_4)(lh.precuneus_10)(lh.precuneus_11)(lh.superiortemporal_2)
0	0	0.82857	0.59414	(lh.fusiform_4)(lh.isthmuscingulate_3)(lh.precuneus_10)(lh.precuneus_11)
0	0	0.82857	0.59414	(Left-Amygdala)(lh.fusiform_4)(lh.lingual_6)(lh.precuneus_6)
0	0	0.82857	0.59414	(Left-Putamen)(lh.fusiform_4)(lh.precuneus_10)(lh.precuneus_11)
0	0	0.82857	0.59414	(lh.fusiform_4)(lh.precuneus_10)(lh.precuneus_11)
0	0	0.82857	0.59414	(Left-Amygdala)(lh.fusiform_4)(lh.precuneus_6)(lh.superiortemporal_2)
0	0	0.82857	0.59414	(Left-Amygdala)(lh.fusiform_4)(lh.lingual_8)(lh.precuneus_6)
0	0	0.82857	0.59414	(lh.fusiform_4)(lh.insula_2)(lh.isthmuscingulate_2)(lh.precuneus_6)
0	0	0.82857	0.59414	(Left-Thalamus-Proper)(lh.fusiform_4)(lh.precuneus_10)(lh.precuneus_11)
0	0	0.81143	0.57322	(lh.fusiform_4)(lh.insula_1)(lh.isthmuscingulate_3)(lh.precuneus_10)
0	0	0.81143	0.57322	(lh.fusiform_4)(lh.insula_1)(lh.precuneus_10)(lh.superiortemporal_2)
0	0	0.81143	0.57322	(lh.fusiform_4)(lh.insula_1)(lh.precuneus_10)
0	0	0.81143	0.57322	(Left-Thalamus-Proper)(lh.fusiform_4)(lh.insula_1)(lh.precuneus_10)
0	0	0.81143	0.57322	(Left-Pallidum)(lh.fusiform_4)(lh.precuneus_6)(lh.superiortemporal_6)
0	0	0.81143	0.57322	(Left-Putamen)(lh.fusiform_4)(lh.insula_1)(lh.precuneus_10)
0	0	0.93143	0.7364	(Left-Amygdala)(lh.fusiform_4)(lh.lingual_6)(lh.superiortemporal_6)
0	0	0.93143	0.7364	(Left-Amygdala)(lh.fusiform_4)(lh.lingual_8)(lh.superiortemporal_6)
0	0	0.93143	0.7364	(lh.fusiform_4)(lh.lingual_6)(lh.superiortemporal_2)(lh.superiortemporal_6)
0	0	0.93143	0.7364	(lh.fusiform_4)(lh.lingual_8)(lh.superiortemporal_2)(lh.superiortemporal_6)
0	0	0.89143	0.67782	(lh.fusiform_4)(lh.inferiortemporal_1)(lh.lingual_8)(lh.superiortemporal_6)
0	0	0.92	0.71967	(lh.fusiform_4)(lh.isthmuscingulate_2)(lh.superiortemporal_3)(lh.superiortemporal_6)
0	0	0.90857	0.70293	(lh.fusiform_4)(lh.lingual_8)(lh.superiortemporal_6)(lh.superiortemporal_8)
0	0	0.90857	0.70293	(lh.fusiform_4)(lh.isthmuscingulate_2)(lh.lingual_8)(lh.superiortemporal_8)
0	0	0.90857	0.70293	(lh.fusiform_4)(lh.insula_1)(lh.lingual_6)(lh.superiortemporal_6)
0	0	0.90857	0.70293	(lh.fusiform_4)(lh.insula_1)(lh.lingual_8)(lh.superiortemporal_6)
0	0	0.91429	0.7113	(lh.fusiform_4)(lh.lingual_6)(lh.lingual_8)(lh.superiortemporal_8)
0	0	0.80571	0.56904	(Left-Amygdala)(lh.fusiform_4)(lh.insula_1)(lh.precuneus_6)
0	0	0.82286	0.58996	(lh.fusiform_4)(lh.isthmuscingulate_2)(lh.precuneus_6)(lh.superiortemporal_3)
0	0	0.82286	0.58996	(lh.fusiform_4)(lh.lingual_6)(lh.precuneus_10)(lh.superiortemporal_3)
0	0	0.82286	0.58996	(lh.fusiform_4)(lh.isthmuscingulate_2)(lh.precuneus_10)(lh.superiortemporal_3)
0	0	0.82286	0.58996	(lh.fusiform_4)(lh.lingual_8)(lh.precuneus_10)(lh.superiortemporal_3)
0	0	0.82286	0.58996	(Left-Amygdala)(lh.fusiform_4)(lh.fusiform_5)(lh.precuneus_10)
0	0	0.82857	0.59833	(lh.fusiform_4)(lh.isthmuscingulate_2)(lh.lingual_6)(lh.precuneus_6)
0	0	0.82857	0.59833	(lh.fusiform_4)(lh.isthmuscingulate_3)(lh.lingual_6)(lh.precuneus_10)
0	0	0.82857	0.59833	(Left-Amygdala)(Left-Thalamus-Proper)(lh.fusiform_4)(lh.precuneus_6)
0	0	0.82857	0.59833	(Left-Thalamus-Proper)(lh.fusiform_4)(lh.insula_2)(lh.precuneus_10)
0	0	0.82857	0.59833	(Left-Amygdala)(lh.fusiform_4)(lh.precuneus_6)
0	0	0.82857	0.59833	(Left-Putamen)(lh.fusiform_4)(lh.lingual_8)(lh.precuneus_10)
0	0	0.82857	0.59833	(Left-Amygdala)(Left-Putamen)(lh.fusiform_4)(lh.precuneus_6)
0	0	0.82857	0.59833	(lh.fusiform_4)(lh.lingual_6)(lh.precuneus_10)
0	0	0.82857	0.59833	(lh.fusiform_4)(lh.isthmuscingulate_3)(lh.lingual_8)(lh.precuneus_10)
0	0	0.82857	0.59833	(lh.fusiform_4)(lh.lingual_6)(lh.precuneus_10)(lh.superiortemporal_2)
0	0	0.82857	0.59833	(Left-Putamen)(lh.fusiform_4)(lh.insula_2)(lh.precuneus_10)
0	0	0.82857	0.59833	(lh.fusiform_4)(lh.insula_2)(lh.precuneus_10)(lh.superiortemporal_2)
0	0	0.82857	0.59833	(lh.fusiform_4)(lh.isthmuscingulate_2)(lh.lingual_8)(lh.precuneus_6)
0	0	0.82857	0.59833	(lh.fusiform_4)(lh.lingual_8)(lh.precuneus_10)(lh.superiortemporal_2)
0	0	0.82857	0.59833	(lh.fusiform_4)(lh.isthmuscingulate_2)(lh.precuneus_10)(lh.superiortemporal_2)
0	0	0.82857	0.59833	(Left-Thalamus-Proper)(lh.fusiform_4)(lh.isthmuscingulate_2)(lh.precuneus_10)
0	0	0.82857	0.59833	(Left-Amygdala)(lh.fusiform_4)(lh.isthmuscingulate_3)(lh.precuneus_6)
0	0	0.82857	0.59833	(Left-Thalamus-Proper)(lh.fusiform_4)(lh.lingual_8)(lh.precuneus_10)
0	0	0.82857	0.59833	(lh.fusiform_4)(lh.isthmuscingulate_2)(lh.isthmuscingulate_3)(lh.precuneus_10)
0	0	0.82857	0.59833	(lh.fusiform_4)(lh.insula_2)(lh.isthmuscingulate_3)(lh.precuneus_10)
0	0	0.82857	0.59833	(lh.fusiform_4)(lh.isthmuscingulate_2)(lh.precuneus_10)
0	0	0.82857	0.59833	(Left-Thalamus-Proper)(lh.fusiform_4)(lh.lingual_6)(lh.precuneus_10)
0	0	0.82857	0.59833	(Left-Putamen)(lh.fusiform_4)(lh.lingual_6)(lh.precuneus_10)
0	0	0.82857	0.59833	(lh.fusiform_4)(lh.insula_2)(lh.precuneus_10)
0	0	0.82857	0.59833	(lh.fusiform_4)(lh.lingual_8)(lh.precuneus_10)
0	0	0.82857	0.59833	(Left-Amygdala)(lh.fusiform_4)(lh.insula_2)(lh.precuneus_6)
0	0	0.82857	0.59833	(Left-Putamen)(lh.fusiform_4)(lh.isthmuscingulate_2)(lh.precuneus_10)
0	0	0.93714	0.74895	(Left-Amygdala)(lh.fusiform_4)(lh.lingual_6)(lh.lingual_8)
0	0	0.93143	0.74059	(Left-Putamen)(lh.fusiform_4)(lh.lingual_6)(lh.superiortemporal_6)
0	0	0.93143	0.74059	(lh.fusiform_4)(lh.isthmuscingulate_3)(lh.lingual_6)(lh.superiortemporal_6)
0	0	0.93143	0.74059	(lh.fusiform_4)(lh.insula_2)(lh.lingual_6)(lh.superiortemporal_6)
0	0	0.93143	0.74059	(lh.fusiform_4)(lh.lingual_8)(lh.superiortemporal_6)
0	0	0.93143	0.74059	(lh.fusiform_4)(lh.insula_2)(lh.lingual_8)(lh.superiortemporal_6)
0	0	0.93143	0.74059	(Left-Putamen)(lh.fusiform_4)(lh.lingual_8)(lh.superiortemporal_6)
0	0	0.93143	0.74059	(Left-Thalamus-Proper)(lh.fusiform_4)(lh.lingual_8)(lh.superiortemporal_6)
0	0	0.93143	0.74059	(lh.fusiform_4)(lh.isthmuscingulate_3)(lh.lingual_8)(lh.superiortemporal_6)
0	0	0.93143	0.74059	(Left-Thalamus-Proper)(lh.fusiform_4)(lh.lingual_6)(lh.superiortemporal_6)
0	0	0.93143	0.74059	(lh.fusiform_4)(lh.lingual_6)(lh.superiortemporal_6)
0	0	0.89143	0.68201	(lh.fusiform_4)(lh.inferiortemporal_1)(lh.lingual_6)(lh.superiortemporal_6)
0	0	0.81714	0.58577	(Left-Pallidum)(lh.fusiform_4)(lh.precuneus_10)(lh.precuneus_11)
0	0	0.81714	0.58577	(Left-Amygdala)(lh.fusiform_4)(lh.inferiorparietal_5)(lh.precuneus_6)
0	0	0.92571	0.73222	(Left-Amygdala)(lh.fusiform_4)(lh.superiortemporal_3)(lh.superiortemporal_6)
0	0	0.92571	0.73222	(Left-Amygdala)(lh.fusiform_4)(lh.isthmuscingulate_2)(lh.superiortemporal_6)
0	0	0.90286	0.69874	(lh.fusiform_4)(lh.insula_1)(lh.superiortemporal_3)(lh.superiortemporal_6)
0	0	0.90286	0.69874	(lh.fusiform_4)(lh.isthmuscingulate_2)(lh.superiortemporal_6)(lh.superiortemporal_8)
0	0	0.90286	0.69874	(lh.fusiform_4)(lh.insula_1)(lh.isthmuscingulate_2)(lh.superiortemporal_6)
0	0	0.90857	0.70711	(lh.fusiform_4)(lh.isthmuscingulate_2)(lh.lingual_6)(lh.superiortemporal_8)
0	0	0.90857	0.70711	(lh.fusiform_4)(lh.lingual_8)(lh.superiortemporal_3)(lh.superiortemporal_8)
0	0	0.90857	0.70711	(lh.fusiform_4)(lh.lingual_6)(lh.superiortemporal_6)(lh.superiortemporal_8)
0	0	0.91429	0.71548	(lh.fusiform_4)(lh.inferiorparietal_5)(lh.lingual_6)(lh.superiortemporal_6)
0	0	0.80571	0.57322	(lh.fusiform_4)(lh.insula_1)(lh.isthmuscingulate_2)(lh.precuneus_6)
0	0	0.80571	0.57322	(lh.fusiform_4)(lh.fusiform_5)(lh.insula_1)(lh.precuneus_10)
0	0	0.82286	0.59414	(lh.fusiform_4)(lh.lingual_8)(lh.precuneus_6)(lh.superiortemporal_3)
0	0	0.82286	0.59414	(lh.fusiform_4)(lh.insula_2)(lh.precuneus_6)(lh.superiortemporal_3)
0	0	0.82286	0.59414	(lh.fusiform_4)(lh.fusiform_5)(lh.precuneus_10)(lh.precuneus_11)
0	0	0.82286	0.59414	(lh.fusiform_4)(lh.insula_2)(lh.precuneus_10)(lh.superiortemporal_3)
0	0	0.82286	0.59414	(Left-Amygdala)(lh.fusiform_4)(lh.fusiform_5)(lh.precuneus_6)
0	0	0.82286	0.59414	(lh.fusiform_4)(lh.lingual_6)(lh.precuneus_6)(lh.superiortemporal_3)
0	0	0.82857	0.60251	(lh.fusiform_4)(lh.insula_2)(lh.lingual_8)(lh.precuneus_6)
0	0	0.82857	0.60251	(lh.fusiform_4)(lh.isthmuscingulate_2)(lh.precuneus_6)
0	0	0.82857	0.60251	(lh.fusiform_4)(lh.insula_2)(lh.precuneus_6)(lh.superiortemporal_2)
0	0	0.82857	0.60251	(lh.fusiform_4)(lh.isthmuscingulate_2)(lh.precuneus_6)(lh.superiortemporal_2)
0	0	0.82857	0.60251	(Left-Thalamus-Proper)(lh.fusiform_4)(lh.isthmuscingulate_2)(lh.precuneus_6)
0	0	0.82857	0.60251	(lh.fusiform_4)(lh.isthmuscingulate_2)(lh.isthmuscingulate_3)(lh.precuneus_6)
0	0	0.82857	0.60251	(Left-Putamen)(lh.fusiform_4)(lh.isthmuscingulate_2)(lh.precuneus_6)
0	0	0.82857	0.60251	(lh.fusiform_4)(lh.insula_2)(lh.lingual_6)(lh.precuneus_6)
0	0	0.88	0.66946	(lh.fusiform_4)(lh.inferiortemporal_1)(lh.superiortemporal_6)(lh.superiortemporal_8)
0	0	0.88	0.66946	(lh.fusiform_4)(lh.isthmuscingulate_2)(lh.superiortemporal_8)(lh.transversetemporal_2)
0	0	0.88571	0.67782	(lh.fusiform_4)(lh.lingual_6)(lh.superiortemporal_8)(lh.transversetemporal_2)
0	0	0.88571	0.67782	(lh.fusiform_4)(lh.inferiortemporal_1)(lh.isthmuscingulate_2)(lh.superiortemporal_6)
0	0	0.88571	0.67782	(lh.fusiform_4)(lh.lingual_8)(lh.superiortemporal_8)(lh.transversetemporal_2)
0	0	0.89143	0.68619	(lh.fusiform_4)(lh.isthmuscingulate_2)(lh.superiortemporal_6)(lh.transversetemporal_2)
0	0	0.93143	0.74477	(lh.fusiform_4)(lh.lingual_6)(lh.lingual_8)(lh.superiortemporal_3)
0	0	0.93143	0.74477	(lh.fusiform_4)(lh.isthmuscingulate_2)(lh.lingual_6)(lh.lingual_8)
0	0	0.93143	0.74477	(Left-Amygdala)(lh.fusiform_4)(lh.lingual_8)(lh.superiortemporal_3)
0	0	0.93143	0.74477	(Left-Amygdala)(lh.fusiform_4)(lh.isthmuscingulate_2)(lh.lingual_6)
0	0	0.93143	0.74477	(Left-Amygdala)(lh.fusiform_4)(lh.isthmuscingulate_2)(lh.lingual_8)
0	0	0.81714	0.58996	(lh.fusiform_4)(lh.inferiortemporal_6)(lh.isthmuscingulate_2)(lh.superiortemporal_6)
0	0	0.81714	0.58996	(Left-Pallidum)(lh.fusiform_4)(lh.isthmuscingulate_2)(lh.precuneus_10)
0	0	0.81714	0.58996	(Left-Pallidum)(lh.fusiform_4)(lh.lingual_6)(lh.precuneus_10)
0	0	0.81714	0.58996	(Left-Pallidum)(lh.fusiform_4)(lh.lingual_8)(lh.precuneus_10)
0	0	0.81714	0.58996	(lh.fusiform_4)(lh.inferiortemporal_6)(lh.lingual_8)(lh.superiortemporal_6)
0	0	0.81714	0.58996	(lh.fusiform_4)(lh.inferiorparietal_5)(lh.isthmuscingulate_2)(lh.precuneus_6)
0	0	0.81714	0.58996	(lh.fusiform_4)(lh.inferiortemporal_6)(lh.lingual_6)(lh.superiortemporal_6)
0	0	0.81714	0.58996	(Left-Amygdala)(Left-Pallidum)(lh.fusiform_4)(lh.precuneus_10)
0	0	0.89714	0.69456	(lh.fusiform_4)(lh.lingual_8)(lh.superiortemporal_6)(lh.transversetemporal_2)
0	0	0.89714	0.69456	(lh.fusiform_4)(lh.lingual_6)(lh.superiortemporal_6)(lh.transversetemporal_2)
0	0	0.92571	0.7364	(Left-Putamen)(lh.fusiform_4)(lh.superiortemporal_3)(lh.superiortemporal_6)
0	0	0.92571	0.7364	(lh.fusiform_4)(lh.superiortemporal_2)(lh.superiortemporal_3)(lh.superiortemporal_6)
0	0	0.92571	0.7364	(lh.fusiform_4)(lh.isthmuscingulate_3)(lh.superiortemporal_3)(lh.superiortemporal_6)
0	0	0.92571	0.7364	(Left-Thalamus-Proper)(lh.fusiform_4)(lh.superiortemporal_3)(lh.superiortemporal_6)
0	0	0.92571	0.7364	(lh.fusiform_4)(lh.insula_2)(lh.superiortemporal_3)(lh.superiortemporal_6)
0	0	0.92571	0.7364	(Left-Putamen)(lh.fusiform_4)(lh.isthmuscingulate_2)(lh.superiortemporal_6)
0	0	0.92571	0.7364	(Left-Thalamus-Proper)(lh.fusiform_4)(lh.isthmuscingulate_2)(lh.superiortemporal_6)
0	0	0.92571	0.7364	(lh.fusiform_4)(lh.isthmuscingulate_2)(lh.isthmuscingulate_3)(lh.superiortemporal_6)
0	0	0.92571	0.7364	(lh.fusiform_4)(lh.isthmuscingulate_2)(lh.superiortemporal_2)(lh.superiortemporal_6)
0	0	0.92571	0.7364	(lh.fusiform_4)(lh.insula_2)(lh.isthmuscingulate_2)(lh.superiortemporal_6)
0	0	0.92571	0.7364	(lh.fusiform_4)(lh.isthmuscingulate_2)(lh.superiortemporal_6)
0	0	0.92571	0.7364	(lh.fusiform_4)(lh.superiortemporal_3)(lh.superiortemporal_6)
0	0	0.92571	0.7364	(lh.fusiform_4)(lh.fusiform_5)(lh.lingual_6)(lh.superiortemporal_6)
0	0	0.90286	0.70293	(lh.fusiform_4)(lh.fusiform_8)(lh.lingual_8)(lh.superiortemporal_6)
0	0	0.90286	0.70293	(lh.fusiform_4)(lh.superiortemporal_3)(lh.superiortemporal_6)(lh.superiortemporal_8)
0	0	0.92	0.72803	(lh.fusiform_4)(lh.fusiform_7)(lh.lingual_8)(lh.superiortemporal_6)
0	0	0.92	0.72803	(lh.fusiform_4)(lh.fusiform_7)(lh.lingual_6)(lh.superiortemporal_6)
0	0	0.90857	0.7113	(lh.fusiform_4)(lh.inferiorparietal_5)(lh.superiortemporal_3)(lh.superiortemporal_6)
0	0	0.90857	0.7113	(lh.fusiform_4)(lh.isthmuscingulate_2)(lh.precuneus_11)(lh.superiortemporal_6)
0	0	0.90857	0.7113	(lh.fusiform_4)(lh.lingual_6)(lh.superiortemporal_3)(lh.superiortemporal_8)
0	0	0.90857	0.7113	(lh.fusiform_4)(lh.inferiorparietal_5)(lh.isthmuscingulate_2)(lh.superiortemporal_6)
0	0	0.91429	0.71967	(lh.fusiform_4)(lh.lingual_6)(lh.precuneus_11)(lh.superiortemporal_6)
0	0	0.91429	0.71967	(lh.fusiform_4)(lh.lingual_8)(lh.superiortemporal_2)(lh.superiortemporal_8)
0	0	0.91429	0.71967	(lh.fusiform_4)(lh.inferiorparietal_5)(lh.lingual_8)(lh.superiortemporal_6)
0	0	0.91429	0.71967	(lh.fusiform_4)(lh.lingual_6)(lh.parahippocampal_3)(lh.superiortemporal_6)
0	0	0.91429	0.71967	(lh.fusiform_4)(lh.lingual_8)(lh.parahippocampal_3)(lh.superiortemporal_6)
0	0	0.91429	0.71967	(lh.fusiform_4)(lh.lingual_8)(lh.precuneus_11)(lh.superiortemporal_6)
0	0	0.80571	0.57741	(lh.fusiform_4)(lh.insula_1)(lh.insula_2)(lh.precuneus_6)
0	0	0.82286	0.59833	(Left-Putamen)(lh.fusiform_4)(lh.precuneus_10)(lh.superiortemporal_3)
0	0	0.82286	0.59833	(Left-Putamen)(lh.fusiform_4)(lh.precuneus_6)(lh.superiortemporal_3)
0	0	0.82286	0.59833	(lh.fusiform_4)(lh.precuneus_6)(lh.superiortemporal_3)
0	0	0.82286	0.59833	(lh.fusiform_4)(lh.fusiform_5)(lh.insula_2)(lh.precuneus_10)
0	0	0.82286	0.59833	(lh.fusiform_4)(lh.isthmuscingulate_3)(lh.precuneus_6)(lh.superiortemporal_3)
0	0	0.82286	0.59833	(Left-Thalamus-Proper)(lh.fusiform_4)(lh.precuneus_6)(lh.superiortemporal_3)
0	0	0.82286	0.59833	(lh.fusiform_4)(lh.precuneus_10)(lh.superiortemporal_2)(lh.superiortemporal_3)
0	0	0.82286	0.59833	(lh.fusiform_4)(lh.fusiform_5)(lh.lingual_8)(lh.precuneus_10)
0	0	0.82286	0.59833	(lh.fusiform_4)(lh.fusiform_5)(lh.isthmuscingulate_2)(lh.precuneus_6)
0	0	0.82286	0.59833	(lh.fusiform_4)(lh.isthmuscingulate_3)(lh.precuneus_10)(lh.superiortemporal_3)
0	0	0.82286	0.59833	(lh.fusiform_4)(lh.precuneus_6)(lh.superiortemporal_2)(lh.superiortemporal_3)
0	0	0.82286	0.59833	(lh.fusiform_4)(lh.fusiform_5)(lh.isthmuscingulate_2)(lh.precuneus_10)
0	0	0.82286	0.59833	(lh.fusiform_4)(lh.fusiform_5)(lh.lingual_6)(lh.precuneus_10)
0	0	0.82286	0.59833	(lh.fusiform_4)(lh.precuneus_10)(lh.superiortemporal_3)
0	0	0.82286	0.59833	(Left-Thalamus-Proper)(lh.fusiform_4)(lh.precuneus_10)(lh.superiortemporal_3)
0	0	0.86857	0.6569	(lh.fusiform_4)(lh.inferiortemporal_1)(lh.insula_1)(lh.superiortemporal_6)
0	0	0.82857	0.60669	(lh.fusiform_4)(lh.lingual_8)(lh.precuneus_6)(lh.superiortemporal_2)
0	0	0.82857	0.60669	(lh.fusiform_4)(lh.precuneus_10)
0	0	0.82857	0.60669	(lh.fusiform_4)(lh.lingual_6)(lh.lingual_8)(lh.precuneus_6)
0	0	0.82857	0.60669	(lh.fusiform_4)(lh.insula_2)(lh.precuneus_6)
0	0	0.82857	0.60669	(Left-Putamen)(lh.fusiform_4)(lh.isthmuscingulate_3)(lh.precuneus_10)
0	0	0.82857	0.60669	(Left-Thalamus-Proper)(lh.fusiform_4)(lh.precuneus_10)(lh.superiortemporal_2)
0	0	0.82857	0.60669	(lh.fusiform_4)(lh.isthmuscingulate_3)(lh.precuneus_10)
0	0	0.82857	0.60669	(Left-Putamen)(lh.fusiform_4)(lh.precuneus_10)
0	0	0.82857	0.60669	(lh.fusiform_4)(lh.isthmuscingulate_3)(lh.precuneus_10)(lh.superiortemporal_2)
0	0	0.82857	0.60669	(Left-Thalamus-Proper)(lh.fusiform_4)(lh.insula_2)(lh.precuneus_6)
0	0	0.82857	0.60669	(Left-Putamen)(Left-Thalamus-Proper)(lh.fusiform_4)(lh.precuneus_10)
0	0	0.82857	0.60669	(lh.fusiform_4)(lh.insula_2)(lh.isthmuscingulate_3)(lh.precuneus_6)
0	0	0.82857	0.60669	(lh.fusiform_4)(lh.precuneus_10)(lh.superiortemporal_2)
0	0	0.82857	0.60669	(Left-Putamen)(lh.fusiform_4)(lh.insula_2)(lh.precuneus_6)
0	0	0.82857	0.60669	(Left-Putamen)(lh.fusiform_4)(lh.precuneus_10)(lh.superiortemporal_2)
0	0	0.82857	0.60669	(lh.fusiform_4)(lh.lingual_6)(lh.precuneus_6)(lh.superiortemporal_2)
0	0	0.82857	0.60669	(Left-Thalamus-Proper)(lh.fusiform_4)(lh.isthmuscingulate_3)(lh.precuneus_10)
0	0	0.82857	0.60669	(Left-Thalamus-Proper)(lh.fusiform_4)(lh.precuneus_10)
0	0	0.81143	0.58577	(lh.fusiform_4)(lh.inferiorparietal_5)(lh.precuneus_6)(lh.superiortemporal_3)
0	0	0.81143	0.58577	(Left-Amygdala)(lh.fusiform_4)(lh.precuneus_11)(lh.precuneus_6)
0	0	0.81143	0.58577	(lh.fusiform_4)(lh.fusiform_7)(lh.isthmuscingulate_2)(lh.precuneus_6)
0	0	0.88	0.67364	(lh.fusiform_4)(lh.superiortemporal_6)(lh.superiortemporal_8)(lh.transversetemporal_2)
0	0	0.88	0.67364	(lh.fusiform_4)(lh.superiortemporal_3)(lh.superiortemporal_8)(lh.transversetemporal_2)
0	0	0.88	0.67364	(lh.fusiform_4)(lh.inferiortemporal_1)(lh.lingual_8)(lh.superiortemporal_8)
0	0	0.88571	0.68201	(lh.fusiform_4)(lh.inferiortemporal_1)(lh.superiortemporal_3)(lh.superiortemporal_6)
0	0	0.93714	0.75732	(lh.fusiform_4)(lh.insula_2)(lh.lingual_6)(lh.lingual_8)
0	0	0.83429	0.61506	(lh.fusiform_4)(lh.isthmuscingulate_2)(lh.superiortemporal_6)(lh.superiortemporal_9)
0	0	0.89143	0.69038	(lh.fusiform_4)(lh.inferiortemporal_1)(lh.lingual_6)(lh.lingual_8)
0	0	0.89143	0.69038	(lh.fusiform_4)(lh.superiortemporal_3)(lh.superiortemporal_6)(lh.transversetemporal_2)
0	0	0.89143	0.69038	(lh.fusiform_4)(lh.insula_1)(lh.lingual_8)(lh.superiortemporal_8)
0	0	0.81714	0.59414	(lh.fusiform_4)(lh.fusiform_5)(lh.precuneus_6)(lh.superiortemporal_3)
0	0	0.81714	0.59414	(Left-Pallidum)(lh.fusiform_4)(lh.insula_2)(lh.precuneus_10)
0	0	0.81714	0.59414	(lh.fusiform_4)(lh.inferiorparietal_5)(lh.insula_2)(lh.precuneus_6)
0	0	0.81714	0.59414	(Left-Pallidum)(lh.fusiform_4)(lh.isthmuscingulate_2)(lh.precuneus_6)
0	0	0.93143	0.74895	(Left-Amygdala)(lh.fusiform_4)(lh.superiortemporal_2)(lh.superiortemporal_6)
0	0	0.93143	0.74895	(Left-Amygdala)(lh.fusiform_4)(lh.lingual_6)(lh.superiortemporal_3)
0	0	0.89714	0.69874	(lh.fusiform_4)(lh.fusiform_8)(lh.superiortemporal_3)(lh.superiortemporal_6)
0	0	0.89714	0.69874	(lh.fusiform_4)(lh.fusiform_8)(lh.isthmuscingulate_2)(lh.superiortemporal_6)
0	0	0.92571	0.74059	(lh.fusiform_4)(lh.isthmuscingulate_2)(lh.lingual_8)(lh.superiortemporal_3)
0	0	0.92571	0.74059	(lh.fusiform_4)(lh.fusiform_5)(lh.lingual_8)(lh.superiortemporal_6)
0	0	0.90286	0.70711	(lh.fusiform_4)(lh.isthmuscingulate_2)(lh.superiortemporal_3)(lh.superiortemporal_8)
0	0	0.90286	0.70711	(lh.fusiform_4)(lh.fusiform_8)(lh.lingual_6)(lh.superiortemporal_6)
0	0	0.92	0.73222	(lh.fusiform_4)(lh.fusiform_5)(lh.superiortemporal_3)(lh.superiortemporal_6)
0	0	0.92	0.73222	(lh.fusiform_4)(lh.fusiform_5)(lh.isthmuscingulate_2)(lh.superiortemporal_6)
0	0	0.90857	0.71548	(Left-Amygdala)(lh.fusiform_4)(lh.insula_1)(lh.superiortemporal_6)
0	0	0.90857	0.71548	(lh.fusiform_4)(lh.precuneus_11)(lh.superiortemporal_3)(lh.superiortemporal_6)
0	0	0.90857	0.71548	(lh.fusiform_4)(lh.parahippocampal_3)(lh.superiortemporal_3)(lh.superiortemporal_6)
0	0	0.90857	0.71548	(lh.fusiform_4)(lh.isthmuscingulate_2)(lh.parahippocampal_3)(lh.superiortemporal_6)
0	0	0.90857	0.71548	(lh.fusiform_4)(lh.insula_1)(lh.superiortemporal_2)(lh.superiortemporal_6)
0	0	0.90857	0.71548	(lh.fusiform_4)(lh.superiortemporal_2)(lh.superiortemporal_6)(lh.superiortemporal_8)
0	0	0.91429	0.72385	(lh.fusiform_4)(lh.lingual_8)(lh.superiortemporal_8)
0	0	0.91429	0.72385	(Left-Putamen)(lh.fusiform_4)(lh.lingual_8)(lh.superiortemporal_8)
0	0	0.91429	0.72385	(lh.fusiform_4)(lh.isthmuscingulate_3)(lh.lingual_8)(lh.superiortemporal_8)
0	0	0.91429	0.72385	(Left-Amygdala)(lh.fusiform_4)(lh.lingual_8)(lh.superiortemporal_8)
0	0	0.91429	0.72385	(lh.fusiform_4)(lh.fusiform_7)(lh.isthmuscingulate_2)(lh.superiortemporal_6)
0	0	0.91429	0.72385	(lh.fusiform_4)(lh.lingual_6)(lh.superiortemporal_2)(lh.superiortemporal_8)
0	0	0.91429	0.72385	(Left-Thalamus-Proper)(lh.fusiform_4)(lh.lingual_8)(lh.superiortemporal_8)
0	0	0.91429	0.72385	(lh.fusiform_4)(lh.insula_2)(lh.lingual_8)(lh.superiortemporal_8)
0	0	0.91429	0.72385	(lh.fusiform_4)(lh.fusiform_7)(lh.superiortemporal_3)(lh.superiortemporal_6)
0	0	0.80571	0.58159	(lh.fusiform_4)(lh.insula_1)(lh.precuneus_6)(lh.superiortemporal_2)
0	0	0.80571	0.58159	(lh.fusiform_4)(lh.insula_1)(lh.lingual_8)(lh.precuneus_6)
0	0	0.80571	0.58159	(lh.fusiform_4)(lh.insula_1)(lh.lingual_6)(lh.precuneus_6)
0	0	0.82286	0.60251	(lh.fusiform_4)(lh.fusiform_5)(lh.insula_2)(lh.precuneus_6)
0	0	0.87429	0.66946	(lh.fusiform_4)(lh.inferiorparietal_5)(lh.inferiortemporal_1)(lh.superiortemporal_6)
0	0	0.82857	0.61088	(lh.fusiform_4)(lh.precuneus_6)(lh.superiortemporal_2)
0	0	0.82857	0.61088	(lh.fusiform_4)(lh.lingual_8)(lh.precuneus_6)
0	0	0.82857	0.61088	(Left-Thalamus-Proper)(lh.fusiform_4)(lh.lingual_6)(lh.precuneus_6)
0	0	0.82857	0.61088	(lh.fusiform_4)(lh.lingual_6)(lh.precuneus_6)
0	0	0.82857	0.61088	(Left-Thalamus-Proper)(lh.fusiform_4)(lh.precuneus_6)(lh.superiortemporal_2)
0	0	0.82857	0.61088	(Left-Putamen)(lh.fusiform_4)(lh.precuneus_6)(lh.superiortemporal_2)
0	0	0.82857	0.61088	(Left-Putamen)(lh.fusiform_4)(lh.lingual_6)(lh.precuneus_6)
0	0	0.82857	0.61088	(Left-Putamen)(lh.fusiform_4)(lh.lingual_8)(lh.precuneus_6)
0	0	0.82857	0.61088	(lh.fusiform_4)(lh.isthmuscingulate_3)(lh.lingual_6)(lh.precuneus_6)
0	0	0.82857	0.61088	(Left-Thalamus-Proper)(lh.fusiform_4)(lh.lingual_8)(lh.precuneus_6)
0	0	0.82857	0.61088	(lh.fusiform_4)(lh.isthmuscingulate_3)(lh.precuneus_6)(lh.superiortemporal_2)
0	0	0.82857	0.61088	(lh.fusiform_4)(lh.isthmuscingulate_3)(lh.lingual_8)(lh.precuneus_6)
0	0	0.81143	0.58996	(lh.fusiform_4)(lh.inferiortemporal_6)(lh.superiortemporal_3)(lh.superiortemporal_6)
0	0	0.81143	0.58996	(lh.fusiform_4)(lh.isthmuscingulate_2)(lh.precuneus_11)(lh.precuneus_6)
0	0	0.88	0.67782	(lh.fusiform_4)(lh.inferiortemporal_1)(lh.lingual_6)(lh.superiortemporal_8)
0	0	0.88	0.67782	(lh.fusiform_4)(lh.insula_1)(lh.superiortemporal_6)(lh.transversetemporal_2)
0	0	0.85143	0.64017	(lh.fusiform_4)(lh.inferiortemporal_1)(lh.superiortemporal_8)(lh.transversetemporal_2)
0	0	0.88571	0.68619	(lh.fusiform_4)(lh.inferiortemporal_1)(lh.isthmuscingulate_2)(lh.lingual_8)
0	0	0.88571	0.68619	(lh.fusiform_4)(lh.fusiform_5)(lh.superiortemporal_8)(lh.transversetemporal_2)
0	0	0.88571	0.68619	(lh.fusiform_4)(lh.insula_1)(lh.isthmuscingulate_2)(lh.superiortemporal_8)
0	0	0.88571	0.68619	(lh.fusiform_4)(lh.insula_1)(lh.superiortemporal_6)(lh.superiortemporal_8)
0	0	0.88571	0.68619	(lh.fusiform_4)(lh.superiortemporal_2)(lh.superiortemporal_8)(lh.transversetemporal_2)
0	0	0.93714	0.76151	(lh.fusiform_4)(lh.lingual_6)(lh.lingual_8)(lh.superiortemporal_2)
0	0	0.93714	0.76151	(Left-Amygdala)(lh.fusiform_4)(lh.lingual_6)(lh.superiortemporal_2)
0	0	0.93714	0.76151	(Left-Amygdala)(lh.fusiform_4)(lh.lingual_8)(lh.superiortemporal_2)
0	0	0.83429	0.61925	(lh.fusiform_4)(lh.superiortemporal_3)(lh.superiortemporal_6)(lh.superiortemporal_9)
0	0	0.85714	0.64854	(lh.fusiform_4)(lh.inferiortemporal_1)(lh.superiortemporal_6)(lh.transversetemporal_2)
0	0	0.89143	0.69456	(Left-Putamen)(lh.fusiform_4)(lh.inferiortemporal_1)(lh.superiortemporal_6)
0	0	0.89143	0.69456	(lh.fusiform_4)(lh.inferiortemporal_1)(lh.superiortemporal_2)(lh.superiortemporal_6)
0	0	0.89143	0.69456	(Left-Thalamus-Proper)(lh.fusiform_4)(lh.inferiortemporal_1)(lh.superiortemporal_6)
0	0	0.89143	0.69456	(lh.fusiform_4)(lh.inferiortemporal_1)(lh.isthmuscingulate_3)(lh.superiortemporal_6)
0	0	0.89143	0.69456	(lh.fusiform_4)(lh.inferiortemporal_1)(lh.insula_2)(lh.superiortemporal_6)
0	0	0.89143	0.69456	(lh.fusiform_4)(lh.inferiorparietal_5)(lh.superiortemporal_6)(lh.superiortemporal_8)
0	0	0.89143	0.69456	(lh.fusiform_4)(lh.inferiorparietal_5)(lh.isthmuscingulate_2)(lh.superiortemporal_8)
0	0	0.89143	0.69456	(lh.fusiform_4)(lh.insula_1)(lh.lingual_6)(lh.superiortemporal_8)
0	0	0.89143	0.69456	(Left-Amygdala)(lh.fusiform_4)(lh.inferiortemporal_1)(lh.superiortemporal_6)
0	0	0.89143	0.69456	(lh.fusiform_4)(lh.inferiortemporal_1)(lh.superiortemporal_6)
0	0	0.89143	0.69456	(lh.fusiform_4)(lh.insula_1)(lh.precuneus_11)(lh.superiortemporal_6)
0	0	0.81714	0.59833	(Left-Pallidum)(Left-Thalamus-Proper)(lh.fusiform_4)(lh.precuneus_10)
0	0	0.81714	0.59833	(Left-Pallidum)(lh.fusiform_4)(lh.isthmuscingulate_3)(lh.precuneus_10)
0	0	0.81714	0.59833	(Left-Pallidum)(lh.fusiform_4)(lh.precuneus_10)(lh.superiortemporal_2)
0	0	0.81714	0.59833	(Left-Amygdala)(Left-Pallidum)(lh.fusiform_4)(lh.precuneus_6)
0	0	0.81714	0.59833	(lh.fusiform_4)(lh.inferiorparietal_5)(lh.precuneus_6)(lh.superiortemporal_2)
0	0	0.81714	0.59833	(Left-Pallidum)(Left-Putamen)(lh.fusiform_4)(lh.precuneus_10)
0	0	0.81714	0.59833	(Left-Amygdala)(lh.fusiform_4)(lh.inferiortemporal_6)(lh.superiortemporal_6)
0	0	0.81714	0.59833	(lh.fusiform_4)(lh.inferiorparietal_5)(lh.lingual_6)(lh.precuneus_6)
0	0	0.81714	0.59833	(lh.fusiform_4)(lh.insula_1)(lh.superiortemporal_6)(lh.superiortemporal_9)
0	0	0.81714	0.59833	(Left-Pallidum)(lh.fusiform_4)(lh.precuneus_10)
0	0	0.81714	0.59833	(lh.fusiform_4)(lh.inferiorparietal_5)(lh.lingual_8)(lh.precuneus_6)
0	0	0.81714	0.59833	(lh.fusiform_4)(lh.fusiform_5)(lh.precuneus_10)(lh.superiortemporal_3)
0	0	0.81714	0.59833	(lh.fusiform_4)(lh.inferiortemporal_6)(lh.superiortemporal_2)(lh.superiortemporal_6)
0	0	0.93143	0.75314	(lh.fusiform_4)(lh.superiortemporal_2)(lh.superiortemporal_6)
0	0	0.93143	0.75314	(Left-Amygdala)(Left-Putamen)(lh.fusiform_4)(lh.superiortemporal_6)
0	0	0.93143	0.75314	(Left-Amygdala)(Left-Thalamus-Proper)(lh.fusiform_4)(lh.superiortemporal_6)
0	0	0.93143	0.75314	(lh.fusiform_4)(lh.isthmuscingulate_3)(lh.superiortemporal_2)(lh.superiortemporal_6)
0	0	0.93143	0.75314	(Left-Amygdala)(lh.fusiform_4)(lh.superiortemporal_6)
0	0	0.93143	0.75314	(lh.fusiform_4)(lh.insula_2)(lh.isthmuscingulate_2)(lh.lingual_6)
0	0	0.93143	0.75314	(Left-Amygdala)(lh.fusiform_4)(lh.isthmuscingulate_3)(lh.superiortemporal_6)
0	0	0.93143	0.75314	(lh.fusiform_4)(lh.insula_2)(lh.superiortemporal_2)(lh.superiortemporal_6)
0	0	0.93143	0.75314	(lh.fusiform_4)(lh.insula_2)(lh.isthmuscingulate_2)(lh.lingual_8)
0	0	0.93143	0.75314	(lh.fusiform_4)(lh.insula_2)(lh.lingual_8)(lh.superiortemporal_3)
0	0	0.93143	0.75314	(Left-Amygdala)(lh.fusiform_4)(lh.insula_2)(lh.superiortemporal_6)
0	0	0.93143	0.75314	(Left-Putamen)(lh.fusiform_4)(lh.superiortemporal_2)(lh.superiortemporal_6)
0	0	0.93143	0.75314	(Left-Thalamus-Proper)(lh.fusiform_4)(lh.superiortemporal_2)(lh.superiortemporal_6)
0	0	0.89714	0.70293	(lh.fusiform_4)(lh.lingual_8)(lh.parahippocampal_3)(lh.superiortemporal_8)
0	0	0.89714	0.70293	(lh.fusiform_4)(lh.inferiorparietal_5)(lh.lingual_6)(lh.superiortemporal_8)
0	0	0.89714	0.70293	(lh.fusiform_4)(lh.superiortemporal_2)(lh.superiortemporal_6)(lh.transversetemporal_2)
0	0	0.89714	0.70293	(lh.fusiform_4)(lh.inferiorparietal_5)(lh.lingual_8)(lh.superiortemporal_8)
0	0	0.89714	0.70293	(Left-Amygdala)(lh.fusiform_4)(lh.superiortemporal_6)(lh.transversetemporal_2)
0	0	0.89714	0.70293	(lh.fusiform_4)(lh.fusiform_5)(lh.superiortemporal_6)(lh.transversetemporal_2)
0	0	0.92571	0.74477	(Left-Amygdala)(lh.fusiform_4)(lh.isthmuscingulate_2)(lh.superiortemporal_3)
0	0	0.92571	0.74477	(lh.fusiform_4)(lh.isthmuscingulate_2)(lh.lingual_6)(lh.superiortemporal_3)
0	0	0.90286	0.7113	(lh.fusiform_4)(lh.fusiform_7)(lh.superiortemporal_6)(lh.superiortemporal_8)
0	0	0.90286	0.7113	(lh.fusiform_4)(lh.lingual_6)(lh.parahippocampal_1)(lh.superiortemporal_6)
0	0	0.90286	0.7113	(lh.fusiform_4)(lh.lingual_8)(lh.parahippocampal_1)(lh.superiortemporal_6)
0	0	0.90857	0.71967	(lh.fusiform_4)(lh.insula_2)(lh.superiortemporal_6)(lh.superiortemporal_8)
0	0	0.90857	0.71967	(Left-Amygdala)(lh.fusiform_4)(lh.isthmuscingulate_2)(lh.superiortemporal_8)
0	0	0.90857	0.71967	(lh.fusiform_4)(lh.insula_2)(lh.isthmuscingulate_2)(lh.superiortemporal_8)
0	0	0.90857	0.71967	(Left-Amygdala)(lh.fusiform_4)(lh.superiortemporal_6)(lh.superiortemporal_8)
0	0	0.90857	0.71967	(Left-Putamen)(lh.fusiform_4)(lh.superiortemporal_6)(lh.superiortemporal_8)
0	0	0.90857	0.71967	(lh.fusiform_4)(lh.insula_1)(lh.superiortemporal_6)
0	0	0.90857	0.71967	(lh.fusiform_4)(lh.isthmuscingulate_3)(lh.superiortemporal_6)(lh.superiortemporal_8)
0	0	0.90857	0.71967	(lh.fusiform_4)(lh.isthmuscingulate_2)(lh.isthmuscingulate_3)(lh.superiortemporal_8)
0	0	0.90857	0.71967	(Left-Thalamus-Proper)(lh.fusiform_4)(lh.insula_1)(lh.superiortemporal_6)
0	0	0.90857	0.71967	(lh.fusiform_4)(lh.insula_1)(lh.isthmuscingulate_3)(lh.superiortemporal_6)
0	0	0.90857	0.71967	(lh.fusiform_4)(lh.insula_1)(lh.insula_2)(lh.superiortemporal_6)
0	0	0.90857	0.71967	(Left-Putamen)(lh.fusiform_4)(lh.isthmuscingulate_2)(lh.superiortemporal_8)
0	0	0.90857	0.71967	(lh.fusiform_4)(lh.superiortemporal_6)(lh.superiortemporal_8)
0	0	0.90857	0.71967	(lh.fusiform_4)(lh.insula_1)(lh.lingual_8)(lh.superiortemporal_3)
0	0	0.90857	0.71967	(Left-Putamen)(lh.fusiform_4)(lh.insula_1)(lh.superiortemporal_6)
0	0	0.90857	0.71967	(Left-Thalamus-Proper)(lh.fusiform_4)(lh.isthmuscingulate_2)(lh.superiortemporal_8)
0	0	0.90857	0.71967	(Left-Thalamus-Proper)(lh.fusiform_4)(lh.superiortemporal_6)(lh.superiortemporal_8)
0	0	0.90857	0.71967	(lh.fusiform_4)(lh.isthmuscingulate_2)(lh.superiortemporal_2)(lh.superiortemporal_8)
0	0	0.90857	0.71967	(lh.fusiform_4)(lh.isthmuscingulate_2)(lh.superiortemporal_8)
0	0	0.91429	0.72803	(Left-Amygdala)(lh.fusiform_4)(lh.lingual_6)(lh.superiortemporal_8)
0	0	0.91429	0.72803	(lh.fusiform_4)(lh.isthmuscingulate_3)(lh.lingual_6)(lh.superiortemporal_8)
0	0	0.91429	0.72803	(Left-Thalamus-Proper)(lh.fusiform_4)(lh.lingual_6)(lh.superiortemporal_8)
0	0	0.91429	0.72803	(Left-Amygdala)(lh.fusiform_4)(lh.insula_1)(lh.lingual_6)
0	0	0.91429	0.72803	(lh.fusiform_4)(lh.lingual_6)(lh.superiortemporal_8)
0	0	0.91429	0.72803	(lh.fusiform_4)(lh.insula_1)(lh.lingual_6)(lh.lingual_8)
0	0	0.91429	0.72803	(Left-Amygdala)(lh.fusiform_4)(lh.precuneus_11)(lh.superiortemporal_6)
0	0	0.91429	0.72803	(Left-Amygdala)(lh.fusiform_4)(lh.insula_1)(lh.lingual_8)
0	0	0.91429	0.72803	(lh.fusiform_4)(lh.insula_2)(lh.lingual_6)(lh.superiortemporal_8)
0	0	0.91429	0.72803	(Left-Amygdala)(lh.fusiform_4)(lh.inferiorparietal_5)(lh.superiortemporal_6)
0	0	0.91429	0.72803	(lh.fusiform_4)(lh.precuneus_11)(lh.superiortemporal_2)(lh.superiortemporal_6)
0	0	0.91429	0.72803	(lh.fusiform_4)(lh.inferiorparietal_5)(lh.superiortemporal_2)(lh.superiortemporal_6)
0	0	0.91429	0.72803	(Left-Putamen)(lh.fusiform_4)(lh.lingual_6)(lh.superiortemporal_8)
0	0	0.84	0.62762	(lh.fusiform_4)(lh.lingual_6)(lh.superiortemporal_6)(lh.superiortemporal_9)
0	0	0.84	0.62762	(lh.fusiform_4)(lh.lingual_8)(lh.superiortemporal_6)(lh.superiortemporal_9)
0	0	0.80571	0.58577	(lh.fusiform_4)(lh.precuneus_11)(lh.precuneus_6)(lh.superiortemporal_3)
0	0	0.80571	0.58577	(Left-Thalamus-Proper)(lh.fusiform_4)(lh.insula_1)(lh.precuneus_6)
0	0	0.80571	0.58577	(lh.fusiform_4)(lh.insula_1)(lh.isthmuscingulate_3)(lh.precuneus_6)
0	0	0.80571	0.58577	(Left-Putamen)(lh.fusiform_4)(lh.insula_1)(lh.precuneus_6)
0	0	0.80571	0.58577	(lh.fusiform_4)(lh.insula_1)(lh.precuneus_6)
0	0	0.80571	0.58577	(lh.fusiform_4)(lh.inferiortemporal_6)(lh.parahippocampal_3)(lh.superiortemporal_6)
0	0	0.82286	0.60669	(lh.fusiform_4)(lh.fusiform_5)(lh.precuneus_10)
0	0	0.82286	0.60669	(lh.fusiform_4)(lh.fusiform_5)(lh.precuneus_6)(lh.superiortemporal_2)
0	0	0.82286	0.60669	(Left-Amygdala)(lh.fusiform_4)(lh.inferiortemporal_6)(lh.isthmuscingulate_2)
0	0	0.82286	0.60669	(Left-Thalamus-Proper)(lh.fusiform_4)(lh.fusiform_5)(lh.precuneus_10)
0	0	0.82286	0.60669	(Left-Amygdala)(lh.fusiform_4)(lh.inferiortemporal_6)(lh.lingual_8)
0	0	0.82286	0.60669	(lh.fusiform_4)(lh.fusiform_5)(lh.lingual_6)(lh.precuneus_6)
0	0	0.82286	0.60669	(Left-Amygdala)(lh.fusiform_4)(lh.inferiortemporal_6)(lh.lingual_6)
0	0	0.82286	0.60669	(lh.fusiform_4)(lh.fusiform_5)(lh.isthmuscingulate_3)(lh.precuneus_10)
0	0	0.82286	0.60669	(Left-Putamen)(lh.fusiform_4)(lh.fusiform_5)(lh.precuneus_10)
0	0	0.82286	0.60669	(lh.fusiform_4)(lh.fusiform_5)(lh.precuneus_10)(lh.superiortemporal_2)
0	0	0.86857	0.66527	(lh.fusiform_4)(lh.insula_1)(lh.superiortemporal_8)(lh.transversetemporal_2)
0	0	0.86857	0.66527	(lh.fusiform_4)(lh.inferiortemporal_1)(lh.insula_1)(lh.lingual_8)
0	0	0.87429	0.67364	(lh.fusiform_4)(lh.inferiortemporal_1)(lh.parahippocampal_3)(lh.superiortemporal_6)
0	0	0.87429	0.67364	(lh.fusiform_4)(lh.inferiortemporal_1)(lh.precuneus_11)(lh.superiortemporal_6)
0	0	0.87429	0.67364	(lh.fusiform_4)(lh.inferiortemporal_1)(lh.isthmuscingulate_2)(lh.superiortemporal_8)
0	0	0.82857	0.61506	(lh.fusiform_4)(lh.inferiorparietal_5)(lh.superiortemporal_6)(lh.superiortemporal_9)
0	0	0.82857	0.61506	(Left-Thalamus-Proper)(lh.fusiform_4)(lh.precuneus_6)
0	0	0.82857	0.61506	(Left-Putamen)(lh.fusiform_4)(lh.precuneus_6)
0	0	0.82857	0.61506	(lh.fusiform_4)(lh.isthmuscingulate_3)(lh.precuneus_6)
0	0	0.82857	0.61506	(Left-Thalamus-Proper)(lh.fusiform_4)(lh.isthmuscingulate_3)(lh.precuneus_6)
0	0	0.82857	0.61506	(lh.fusiform_4)(lh.precuneus_6)
0	0	0.82857	0.61506	(Left-Putamen)(Left-Thalamus-Proper)(lh.fusiform_4)(lh.precuneus_6)
0	0	0.82857	0.61506	(Left-Putamen)(lh.fusiform_4)(lh.isthmuscingulate_3)(lh.precuneus_6)
0	0	0.81143	0.59414	(lh.fusiform_4)(lh.fusiform_7)(lh.inferiortemporal_6)(lh.superiortemporal_6)
0	0	0.81143	0.59414	(lh.fusiform_4)(lh.fusiform_7)(lh.lingual_8)(lh.precuneus_6)
0	0	0.81143	0.59414	(Left-Amygdala)(lh.fusiform_4)(lh.fusiform_7)(lh.precuneus_6)
0	0	0.81143	0.59414	(lh.fusiform_4)(lh.insula_2)(lh.precuneus_11)(lh.precuneus_6)
0	0	0.81143	0.59414	(Left-Pallidum)(lh.fusiform_4)(lh.precuneus_6)(lh.superiortemporal_3)
0	0	0.81143	0.59414	(lh.fusiform_4)(lh.fusiform_7)(lh.lingual_6)(lh.precuneus_6)
0	0	0.81143	0.59414	(lh.fusiform_4)(lh.fusiform_7)(lh.precuneus_6)(lh.superiortemporal_2)
0	0	0.81143	0.59414	(lh.fusiform_4)(lh.fusiform_7)(lh.insula_2)(lh.precuneus_6)
0	0	0.88	0.68201	(lh.fusiform_4)(lh.fusiform_8)(lh.insula_1)(lh.superiortemporal_6)
0	0	0.88571	0.69038	(lh.fusiform_4)(lh.inferiortemporal_1)(lh.isthmuscingulate_2)(lh.lingual_6)
0	0	0.88571	0.69038	(lh.fusiform_4)(lh.fusiform_7)(lh.inferiortemporal_1)(lh.superiortemporal_6)
0	0	0.88571	0.69038	(Left-Putamen)(lh.fusiform_4)(lh.superiortemporal_8)(lh.transversetemporal_2)
0	0	0.88571	0.69038	(lh.fusiform_4)(lh.isthmuscingulate_3)(lh.superiortemporal_8)(lh.transversetemporal_2)
0	0	0.88571	0.69038	(lh.fusiform_4)(lh.fusiform_8)(lh.superiortemporal_6)(lh.superiortemporal_8)
0	0	0.88571	0.69038	(lh.fusiform_4)(lh.insula_2)(lh.superiortemporal_8)(lh.transversetemporal_2)
0	0	0.88571	0.69038	(Left-Amygdala)(lh.fusiform_4)(lh.superiortemporal_8)(lh.transversetemporal_2)
0	0	0.88571	0.69038	(Left-Thalamus-Proper)(lh.fusiform_4)(lh.superiortemporal_8)(lh.transversetemporal_2)
0	0	0.88571	0.69038	(lh.fusiform_4)(lh.superiortemporal_8)(lh.transversetemporal_2)
0	0	0.88571	0.69038	(lh.fusiform_4)(lh.fusiform_5)(lh.inferiortemporal_1)(lh.superiortemporal_6)
0	0	0.88571	0.69038	(lh.fusiform_4)(lh.inferiortemporal_1)(lh.lingual_8)(lh.superiortemporal_3)
0	0	0.88571	0.69038	(lh.fusiform_4)(lh.insula_1)(lh.superiortemporal_3)(lh.superiortemporal_8)
0	0	0.93714	0.76569	(lh.fusiform_4)(lh.lingual_6)(lh.lingual_8)
0	0	0.93714	0.76569	(Left-Amygdala)(lh.fusiform_4)(lh.insula_2)(lh.lingual_8)
0	0	0.93714	0.76569	(Left-Amygdala)(lh.fusiform_4)(lh.isthmuscingulate_3)(lh.lingual_8)
0	0	0.93714	0.76569	(Left-Amygdala)(Left-Putamen)(lh.fusiform_4)(lh.lingual_8)
0	0	0.93714	0.76569	(Left-Putamen)(lh.fusiform_4)(lh.lingual_6)(lh.lingual_8)
0	0	0.93714	0.76569	(Left-Amygdala)(lh.fusiform_4)(lh.lingual_6)
0	0	0.93714	0.76569	(Left-Thalamus-Proper)(lh.fusiform_4)(lh.lingual_6)(lh.lingual_8)
0	0	0.93714	0.76569	(Left-Amygdala)(Left-Thalamus-Proper)(lh.fusiform_4)(lh.lingual_8)
0	0	0.93714	0.76569	(Left-Amygdala)(Left-Thalamus-Proper)(lh.fusiform_4)(lh.lingual_6)
0	0	0.93714	0.76569	(lh.fusiform_4)(lh.isthmuscingulate_3)(lh.lingual_6)(lh.lingual_8)
0	0	0.93714	0.76569	(Left-Amygdala)(lh.fusiform_4)(lh.isthmuscingulate_3)(lh.lingual_6)
0	0	0.93714	0.76569	(Left-Amygdala)(lh.fusiform_4)(lh.lingual_8)
0	0	0.93714	0.76569	(Left-Amygdala)(Left-Putamen)(lh.fusiform_4)(lh.lingual_6)
0	0	0.93714	0.76569	(Left-Amygdala)(lh.fusiform_4)(lh.insula_2)(lh.lingual_6)
0	0	0.81714	0.60251	(lh.fusiform_4)(lh.inferiortemporal_6)(lh.superiortemporal_6)
0	0	0.81714	0.60251	(lh.fusiform_4)(lh.inferiorparietal_5)(lh.precuneus_6)
0	0	0.81714	0.60251	(Left-Pallidum)(lh.fusiform_4)(lh.lingual_8)(lh.precuneus_6)
0	0	0.81714	0.60251	(Left-Thalamus-Proper)(lh.fusiform_4)(lh.inferiortemporal_6)(lh.superiortemporal_6)
0	0	0.81714	0.60251	(Left-Putamen)(lh.fusiform_4)(lh.inferiortemporal_6)(lh.superiortemporal_6)
0	0	0.81714	0.60251	(Left-Pallidum)(lh.fusiform_4)(lh.precuneus_6)(lh.superiortemporal_2)
0	0	0.81714	0.60251	(lh.fusiform_4)(lh.inferiortemporal_6)(lh.insula_2)(lh.superiortemporal_6)
0	0	0.81714	0.60251	(lh.fusiform_4)(lh.inferiorparietal_5)(lh.isthmuscingulate_3)(lh.precuneus_6)
0	0	0.81714	0.60251	(lh.fusiform_4)(lh.inferiortemporal_6)(lh.isthmuscingulate_3)(lh.superiortemporal_6)
0	0	0.81714	0.60251	(Left-Putamen)(lh.fusiform_4)(lh.inferiorparietal_5)(lh.precuneus_6)
0	0	0.81714	0.60251	(Left-Pallidum)(lh.fusiform_4)(lh.lingual_6)(lh.precuneus_6)
0	0	0.81714	0.60251	(Left-Thalamus-Proper)(lh.fusiform_4)(lh.inferiorparietal_5)(lh.precuneus_6)
0	0	0.81714	0.60251	(Left-Pallidum)(lh.fusiform_4)(lh.insula_2)(lh.precuneus_6)
0	0	0.89143	0.69874	(lh.fusiform_4)(lh.isthmuscingulate_2)(lh.precuneus_11)(lh.superiortemporal_8)
0	0	0.89143	0.69874	(lh.fusiform_4)(lh.isthmuscingulate_2)(lh.parahippocampal_3)(lh.superiortemporal_8)
0	0	0.89143	0.69874	(lh.fusiform_4)(lh.inferiorparietal_5)(lh.superiortemporal_3)(lh.superiortemporal_8)
0	0	0.89143	0.69874	(lh.fusiform_4)(lh.precuneus_11)(lh.superiortemporal_6)(lh.superiortemporal_8)
0	0	0.89143	0.69874	(lh.fusiform_4)(lh.parahippocampal_3)(lh.superiortemporal_6)(lh.superiortemporal_8)
0	0	0.89143	0.69874	(lh.fusiform_4)(lh.inferiorparietal_5)(lh.insula_1)(lh.superiortemporal_6)
0	0	0.89143	0.69874	(lh.fusiform_4)(lh.insula_1)(lh.parahippocampal_3)(lh.superiortemporal_6)
0	0	0.93143	0.75732	(lh.fusiform_4)(lh.insula_2)(lh.isthmuscingulate_3)(lh.superiortemporal_6)
0	0	0.93143	0.75732	(lh.fusiform_4)(lh.insula_2)(lh.superiortemporal_6)
0	0	0.93143	0.75732	(Left-Thalamus-Proper)(lh.fusiform_4)(lh.isthmuscingulate_3)(lh.superiortemporal_6)
0	0	0.93143	0.75732	(lh.fusiform_4)(lh.lingual_8)(lh.superiortemporal_2)(lh.superiortemporal_3)
0	0	0.93143	0.75732	(Left-Putamen)(Left-Thalamus-Proper)(lh.fusiform_4)(lh.superiortemporal_6)
0	0	0.93143	0.75732	(Left-Putamen)(lh.fusiform_4)(lh.isthmuscingulate_3)(lh.superiortemporal_6)
0	0	0.93143	0.75732	(Left-Putamen)(lh.fusiform_4)(lh.insula_2)(lh.superiortemporal_6)
0	0	0.93143	0.75732	(Left-Thalamus-Proper)(lh.fusiform_4)(lh.lingual_8)(lh.superiortemporal_3)
0	0	0.93143	0.75732	(Left-Putamen)(lh.fusiform_4)(lh.superiortemporal_6)
0	0	0.93143	0.75732	(lh.fusiform_4)(lh.isthmuscingulate_3)(lh.lingual_8)(lh.superiortemporal_3)
0	0	0.93143	0.75732	(lh.fusiform_4)(lh.insula_2)(lh.lingual_6)(lh.superiortemporal_3)
0	0	0.93143	0.75732	(Left-Thalamus-Proper)(lh.fusiform_4)(lh.superiortemporal_6)
0	0	0.93143	0.75732	(lh.fusiform_4)(lh.isthmuscingulate_3)(lh.superiortemporal_6)
0	0	0.93143	0.75732	(Left-Putamen)(lh.fusiform_4)(lh.lingual_8)(lh.superiortemporal_3)
0	0	0.93143	0.75732	(lh.fusiform_4)(lh.superiortemporal_6)
0	0	0.93143	0.75732	(lh.fusiform_4)(lh.lingual_8)(lh.superiortemporal_3)
0	0	0.93143	0.75732	(Left-Thalamus-Proper)(lh.fusiform_4)(lh.insula_2)(lh.superiortemporal_6)
0	0	0.89714	0.70711	(lh.fusiform_4)(lh.lingual_6)(lh.parahippocampal_3)(lh.superiortemporal_8)
0	0	0.89714	0.70711	(lh.fusiform_4)(lh.isthmuscingulate_2)(lh.lingual_8)(lh.transversetemporal_2)
0	0	0.89714	0.70711	(Left-Thalamus-Proper)(lh.fusiform_4)(lh.superiortemporal_6)(lh.transversetemporal_2)
0	0	0.89714	0.70711	(lh.fusiform_4)(lh.superiortemporal_6)(lh.transversetemporal_2)
0	0	0.89714	0.70711	(lh.fusiform_4)(lh.isthmuscingulate_2)(lh.lingual_6)(lh.transversetemporal_2)
0	0	0.89714	0.70711	(lh.fusiform_4)(lh.insula_2)(lh.superiortemporal_6)(lh.transversetemporal_2)
0	0	0.89714	0.70711	(Left-Amygdala)(lh.fusiform_4)(lh.isthmuscingulate_2)(lh.transversetemporal_2)
0	0	0.89714	0.70711	(lh.fusiform_4)(lh.isthmuscingulate_3)(lh.superiortemporal_6)(lh.transversetemporal_2)
0	0	0.89714	0.70711	(Left-Putamen)(lh.fusiform_4)(lh.superiortemporal_6)(lh.transversetemporal_2)
0	0	0.89714	0.70711	(lh.fusiform_4)(lh.fusiform_7)(lh.insula_1)(lh.superiortemporal_6)
0	0	0.89714	0.70711	(lh.fusiform_4)(lh.lingual_8)(lh.precuneus_11)(lh.superiortemporal_8)
0	0	0.89714	0.70711	(lh.fusiform_4)(lh.fusiform_8)(lh.isthmuscingulate_2)(lh.lingual_8)
0	0	0.89714	0.70711	(lh.fusiform_4)(lh.isthmuscingulate_2)(lh.parahippocampal_1)(lh.superiortemporal_6)
0	0	0.89714	0.70711	(lh.fusiform_4)(lh.lingual_6)(lh.precuneus_11)(lh.superiortemporal_8)
0	0	0.89714	0.70711	(lh.fusiform_4)(lh.fusiform_8)(lh.lingual_8)(lh.superiortemporal_3)
0	0	0.90286	0.71548	(lh.fusiform_4)(lh.fusiform_5)(lh.isthmuscingulate_2)(lh.superiortemporal_8)
0	0	0.90286	0.71548	(lh.fusiform_4)(lh.fusiform_8)(lh.lingual_6)(lh.lingual_8)
0	0	0.90286	0.71548	(lh.fusiform_4)(lh.lingual_6)(lh.lingual_8)(lh.transversetemporal_2)
0	0	0.90286	0.71548	(lh.fusiform_4)(lh.fusiform_7)(lh.lingual_8)(lh.superiortemporal_8)
0	0	0.90286	0.71548	(lh.fusiform_4)(lh.fusiform_5)(lh.superiortemporal_6)(lh.superiortemporal_8)
0	0	0.90286	0.71548	(lh.fusiform_4)(lh.fusiform_5)(lh.insula_1)(lh.superiortemporal_6)
0	0	0.90286	0.71548	(Left-Amygdala)(lh.fusiform_4)(lh.lingual_8)(lh.transversetemporal_2)
0	0	0.90286	0.71548	(lh.fusiform_4)(lh.fusiform_8)(lh.superiortemporal_2)(lh.superiortemporal_6)
0	0	0.90286	0.71548	(Left-Amygdala)(lh.fusiform_4)(lh.lingual_6)(lh.transversetemporal_2)
0	0	0.92571	0.74895	(lh.fusiform_4)(lh.fusiform_5)(lh.superiortemporal_2)(lh.superiortemporal_6)
0	0	0.92571	0.74895	(Left-Amygdala)(lh.fusiform_4)(lh.fusiform_5)(lh.superiortemporal_6)
0	0	0.84	0.6318	(lh.fusiform_4)(lh.superiortemporal_2)(lh.superiortemporal_6)(lh.superiortemporal_9)
0	0	0.90857	0.72385	(Left-Amygdala)(lh.fusiform_4)(lh.insula_1)(lh.isthmuscingulate_2)
0	0	0.90857	0.72385	(lh.fusiform_4)(lh.insula_4)(lh.lingual_8)(lh.superiortemporal_6)
0	0	0.90857	0.72385	(Left-Amygdala)(lh.fusiform_4)(lh.superiortemporal_3)(lh.superiortemporal_8)
0	0	0.90857	0.72385	(lh.fusiform_4)(lh.insula_1)(lh.lingual_6)(lh.superiortemporal_3)
0	0	0.90857	0.72385	(lh.fusiform_4)(lh.fusiform_5)(lh.lingual_8)(lh.superiortemporal_8)
0	0	0.90857	0.72385	(lh.fusiform_4)(lh.insula_2)(lh.superiortemporal_3)(lh.superiortemporal_8)
0	0	0.90857	0.72385	(lh.fusiform_4)(lh.insula_1)(lh.isthmuscingulate_2)(lh.lingual_6)
0	0	0.90857	0.72385	(Left-Thalamus-Proper)(lh.fusiform_4)(lh.superiortemporal_3)(lh.superiortemporal_8)
0	0	0.90857	0.72385	(lh.fusiform_4)(lh.fusiform_5)(lh.lingual_6)(lh.superiortemporal_8)
0	0	0.90857	0.72385	(lh.fusiform_4)(lh.superiortemporal_3)(lh.superiortemporal_8)
0	0	0.90857	0.72385	(lh.fusiform_4)(lh.insula_4)(lh.lingual_6)(lh.superiortemporal_6)
0	0	0.90857	0.72385	(lh.fusiform_4)(lh.insula_1)(lh.isthmuscingulate_2)(lh.lingual_8)
0	0	0.90857	0.72385	(lh.fusiform_4)(lh.isthmuscingulate_3)(lh.superiortemporal_3)(lh.superiortemporal_8)
0	0	0.90857	0.72385	(lh.fusiform_4)(lh.superiortemporal_2)(lh.superiortemporal_3)(lh.superiortemporal_8)
0	0	0.90857	0.72385	(Left-Amygdala)(lh.fusiform_4)(lh.insula_1)(lh.superiortemporal_3)
0	0	0.90857	0.72385	(Left-Putamen)(lh.fusiform_4)(lh.superiortemporal_3)(lh.superiortemporal_8)
0	0	0.92	0.74059	(lh.fusiform_4)(lh.fusiform_7)(lh.superiortemporal_2)(lh.superiortemporal_6)
0	0	0.92	0.74059	(Left-Pallidum)(lh.fusiform_4)(lh.lingual_8)(lh.superiortemporal_6)
0	0	0.92	0.74059	(Left-Amygdala)(lh.fusiform_4)(lh.inferiorparietal_5)(lh.lingual_6)
0	0	0.92	0.74059	(Left-Pallidum)(lh.fusiform_4)(lh.lingual_6)(lh.superiortemporal_6)
0	0	0.91429	0.73222	(lh.fusiform_4)(lh.inferiorparietal_5)(lh.insula_2)(lh.superiortemporal_6)
0	0	0.91429	0.73222	(lh.fusiform_4)(lh.inferiorparietal_5)(lh.superiortemporal_6)
0	0	0.91429	0.73222	(lh.fusiform_4)(lh.parahippocampal_3)(lh.superiortemporal_2)(lh.superiortemporal_6)
0	0	0.91429	0.73222	(Left-Thalamus-Proper)(lh.fusiform_4)(lh.inferiorparietal_5)(lh.superiortemporal_6)
0	0	0.91429	0.73222	(Left-Amygdala)(lh.fusiform_4)(lh.parahippocampal_3)(lh.superiortemporal_6)
0	0	0.91429	0.73222	(lh.fusiform_4)(lh.precuneus_11)(lh.superiortemporal_6)
0	0	0.91429	0.73222	(lh.fusiform_4)(lh.isthmuscingulate_3)(lh.precuneus_11)(lh.superiortemporal_6)
0	0	0.91429	0.73222	(Left-Thalamus-Proper)(lh.fusiform_4)(lh.precuneus_11)(lh.superiortemporal_6)
0	0	0.91429	0.73222	(Left-Putamen)(lh.fusiform_4)(lh.precuneus_11)(lh.superiortemporal_6)
0	0	0.91429	0.73222	(Left-Putamen)(lh.fusiform_4)(lh.inferiorparietal_5)(lh.superiortemporal_6)
0	0	0.91429	0.73222	(lh.fusiform_4)(lh.inferiorparietal_5)(lh.isthmuscingulate_3)(lh.superiortemporal_6)
0	0	0.91429	0.73222	(lh.fusiform_4)(lh.insula_2)(lh.precuneus_11)(lh.superiortemporal_6)
0	0	0.82286	0.61088	(lh.fusiform_4)(lh.inferiortemporal_6)(lh.lingual_6)(lh.lingual_8)
0	0	0.82286	0.61088	(lh.fusiform_4)(lh.fusiform_5)(lh.lingual_8)(lh.precuneus_6)
0	0	0.82286	0.61088	(lh.fusiform_4)(lh.fusiform_5)(lh.isthmuscingulate_3)(lh.precuneus_6)
0	0	0.82286	0.61088	(Left-Putamen)(lh.fusiform_4)(lh.fusiform_5)(lh.precuneus_6)
0	0	0.82286	0.61088	(lh.fusiform_4)(lh.fusiform_5)(lh.precuneus_6)
0	0	0.82286	0.61088	(Left-Thalamus-Proper)(lh.fusiform_4)(lh.fusiform_5)(lh.precuneus_6)
0	0	0.82286	0.61088	(lh.fusiform_4)(lh.inferiortemporal_6)(lh.isthmuscingulate_2)(lh.lingual_8)
0	0	0.82286	0.61088	(lh.fusiform_4)(lh.inferiortemporal_6)(lh.isthmuscingulate_2)(lh.lingual_6)
0	0	0.86857	0.66946	(lh.fusiform_4)(lh.inferiortemporal_1)(lh.insula_1)(lh.lingual_6)
0	0	0.86857	0.66946	(lh.fusiform_4)(lh.inferiorparietal_5)(lh.superiortemporal_8)(lh.transversetemporal_2)
0	0	0.86857	0.66946	(lh.fusiform_4)(lh.parahippocampal_3)(lh.superiortemporal_8)(lh.transversetemporal_2)
0	0	0.86857	0.66946	(lh.fusiform_4)(lh.fusiform_8)(lh.superiortemporal_6)(lh.transversetemporal_2)
0	0	0.87429	0.67782	(lh.fusiform_4)(lh.inferiortemporal_1)(lh.superiortemporal_3)(lh.superiortemporal_8)
0	0	0.87429	0.67782	(lh.isthmuscingulate_2)(lh.precuneus_10)(lh.precuneus_11)(lh.superiortemporal_6)
0	0	0.82857	0.61925	(lh.inferiortemporal_6)(lh.isthmuscingulate_2)(lh.superiortemporal_8)(lh.transversetemporal_2)
0	0	0.82857	0.61925	(lh.fusiform_4)(lh.parahippocampal_1)(lh.superiortemporal_6)(lh.superiortemporal_9)
0	0	0.81143	0.59833	(lh.fusiform_4)(lh.fusiform_7)(lh.precuneus_6)
0	0	0.81143	0.59833	(lh.fusiform_4)(lh.lingual_6)(lh.precuneus_11)(lh.precuneus_6)
0	0	0.81143	0.59833	(Left-Thalamus-Proper)(lh.fusiform_4)(lh.fusiform_7)(lh.precuneus_6)
0	0	0.81143	0.59833	(Left-Putamen)(lh.fusiform_4)(lh.fusiform_7)(lh.precuneus_6)
0	0	0.81143	0.59833	(lh.fusiform_4)(lh.insula_1)(lh.isthmuscingulate_2)(lh.superiortemporal_9)
0	0	0.81143	0.59833	(Left-Pallidum)(lh.fusiform_4)(lh.fusiform_5)(lh.precuneus_10)
0	0	0.81143	0.59833	(lh.fusiform_4)(lh.fusiform_7)(lh.isthmuscingulate_3)(lh.precuneus_6)
0	0	0.81143	0.59833	(lh.fusiform_4)(lh.fusiform_5)(lh.inferiorparietal_5)(lh.precuneus_6)
0	0	0.81143	0.59833	(lh.fusiform_4)(lh.precuneus_11)(lh.precuneus_6)(lh.superiortemporal_2)
0	0	0.81143	0.59833	(lh.fusiform_4)(lh.lingual_8)(lh.precuneus_11)(lh.precuneus_6)
0	0	0.88	0.68619	(lh.fusiform_4)(lh.inferiorparietal_5)(lh.superiortemporal_6)(lh.transversetemporal_2)
0	0	0.88	0.68619	(lh.fusiform_4)(lh.parahippocampal_3)(lh.superiortemporal_6)(lh.transversetemporal_2)
0	0	0.88571	0.69456	(lh.fusiform_4)(lh.fusiform_8)(lh.precuneus_11)(lh.superiortemporal_6)
0	0	0.88571	0.69456	(lh.fusiform_4)(lh.fusiform_7)(lh.superiortemporal_6)(lh.transversetemporal_2)
0	0	0.88571	0.69456	(lh.fusiform_4)(lh.inferiortemporal_1)(lh.lingual_6)(lh.superiortemporal_3)
0	0	0.88571	0.69456	(lh.fusiform_4)(lh.fusiform_8)(lh.lingual_8)(lh.superiortemporal_8)
0	0	0.88571	0.69456	(lh.fusiform_4)(lh.fusiform_8)(lh.inferiorparietal_5)(lh.superiortemporal_6)
0	0	0.83429	0.62762	(lh.fusiform_4)(lh.isthmuscingulate_2)(lh.lingual_8)(lh.superiortemporal_9)
0	0	0.83429	0.62762	(lh.fusiform_4)(lh.fusiform_7)(lh.superiortemporal_6)(lh.superiortemporal_9)
0	0	0.83429	0.62762	(lh.fusiform_4)(lh.isthmuscingulate_2)(lh.lingual_6)(lh.superiortemporal_9)
0	0	0.85714	0.6569	(lh.fusiform_4)(lh.inferiortemporal_1)(lh.insula_1)(lh.superiortemporal_8)
0	0	0.85714	0.6569	(lh.insula_1)(lh.isthmuscingulate_2)(lh.precuneus_10)(lh.superiortemporal_6)
0	0	0.85714	0.6569	(lh.fusiform_4)(lh.inferiortemporal_1)(lh.lingual_6)(lh.transversetemporal_2)
0	0	0.85714	0.6569	(lh.fusiform_4)(lh.inferiortemporal_1)(lh.lingual_8)(lh.transversetemporal_2)
0	0	0.81714	0.60669	(Left-Pallidum)(Left-Putamen)(lh.fusiform_4)(lh.precuneus_6)
0	0	0.81714	0.60669	(Left-Amygdala)(lh.fusiform_4)(lh.inferiortemporal_6)(lh.superiortemporal_3)
0	0	0.81714	0.60669	(Left-Pallidum)(lh.fusiform_4)(lh.precuneus_6)
0	0	0.81714	0.60669	(Left-Pallidum)(lh.fusiform_4)(lh.isthmuscingulate_3)(lh.precuneus_6)
0	0	0.81714	0.60669	(lh.fusiform_4)(lh.inferiortemporal_6)(lh.lingual_8)(lh.superiortemporal_3)
0	0	0.81714	0.60669	(Left-Pallidum)(Left-Thalamus-Proper)(lh.fusiform_4)(lh.precuneus_6)
0	0	0.89143	0.70293	(lh.fusiform_4)(lh.precuneus_11)(lh.superiortemporal_3)(lh.superiortemporal_8)
0	0	0.89143	0.70293	(Left-Putamen)(lh.fusiform_4)(lh.inferiortemporal_1)(lh.lingual_8)
0	0	0.89143	0.70293	(lh.fusiform_4)(lh.inferiortemporal_1)(lh.isthmuscingulate_3)(lh.lingual_8)
0	0	0.89143	0.70293	(Left-Thalamus-Proper)(lh.fusiform_4)(lh.inferiortemporal_1)(lh.lingual_8)
0	0	0.89143	0.70293	(Left-Amygdala)(lh.fusiform_4)(lh.inferiortemporal_1)(lh.lingual_8)
0	0	0.89143	0.70293	(lh.fusiform_4)(lh.inferiortemporal_1)(lh.lingual_8)
0	0	0.89143	0.70293	(lh.fusiform_4)(lh.inferiortemporal_1)(lh.lingual_8)(lh.superiortemporal_2)
0	0	0.89143	0.70293	(lh.fusiform_4)(lh.insula_1)(lh.superiortemporal_2)(lh.superiortemporal_8)
0	0	0.89143	0.70293	(lh.fusiform_4)(lh.inferiorparietal_5)(lh.parahippocampal_1)(lh.superiortemporal_6)
0	0	0.89143	0.70293	(lh.fusiform_4)(lh.inferiortemporal_1)(lh.insula_2)(lh.lingual_8)
0	0	0.89143	0.70293	(lh.fusiform_4)(lh.parahippocampal_3)(lh.superiortemporal_3)(lh.superiortemporal_8)
0	0	0.93714	0.76987	(lh.fusiform_4)(lh.insula_2)(lh.lingual_6)(lh.superiortemporal_2)
0	0	0.93714	0.76987	(lh.fusiform_4)(lh.insula_2)(lh.lingual_8)(lh.superiortemporal_2)
0	0	0.89714	0.7113	(lh.fusiform_4)(lh.parahippocampal_1)(lh.superiortemporal_3)(lh.superiortemporal_6)
0	0	0.89714	0.7113	(lh.fusiform_4)(lh.fusiform_8)(lh.isthmuscingulate_2)(lh.lingual_6)
0	0	0.89714	0.7113	(lh.fusiform_4)(lh.lingual_8)(lh.superiortemporal_3)(lh.transversetemporal_2)
0	0	0.89714	0.7113	(lh.fusiform_4)(lh.inferiorparietal_5)(lh.superiortemporal_2)(lh.superiortemporal_8)
0	0	0.89714	0.7113	(lh.fusiform_4)(lh.parahippocampal_3)(lh.precuneus_11)(lh.superiortemporal_6)
0	0	0.89714	0.7113	(lh.fusiform_4)(lh.fusiform_7)(lh.isthmuscingulate_2)(lh.superiortemporal_8)
0	0	0.89714	0.7113	(Left-Amygdala)(lh.fusiform_4)(lh.superiortemporal_3)(lh.transversetemporal_2)
0	0	0.89714	0.7113	(lh.fusiform_4)(lh.lingual_6)(lh.superiortemporal_3)(lh.transversetemporal_2)
0	0	0.89714	0.7113	(lh.fusiform_4)(lh.inferiorparietal_5)(lh.parahippocampal_3)(lh.superiortemporal_6)
0	0	0.93143	0.76151	(Left-Amygdala)(lh.fusiform_4)(lh.insula_2)(lh.superiortemporal_3)
0	0	0.93143	0.76151	(lh.fusiform_4)(lh.lingual_6)(lh.superiortemporal_3)
0	0	0.93143	0.76151	(lh.fusiform_4)(lh.isthmuscingulate_2)(lh.lingual_6)(lh.superiortemporal_2)
0	0	0.93143	0.76151	(Left-Thalamus-Proper)(lh.fusiform_4)(lh.isthmuscingulate_2)(lh.lingual_6)
0	0	0.93143	0.76151	(lh.fusiform_4)(lh.isthmuscingulate_2)(lh.lingual_8)(lh.superiortemporal_2)
0	0	0.93143	0.76151	(lh.fusiform_4)(lh.isthmuscingulate_3)(lh.lingual_6)(lh.superiortemporal_3)
0	0	0.93143	0.76151	(lh.fusiform_4)(lh.isthmuscingulate_2)(lh.lingual_8)
0	0	0.93143	0.76151	(Left-Amygdala)(lh.fusiform_4)(lh.isthmuscingulate_2)(lh.superiortemporal_2)
0	0	0.93143	0.76151	(Left-Amygdala)(lh.fusiform_4)(lh.isthmuscingulate_3)(lh.superiortemporal_3)
0	0	0.93143	0.76151	(Left-Putamen)(lh.fusiform_4)(lh.lingual_6)(lh.superiortemporal_3)
0	0	0.93143	0.76151	(Left-Putamen)(lh.fusiform_4)(lh.isthmuscingulate_2)(lh.lingual_6)
0	0	0.93143	0.76151	(Left-Amygdala)(Left-Putamen)(lh.fusiform_4)(lh.superiortemporal_3)
0	0	0.93143	0.76151	(Left-Amygdala)(Left-Thalamus-Proper)(lh.fusiform_4)(lh.isthmuscingulate_2)
0	0	0.93143	0.76151	(Left-Amygdala)(lh.fusiform_4)(lh.superiortemporal_3)
0	0	0.93143	0.76151	(Left-Thalamus-Proper)(lh.fusiform_4)(lh.lingual_6)(lh.superiortemporal_3)
0	0	0.93143	0.76151	(lh.fusiform_4)(lh.isthmuscingulate_2)(lh.lingual_6)
0	0	0.93143	0.76151	(lh.fusiform_4)(lh.isthmuscingulate_2)(lh.isthmuscingulate_3)(lh.lingual_6)
0	0	0.93143	0.76151	(lh.fusiform_4)(lh.lingual_6)(lh.superiortemporal_2)(lh.superiortemporal_3)
0	0	0.93143	0.76151	(Left-Amygdala)(lh.fusiform_4)(lh.fusiform_5)(lh.lingual_6)
0	0	0.93143	0.76151	(Left-Putamen)(lh.fusiform_4)(lh.isthmuscingulate_2)(lh.lingual_8)
0	0	0.93143	0.76151	(Left-Amygdala)(Left-Putamen)(lh.fusiform_4)(lh.isthmuscingulate_2)
0	0	0.93143	0.76151	(Left-Amygdala)(Left-Thalamus-Proper)(lh.fusiform_4)(lh.superiortemporal_3)
0	0	0.93143	0.76151	(Left-Amygdala)(lh.fusiform_4)(lh.isthmuscingulate_2)
0	0	0.93143	0.76151	(lh.fusiform_4)(lh.isthmuscingulate_2)(lh.isthmuscingulate_3)(lh.lingual_8)
0	0	0.93143	0.76151	(Left-Thalamus-Proper)(lh.fusiform_4)(lh.isthmuscingulate_2)(lh.lingual_8)
0	0	0.93143	0.76151	(Left-Amygdala)(lh.fusiform_4)(lh.isthmuscingulate_2)(lh.isthmuscingulate_3)
0	0	0.93143	0.76151	(Left-Amygdala)(lh.fusiform_4)(lh.insula_2)(lh.isthmuscingulate_2)
0	0	0.93143	0.76151	(Left-Amygdala)(lh.fusiform_4)(lh.superiortemporal_2)(lh.superiortemporal_3)
0	0	0.86286	0.66527	(lh.fusiform_4)(lh.inferiorparietal_5)(lh.inferiortemporal_1)(lh.superiortemporal_8)
0	0	0.86286	0.66527	(lh.fusiform_4)(lh.inferiortemporal_1)(lh.insula_1)(lh.isthmuscingulate_2)
0	0	0.90286	0.71967	(lh.fusiform_4)(lh.insula_4)(lh.isthmuscingulate_2)(lh.superiortemporal_6)
0	0	0.90286	0.71967	(lh.fusiform_4)(lh.fusiform_7)(lh.inferiorparietal_5)(lh.superiortemporal_6)
0	0	0.90286	0.71967	(lh.fusiform_4)(lh.insula_1)(lh.isthmuscingulate_2)(lh.superiortemporal_3)
0	0	0.90286	0.71967	(lh.fusiform_4)(lh.lingual_6)(lh.lingual_8)(lh.parahippocampal_1)
0	0	0.90286	0.71967	(Left-Putamen)(lh.fusiform_4)(lh.fusiform_8)(lh.superiortemporal_6)
0	0	0.90286	0.71967	(lh.fusiform_4)(lh.fusiform_8)(lh.insula_2)(lh.superiortemporal_6)
0	0	0.90286	0.71967	(lh.fusiform_4)(lh.fusiform_8)(lh.isthmuscingulate_3)(lh.superiortemporal_6)
0	0	0.90286	0.71967	(Left-Amygdala)(lh.fusiform_4)(lh.fusiform_8)(lh.superiortemporal_6)
0	0	0.90286	0.71967	(Left-Thalamus-Proper)(lh.fusiform_4)(lh.fusiform_8)(lh.superiortemporal_6)
0	0	0.90286	0.71967	(lh.fusiform_4)(lh.fusiform_7)(lh.precuneus_11)(lh.superiortemporal_6)
0	0	0.90286	0.71967	(lh.fusiform_4)(lh.fusiform_5)(lh.superiortemporal_3)(lh.superiortemporal_8)
0	0	0.90286	0.71967	(lh.fusiform_4)(lh.fusiform_7)(lh.lingual_6)(lh.superiortemporal_8)
0	0	0.90286	0.71967	(lh.fusiform_4)(lh.insula_4)(lh.superiortemporal_3)(lh.superiortemporal_6)
0	0	0.90286	0.71967	(lh.fusiform_4)(lh.fusiform_8)(lh.superiortemporal_6)
0	0	0.84	0.63598	(Left-Putamen)(lh.fusiform_4)(lh.superiortemporal_6)(lh.superiortemporal_9)
0	0	0.84	0.63598	(lh.fusiform_4)(lh.superiortemporal_6)(lh.superiortemporal_9)
0	0	0.84	0.63598	(lh.fusiform_4)(lh.insula_2)(lh.superiortemporal_6)(lh.superiortemporal_9)
0	0	0.84	0.63598	(Left-Thalamus-Proper)(lh.fusiform_4)(lh.superiortemporal_6)(lh.superiortemporal_9)
0	0	0.84	0.63598	(lh.fusiform_4)(lh.isthmuscingulate_3)(lh.superiortemporal_6)(lh.superiortemporal_9)
0	0	0.84	0.63598	(Left-Amygdala)(lh.fusiform_4)(lh.superiortemporal_6)(lh.superiortemporal_9)
0	0	0.92571	0.75314	(Left-Thalamus-Proper)(lh.fusiform_4)(lh.fusiform_5)(lh.superiortemporal_6)
0	0	0.92571	0.75314	(Left-Putamen)(lh.fusiform_4)(lh.fusiform_5)(lh.superiortemporal_6)
0	0	0.92571	0.75314	(lh.fusiform_4)(lh.fusiform_5)(lh.insula_2)(lh.superiortemporal_6)
0	0	0.92571	0.75314	(lh.fusiform_4)(lh.fusiform_5)(lh.superiortemporal_6)
0	0	0.92571	0.75314	(lh.fusiform_4)(lh.insula_2)(lh.isthmuscingulate_2)(lh.superiortemporal_3)
0	0	0.92571	0.75314	(lh.fusiform_4)(lh.fusiform_5)(lh.isthmuscingulate_3)(lh.superiortemporal_6)
0	0	0.90857	0.72803	(lh.fusiform_4)(lh.fusiform_5)(lh.inferiorparietal_5)(lh.superiortemporal_6)
0	0	0.90857	0.72803	(lh.fusiform_4)(lh.fusiform_5)(lh.precuneus_11)(lh.superiortemporal_6)
0	0	0.92	0.74477	(lh.fusiform_4)(lh.fusiform_7)(lh.insula_2)(lh.superiortemporal_6)
0	0	0.92	0.74477	(Left-Amygdala)(lh.fusiform_4)(lh.lingual_8)(lh.precuneus_11)
0	0	0.92	0.74477	(Left-Thalamus-Proper)(lh.fusiform_4)(lh.fusiform_7)(lh.superiortemporal_6)
0	0	0.92	0.74477	(Left-Amygdala)(lh.fusiform_4)(lh.fusiform_7)(lh.superiortemporal_6)
0	0	0.92	0.74477	(Left-Amygdala)(lh.fusiform_4)(lh.lingual_6)(lh.precuneus_11)
0	0	0.92	0.74477	(Left-Amygdala)(lh.fusiform_4)(lh.inferiorparietal_5)(lh.lingual_8)
0	0	0.92	0.74477	(Left-Putamen)(lh.fusiform_4)(lh.fusiform_7)(lh.superiortemporal_6)
0	0	0.92	0.74477	(Left-Amygdala)(lh.fusiform_4)(lh.lingual_8)(lh.parahippocampal_3)
0	0	0.92	0.74477	(lh.fusiform_4)(lh.fusiform_7)(lh.isthmuscingulate_3)(lh.superiortemporal_6)
0	0	0.92	0.74477	(lh.fusiform_4)(lh.lingual_6)(lh.lingual_8)(lh.parahippocampal_3)
0	0	0.92	0.74477	(lh.fusiform_4)(lh.fusiform_7)(lh.lingual_6)(lh.lingual_8)
0	0	0.92	0.74477	(lh.fusiform_4)(lh.fusiform_7)(lh.superiortemporal_6)
0	0	0.92	0.74477	(lh.fusiform_4)(lh.inferiorparietal_5)(lh.lingual_6)(lh.lingual_8)
0	0	0.92	0.74477	(Left-Amygdala)(lh.fusiform_4)(lh.lingual_6)(lh.parahippocampal_3)
0	0	0.80571	0.59414	(lh.fusiform_4)(lh.fusiform_5)(lh.fusiform_7)(lh.precuneus_6)
0	0	0.80571	0.59414	(Brain-Stem)(Left-Amygdala)(lh.fusiform_4)(lh.precuneus_6)
0	0	0.80571	0.59414	(Left-Pallidum)(lh.fusiform_4)(lh.inferiorparietal_5)(lh.precuneus_6)
0	0	0.91429	0.7364	(Left-Thalamus-Proper)(lh.fusiform_4)(lh.superiortemporal_2)(lh.superiortemporal_8)
0	0	0.91429	0.7364	(lh.fusiform_4)(lh.parahippocampal_3)(lh.superiortemporal_6)
0	0	0.91429	0.7364	(lh.fusiform_4)(lh.superiortemporal_2)(lh.superiortemporal_8)
0	0	0.91429	0.7364	(Left-Pallidum)(lh.fusiform_4)(lh.isthmuscingulate_2)(lh.superiortemporal_6)
0	0	0.91429	0.7364	(lh.fusiform_4)(lh.isthmuscingulate_3)(lh.parahippocampal_3)(lh.superiortemporal_6)
0	0	0.91429	0.7364	(lh.fusiform_4)(lh.inferiorparietal_5)(lh.lingual_8)(lh.superiortemporal_3)
0	0	0.91429	0.7364	(Left-Amygdala)(lh.fusiform_4)(lh.inferiorparietal_5)(lh.isthmuscingulate_2)
0	0	0.91429	0.7364	(Left-Putamen)(lh.fusiform_4)(lh.parahippocampal_3)(lh.superiortemporal_6)
0	0	0.91429	0.7364	(Left-Pallidum)(lh.fusiform_4)(lh.superiortemporal_3)(lh.superiortemporal_6)
0	0	0.91429	0.7364	(Left-Amygdala)(lh.fusiform_4)(lh.superiortemporal_2)(lh.superiortemporal_8)
0	0	0.91429	0.7364	(lh.fusiform_4)(lh.fusiform_7)(lh.lingual_8)(lh.superiortemporal_3)
0	0	0.91429	0.7364	(Left-Amygdala)(lh.fusiform_4)(lh.isthmuscingulate_2)(lh.precuneus_11)
0	0	0.91429	0.7364	(lh.fusiform_4)(lh.insula_1)(lh.insula_2)(lh.lingual_6)
0	0	0.91429	0.7364	(lh.fusiform_4)(lh.isthmuscingulate_3)(lh.superiortemporal_2)(lh.superiortemporal_8)
0	0	0.91429	0.7364	(Left-Amygdala)(lh.fusiform_4)(lh.inferiorparietal_5)(lh.superiortemporal_3)
0	0	0.91429	0.7364	(lh.fusiform_4)(lh.insula_2)(lh.parahippocampal_3)(lh.superiortemporal_6)
0	0	0.91429	0.7364	(Left-Thalamus-Proper)(lh.fusiform_4)(lh.parahippocampal_3)(lh.superiortemporal_6)
0	0	0.91429	0.7364	(Left-Putamen)(lh.fusiform_4)(lh.superiortemporal_2)(lh.superiortemporal_8)
0	0	0.91429	0.7364	(lh.fusiform_4)(lh.inferiorparietal_5)(lh.lingual_6)(lh.superiortemporal_3)
0	0	0.91429	0.7364	(lh.fusiform_4)(lh.inferiorparietal_5)(lh.isthmuscingulate_2)(lh.lingual_6)
0	0	0.91429	0.7364	(lh.fusiform_4)(lh.insula_2)(lh.superiortemporal_2)(lh.superiortemporal_8)
0	0	0.91429	0.7364	(lh.fusiform_4)(lh.insula_1)(lh.insula_2)(lh.lingual_8)
0	0	0.91429	0.7364	(lh.fusiform_4)(lh.lingual_8)(lh.parahippocampal_3)(lh.superiortemporal_3)
0	0	0.82286	0.61506	(lh.fusiform_4)(lh.inferiortemporal_6)(lh.insula_2)(lh.lingual_6)
0	0	0.82286	0.61506	(lh.fusiform_4)(lh.inferiortemporal_6)(lh.insula_2)(lh.isthmuscingulate_2)
0	0	0.82286	0.61506	(lh.fusiform_4)(lh.superiortemporal_6)(lh.superiortemporal_8)(lh.superiortemporal_9)
0	0	0.82286	0.61506	(Left-Amygdala)(lh.fusiform_4)(lh.inferiortemporal_6)(lh.superiortemporal_2)
0	0	0.82286	0.61506	(lh.fusiform_4)(lh.inferiorparietal_5)(lh.isthmuscingulate_2)(lh.superiortemporal_9)
0	0	0.82286	0.61506	(lh.fusiform_4)(lh.parahippocampal_3)(lh.superiortemporal_6)(lh.superiortemporal_9)
0	0	0.82286	0.61506	(lh.fusiform_4)(lh.isthmuscingulate_2)(lh.parahippocampal_1)(lh.superiortemporal_9)
0	0	0.82286	0.61506	(lh.fusiform_4)(lh.inferiortemporal_6)(lh.insula_2)(lh.lingual_8)
1e-05	0	0.86857	0.67364	(lh.isthmuscingulate_2)(lh.precuneus_10)(lh.precuneus_11)(lh.superiortemporal_8)
1e-05	0	0.86857	0.67364	(lh.isthmuscingulate_2)(lh.lingual_6)(lh.precuneus_10)(lh.superiortemporal_6)
1e-05	0	0.87429	0.68201	(lh.fusiform_4)(lh.fusiform_7)(lh.superiortemporal_8)(lh.transversetemporal_2)
1e-05	0	0.87429	0.68201	(lh.fusiform_4)(lh.inferiorparietal_5)(lh.inferiortemporal_1)(lh.lingual_8)
1e-05	0	0.87429	0.68201	(lh.fusiform_4)(lh.inferiortemporal_1)(lh.lingual_8)(lh.parahippocampal_3)
1e-05	0	0.87429	0.68201	(lh.fusiform_4)(lh.inferiorparietal_5)(lh.inferiortemporal_1)(lh.lingual_6)
1e-05	0	0.82857	0.62343	(lh.fusiform_4)(lh.fusiform_7)(lh.isthmuscingulate_2)(lh.superiortemporal_9)
1e-05	0	0.82857	0.62343	(lh.fusiform_4)(lh.isthmuscingulate_2)(lh.superiortemporal_3)(lh.superiortemporal_9)
1e-05	0	0.81143	0.60251	(lh.fusiform_4)(lh.insula_1)(lh.superiortemporal_3)(lh.superiortemporal_9)
1e-05	0	0.81143	0.60251	(lh.fusiform_4)(lh.precuneus_11)(lh.precuneus_6)
1e-05	0	0.81143	0.60251	(Left-Pallidum)(lh.fusiform_4)(lh.fusiform_5)(lh.precuneus_6)
1e-05	0	0.81143	0.60251	(Left-Amygdala)(lh.fusiform_4)(lh.inferiortemporal_6)(lh.parahippocampal_3)
1e-05	0	0.81143	0.60251	(lh.fusiform_4)(lh.isthmuscingulate_3)(lh.precuneus_11)(lh.precuneus_6)
1e-05	0	0.81143	0.60251	(Left-Putamen)(lh.fusiform_4)(lh.precuneus_11)(lh.precuneus_6)
1e-05	0	0.81143	0.60251	(Left-Thalamus-Proper)(lh.fusiform_4)(lh.precuneus_11)(lh.precuneus_6)
1e-05	0	0.85143	0.65272	(lh.fusiform_4)(lh.inferiortemporal_1)(lh.isthmuscingulate_2)(lh.transversetemporal_2)
1e-05	0	0.88	0.69038	(lh.fusiform_4)(lh.inferiortemporal_1)(lh.superiortemporal_8)
1e-05	0	0.88	0.69038	(lh.fusiform_4)(lh.inferiortemporal_1)(lh.insula_2)(lh.superiortemporal_8)
1e-05	0	0.88	0.69038	(Left-Thalamus-Proper)(lh.fusiform_4)(lh.inferiortemporal_1)(lh.superiortemporal_8)
1e-05	0	0.88	0.69038	(lh.fusiform_4)(lh.inferiortemporal_1)(lh.superiortemporal_2)(lh.superiortemporal_8)
1e-05	0	0.88	0.69038	(lh.fusiform_4)(lh.insula_1)(lh.isthmuscingulate_2)(lh.transversetemporal_2)
1e-05	0	0.88	0.69038	(lh.fusiform_4)(lh.inferiortemporal_1)(lh.isthmuscingulate_3)(lh.superiortemporal_8)
1e-05	0	0.88	0.69038	(Left-Amygdala)(lh.fusiform_4)(lh.inferiortemporal_1)(lh.superiortemporal_8)
1e-05	0	0.88	0.69038	(Left-Putamen)(lh.fusiform_4)(lh.inferiortemporal_1)(lh.superiortemporal_8)
1e-05	0	0.88	0.69038	(lh.fusiform_4)(lh.fusiform_8)(lh.isthmuscingulate_2)(lh.superiortemporal_8)
1e-05	0	0.88	0.69038	(lh.fusiform_4)(lh.inferiortemporal_1)(lh.isthmuscingulate_2)(lh.superiortemporal_3)
1e-05	0	0.88	0.69038	(lh.fusiform_4)(lh.fusiform_8)(lh.insula_1)(lh.lingual_8)
1e-05	0	0.88571	0.69874	(lh.fusiform_4)(lh.insula_1)(lh.lingual_6)(lh.transversetemporal_2)
1e-05	0	0.88571	0.69874	(lh.fusiform_4)(lh.insula_1)(lh.lingual_8)(lh.transversetemporal_2)
1e-05	0	0.88571	0.69874	(lh.fusiform_4)(lh.parahippocampal_1)(lh.superiortemporal_6)(lh.superiortemporal_8)
1e-05	0	0.88571	0.69874	(lh.fusiform_4)(lh.fusiform_7)(lh.inferiortemporal_1)(lh.lingual_8)
1e-05	0	0.88571	0.69874	(lh.fusiform_4)(lh.fusiform_8)(lh.parahippocampal_3)(lh.superiortemporal_6)
1e-05	0	0.88571	0.69874	(Left-Amygdala)(lh.fusiform_4)(lh.insula_1)(lh.transversetemporal_2)
1e-05	0	0.83429	0.6318	(Left-Amygdala)(lh.fusiform_4)(lh.isthmuscingulate_2)(lh.superiortemporal_9)
1e-05	0	0.83429	0.6318	(lh.fusiform_4)(lh.insula_2)(lh.isthmuscingulate_2)(lh.superiortemporal_9)
1e-05	0	0.83429	0.6318	(lh.fusiform_4)(lh.lingual_6)(lh.superiortemporal_3)(lh.superiortemporal_9)
1e-05	0	0.83429	0.6318	(lh.fusiform_4)(lh.lingual_8)(lh.superiortemporal_3)(lh.superiortemporal_9)
1e-05	0	0.83429	0.6318	(lh.fusiform_4)(lh.fusiform_5)(lh.superiortemporal_6)(lh.superiortemporal_9)
1e-05	0	0.81714	0.61088	(lh.fusiform_4)(lh.isthmuscingulate_2)(lh.superiortemporal_8)(lh.superiortemporal_9)
1e-05	0	0.81714	0.61088	(lh.fusiform_4)(lh.insula_1)(lh.lingual_6)(lh.superiortemporal_9)
1e-05	0	0.81714	0.61088	(lh.fusiform_4)(lh.inferiortemporal_6)(lh.isthmuscingulate_2)(lh.superiortemporal_3)
1e-05	0	0.81714	0.61088	(lh.fusiform_4)(lh.insula_1)(lh.lingual_8)(lh.superiortemporal_9)
1e-05	0	0.81714	0.61088	(lh.fusiform_4)(lh.inferiortemporal_6)(lh.lingual_6)(lh.superiortemporal_3)
1e-05	0	0.85714	0.66109	(lh.insula_1)(lh.precuneus_10)(lh.precuneus_11)(lh.superiortemporal_6)
1e-05	0	0.85714	0.66109	(lh.fusiform_4)(lh.fusiform_8)(lh.superiortemporal_8)(lh.transversetemporal_2)
1e-05	0	0.89143	0.70711	(lh.fusiform_4)(lh.inferiortemporal_1)(lh.insula_2)(lh.lingual_6)
1e-05	0	0.89143	0.70711	(Left-Thalamus-Proper)(lh.fusiform_4)(lh.inferiortemporal_1)(lh.lingual_6)
1e-05	0	0.89143	0.70711	(lh.fusiform_4)(lh.isthmuscingulate_2)(lh.superiortemporal_3)(lh.transversetemporal_2)
1e-05	0	0.89143	0.70711	(lh.fusiform_4)(lh.insula_1)(lh.superiortemporal_8)
1e-05	0	0.89143	0.70711	(Left-Amygdala)(lh.fusiform_4)(lh.inferiortemporal_1)(lh.lingual_6)
1e-05	0	0.89143	0.70711	(lh.fusiform_4)(lh.inferiortemporal_1)(lh.lingual_6)
1e-05	0	0.89143	0.70711	(Left-Putamen)(lh.fusiform_4)(lh.insula_1)(lh.superiortemporal_8)
1e-05	0	0.89143	0.70711	(lh.fusiform_4)(lh.fusiform_8)(lh.isthmuscingulate_2)(lh.superiortemporal_3)
1e-05	0	0.89143	0.70711	(Left-Putamen)(lh.fusiform_4)(lh.inferiortemporal_1)(lh.lingual_6)
1e-05	0	0.89143	0.70711	(lh.fusiform_4)(lh.inferiortemporal_1)(lh.isthmuscingulate_3)(lh.lingual_6)
1e-05	0	0.89143	0.70711	(lh.fusiform_4)(lh.insula_1)(lh.isthmuscingulate_3)(lh.superiortemporal_8)
1e-05	0	0.89143	0.70711	(Left-Amygdala)(lh.fusiform_4)(lh.insula_1)(lh.superiortemporal_8)
1e-05	0	0.89143	0.70711	(Left-Thalamus-Proper)(lh.fusiform_4)(lh.insula_1)(lh.superiortemporal_8)
1e-05	0	0.89143	0.70711	(lh.fusiform_4)(lh.inferiortemporal_1)(lh.lingual_6)(lh.superiortemporal_2)
1e-05	0	0.89143	0.70711	(lh.fusiform_4)(lh.insula_1)(lh.insula_2)(lh.superiortemporal_8)
1e-05	0	0.93714	0.77406	(lh.fusiform_4)(lh.insula_2)(lh.lingual_6)
1e-05	0	0.93714	0.77406	(lh.fusiform_4)(lh.insula_2)(lh.isthmuscingulate_3)(lh.lingual_6)
1e-05	0	0.93714	0.77406	(Left-Putamen)(lh.fusiform_4)(lh.insula_2)(lh.lingual_6)
1e-05	0	0.93714	0.77406	(lh.fusiform_4)(lh.insula_2)(lh.isthmuscingulate_3)(lh.lingual_8)
1e-05	0	0.93714	0.77406	(Left-Putamen)(lh.fusiform_4)(lh.insula_2)(lh.lingual_8)
1e-05	0	0.93714	0.77406	(Left-Thalamus-Proper)(lh.fusiform_4)(lh.insula_2)(lh.lingual_8)
1e-05	0	0.93714	0.77406	(lh.fusiform_4)(lh.insula_2)(lh.lingual_8)
1e-05	0	0.93714	0.77406	(Left-Thalamus-Proper)(lh.fusiform_4)(lh.insula_2)(lh.lingual_6)
1e-05	0	0.89714	0.71548	(lh.entorhinal_1)(lh.fusiform_4)(lh.lingual_8)(lh.superiortemporal_6)
1e-05	0	0.89714	0.71548	(lh.fusiform_4)(lh.fusiform_7)(lh.fusiform_8)(lh.superiortemporal_6)
1e-05	0	0.89714	0.71548	(lh.fusiform_4)(lh.fusiform_8)(lh.lingual_6)(lh.superiortemporal_3)
1e-05	0	0.89714	0.71548	(Left-Putamen)(lh.fusiform_4)(lh.inferiorparietal_5)(lh.superiortemporal_8)
1e-05	0	0.89714	0.71548	(lh.entorhinal_1)(lh.fusiform_4)(lh.lingual_6)(lh.superiortemporal_6)
1e-05	0	0.89714	0.71548	(lh.fusiform_4)(lh.fusiform_7)(lh.superiortemporal_3)(lh.superiortemporal_8)
1e-05	0	0.89714	0.71548	(lh.fusiform_4)(lh.precuneus_11)(lh.superiortemporal_2)(lh.superiortemporal_8)
1e-05	0	0.89714	0.71548	(lh.fusiform_4)(lh.isthmuscingulate_2)(lh.lingual_6)(lh.parahippocampal_1)
1e-05	0	0.89714	0.71548	(lh.fusiform_4)(lh.inferiorparietal_5)(lh.superiortemporal_8)
1e-05	0	0.89714	0.71548	(lh.fusiform_4)(lh.parahippocampal_3)(lh.superiortemporal_2)(lh.superiortemporal_8)
1e-05	0	0.89714	0.71548	(lh.fusiform_4)(lh.inferiorparietal_5)(lh.precuneus_11)(lh.superiortemporal_6)
1e-05	0	0.89714	0.71548	(lh.fusiform_4)(lh.isthmuscingulate_2)(lh.lingual_8)(lh.parahippocampal_1)
1e-05	0	0.89714	0.71548	(Left-Amygdala)(lh.fusiform_4)(lh.inferiorparietal_5)(lh.superiortemporal_8)
1e-05	0	0.89714	0.71548	(lh.fusiform_4)(lh.inferiorparietal_5)(lh.insula_2)(lh.superiortemporal_8)
1e-05	0	0.89714	0.71548	(lh.fusiform_4)(lh.fusiform_5)(lh.isthmuscingulate_2)(lh.transversetemporal_2)
1e-05	0	0.89714	0.71548	(lh.fusiform_4)(lh.insula_2)(lh.isthmuscingulate_2)(lh.transversetemporal_2)
1e-05	0	0.89714	0.71548	(Left-Thalamus-Proper)(lh.fusiform_4)(lh.inferiorparietal_5)(lh.superiortemporal_8)
1e-05	0	0.89714	0.71548	(lh.fusiform_4)(lh.fusiform_5)(lh.fusiform_8)(lh.superiortemporal_6)
1e-05	0	0.89714	0.71548	(lh.fusiform_4)(lh.inferiorparietal_5)(lh.isthmuscingulate_3)(lh.superiortemporal_8)
1e-05	0	0.86286	0.66946	(lh.fusiform_4)(lh.inferiortemporal_1)(lh.insula_1)(lh.superiortemporal_3)
1e-05	0	0.86286	0.66946	(lh.fusiform_7)(lh.isthmuscingulate_2)(lh.precuneus_10)(lh.superiortemporal_6)
1e-05	0	0.86286	0.66946	(lh.isthmuscingulate_2)(lh.lingual_6)(lh.precuneus_10)(lh.superiortemporal_8)
1e-05	0	0.86286	0.66946	(lh.fusiform_4)(lh.inferiortemporal_1)(lh.precuneus_11)(lh.superiortemporal_8)
1e-05	0	0.86286	0.66946	(lh.fusiform_4)(lh.inferiortemporal_1)(lh.parahippocampal_3)(lh.superiortemporal_8)
1e-05	0	0.86286	0.66946	(lh.fusiform_4)(lh.fusiform_8)(lh.isthmuscingulate_2)(lh.transversetemporal_2)
1e-05	0	0.86286	0.66946	(lh.fusiform_4)(lh.fusiform_6)(lh.fusiform_8)(lh.superiortemporal_6)
1e-05	0	0.84	0.64017	(lh.fusiform_4)(lh.lingual_6)(lh.lingual_8)(lh.superiortemporal_9)
1e-05	0	0.84	0.64017	(lh.fusiform_4)(lh.inferiortemporal_1)(lh.insula_1)(lh.transversetemporal_2)
1e-05	0	0.93143	0.76569	(lh.fusiform_4)(lh.fusiform_5)(lh.lingual_6)(lh.lingual_8)
1e-05	0	0.93143	0.76569	(Left-Amygdala)(lh.fusiform_4)(lh.fusiform_5)(lh.lingual_8)
1e-05	0	0.90286	0.72385	(lh.fusiform_4)(lh.insula_2)(lh.lingual_6)(lh.transversetemporal_2)
1e-05	0	0.90286	0.72385	(Left-Pallidum)(lh.fusiform_4)(lh.lingual_8)(lh.superiortemporal_8)
1e-05	0	0.90286	0.72385	(lh.fusiform_4)(lh.fusiform_7)(lh.parahippocampal_3)(lh.superiortemporal_6)
1e-05	0	0.90286	0.72385	(lh.fusiform_4)(lh.lingual_8)(lh.superiortemporal_2)(lh.transversetemporal_2)
1e-05	0	0.90286	0.72385	(lh.fusiform_4)(lh.lingual_6)(lh.superiortemporal_2)(lh.transversetemporal_2)
1e-05	0	0.90286	0.72385	(Left-Amygdala)(lh.fusiform_4)(lh.superiortemporal_2)(lh.transversetemporal_2)
1e-05	0	0.90286	0.72385	(Left-Amygdala)(lh.fusiform_4)(lh.fusiform_5)(lh.transversetemporal_2)
1e-05	0	0.90286	0.72385	(lh.fusiform_4)(lh.insula_2)(lh.lingual_8)(lh.transversetemporal_2)
1e-05	0	0.90286	0.72385	(lh.fusiform_4)(lh.fusiform_8)(lh.lingual_8)(lh.superiortemporal_2)
1e-05	0	0.90286	0.72385	(lh.fusiform_4)(lh.fusiform_5)(lh.lingual_6)(lh.transversetemporal_2)
1e-05	0	0.90286	0.72385	(lh.fusiform_4)(lh.parahippocampal_1)(lh.superiortemporal_2)(lh.superiortemporal_6)
1e-05	0	0.80571	0.59833	(Brain-Stem)(lh.fusiform_4)(lh.isthmuscingulate_2)(lh.precuneus_6)
1e-05	0	0.92571	0.75732	(lh.fusiform_4)(lh.fusiform_5)(lh.lingual_6)(lh.superiortemporal_3)
1e-05	0	0.92571	0.75732	(Left-Amygdala)(lh.fusiform_4)(lh.fusiform_5)(lh.superiortemporal_3)
1e-05	0	0.92571	0.75732	(Left-Thalamus-Proper)(lh.fusiform_4)(lh.isthmuscingulate_2)(lh.superiortemporal_3)
1e-05	0	0.92571	0.75732	(Left-Pallidum)(lh.fusiform_4)(lh.lingual_6)(lh.lingual_8)
1e-05	0	0.92571	0.75732	(lh.fusiform_4)(lh.isthmuscingulate_2)(lh.superiortemporal_2)(lh.superiortemporal_3)
1e-05	0	0.92571	0.75732	(lh.fusiform_4)(lh.isthmuscingulate_2)(lh.superiortemporal_3)
1e-05	0	0.92571	0.75732	(Left-Amygdala)(lh.fusiform_4)(lh.fusiform_5)(lh.isthmuscingulate_2)
1e-05	0	0.92571	0.75732	(Left-Putamen)(lh.fusiform_4)(lh.isthmuscingulate_2)(lh.superiortemporal_3)
1e-05	0	0.92571	0.75732	(lh.fusiform_4)(lh.fusiform_5)(lh.lingual_8)(lh.superiortemporal_3)
1e-05	0	0.92571	0.75732	(lh.fusiform_4)(lh.fusiform_5)(lh.isthmuscingulate_2)(lh.lingual_6)
1e-05	0	0.92571	0.75732	(lh.fusiform_4)(lh.isthmuscingulate_2)(lh.isthmuscingulate_3)(lh.superiortemporal_3)
1e-05	0	0.90857	0.73222	(lh.fusiform_4)(lh.fusiform_5)(lh.superiortemporal_2)(lh.superiortemporal_8)
1e-05	0	0.90857	0.73222	(lh.fusiform_4)(lh.fusiform_5)(lh.parahippocampal_3)(lh.superiortemporal_6)
1e-05	0	0.90857	0.73222	(lh.fusiform_4)(lh.inferiorparietal_5)(lh.isthmuscingulate_2)(lh.superiortemporal_3)
1e-05	0	0.90857	0.73222	(lh.fusiform_4)(lh.insula_1)(lh.insula_2)(lh.superiortemporal_3)
1e-05	0	0.90857	0.73222	(lh.fusiform_4)(lh.insula_1)(lh.insula_2)(lh.isthmuscingulate_2)
1e-05	0	0.82286	0.61925	(lh.fusiform_6)(lh.isthmuscingulate_2)(lh.precuneus_6)(lh.superiortemporal_6)
1e-05	0	0.82286	0.61925	(Left-Amygdala)(lh.fusiform_4)(lh.inferiortemporal_6)(lh.isthmuscingulate_3)
1e-05	0	0.82286	0.61925	(Left-Amygdala)(Left-Putamen)(lh.fusiform_4)(lh.inferiortemporal_6)
1e-05	0	0.82286	0.61925	(lh.fusiform_4)(lh.fusiform_8)(lh.superiortemporal_6)(lh.superiortemporal_9)
1e-05	0	0.82286	0.61925	(Left-Amygdala)(lh.fusiform_4)(lh.inferiortemporal_6)(lh.insula_2)
1e-05	0	0.82286	0.61925	(lh.fusiform_4)(lh.inferiorparietal_5)(lh.superiortemporal_3)(lh.superiortemporal_9)
1e-05	0	0.82286	0.61925	(lh.fusiform_4)(lh.inferiortemporal_6)(lh.lingual_8)(lh.superiortemporal_2)
1e-05	0	0.82286	0.61925	(lh.fusiform_4)(lh.inferiortemporal_6)(lh.lingual_6)(lh.superiortemporal_2)
1e-05	0	0.82286	0.61925	(Left-Amygdala)(lh.fusiform_4)(lh.inferiortemporal_6)
1e-05	0	0.82286	0.61925	(Left-Amygdala)(Left-Thalamus-Proper)(lh.fusiform_4)(lh.inferiortemporal_6)
1e-05	0	0.92	0.74895	(lh.fusiform_4)(lh.inferiorparietal_5)(lh.insula_2)(lh.lingual_6)
1e-05	0	0.92	0.74895	(lh.fusiform_4)(lh.lingual_6)(lh.lingual_8)(lh.precuneus_11)
1e-05	0	0.91429	0.74059	(Left-Amygdala)(lh.fusiform_4)(lh.superiortemporal_8)
1e-05	0	0.91429	0.74059	(lh.fusiform_4)(lh.lingual_8)(lh.precuneus_11)(lh.superiortemporal_3)
1e-05	0	0.91429	0.74059	(Left-Putamen)(lh.fusiform_4)(lh.superiortemporal_8)
1e-05	0	0.91429	0.74059	(lh.fusiform_4)(lh.isthmuscingulate_2)(lh.lingual_6)(lh.precuneus_11)
1e-05	0	0.91429	0.74059	(lh.fusiform_4)(lh.fusiform_7)(lh.lingual_6)(lh.superiortemporal_3)
1e-05	0	0.91429	0.74059	(Left-Putamen)(lh.fusiform_4)(lh.insula_2)(lh.superiortemporal_8)
1e-05	0	0.91429	0.74059	(lh.fusiform_4)(lh.insula_2)(lh.superiortemporal_8)
1e-05	0	0.91429	0.74059	(lh.fusiform_4)(lh.isthmuscingulate_3)(lh.superiortemporal_8)
1e-05	0	0.91429	0.74059	(Left-Amygdala)(lh.fusiform_4)(lh.isthmuscingulate_2)(lh.parahippocampal_3)
1e-05	0	0.91429	0.74059	(Left-Putamen)(lh.fusiform_4)(lh.isthmuscingulate_3)(lh.superiortemporal_8)
1e-05	0	0.91429	0.74059	(Left-Putamen)(Left-Thalamus-Proper)(lh.fusiform_4)(lh.superiortemporal_8)
1e-05	0	0.91429	0.74059	(Left-Thalamus-Proper)(lh.fusiform_4)(lh.superiortemporal_8)
1e-05	0	0.91429	0.74059	(lh.fusiform_4)(lh.isthmuscingulate_2)(lh.lingual_6)(lh.parahippocampal_3)
1e-05	0	0.91429	0.74059	(lh.fusiform_4)(lh.lingual_6)(lh.precuneus_11)(lh.superiortemporal_3)
1e-05	0	0.91429	0.74059	(lh.fusiform_4)(lh.insula_2)(lh.isthmuscingulate_3)(lh.superiortemporal_8)
1e-05	0	0.91429	0.74059	(Left-Amygdala)(lh.fusiform_4)(lh.isthmuscingulate_3)(lh.superiortemporal_8)
1e-05	0	0.91429	0.74059	(lh.fusiform_4)(lh.superiortemporal_8)
1e-05	0	0.91429	0.74059	(Left-Amygdala)(lh.fusiform_4)(lh.parahippocampal_3)(lh.superiortemporal_3)
1e-05	0	0.91429	0.74059	(Left-Thalamus-Proper)(lh.fusiform_4)(lh.isthmuscingulate_3)(lh.superiortemporal_8)
1e-05	0	0.91429	0.74059	(lh.fusiform_4)(lh.insula_1)(lh.lingual_6)(lh.superiortemporal_2)
1e-05	0	0.91429	0.74059	(lh.fusiform_4)(lh.fusiform_5)(lh.fusiform_7)(lh.superiortemporal_6)
1e-05	0	0.91429	0.74059	(Left-Thalamus-Proper)(lh.fusiform_4)(lh.insula_2)(lh.superiortemporal_8)
1e-05	0	0.91429	0.74059	(Left-Amygdala)(Left-Putamen)(lh.fusiform_4)(lh.superiortemporal_8)
1e-05	0	0.91429	0.74059	(Left-Amygdala)(lh.fusiform_4)(lh.insula_2)(lh.superiortemporal_8)
1e-05	0	0.91429	0.74059	(lh.fusiform_4)(lh.insula_1)(lh.lingual_8)(lh.superiortemporal_2)
1e-05	0	0.91429	0.74059	(lh.fusiform_4)(lh.fusiform_7)(lh.isthmuscingulate_2)(lh.lingual_8)
1e-05	0	0.91429	0.74059	(lh.fusiform_4)(lh.isthmuscingulate_2)(lh.lingual_8)(lh.parahippocampal_3)
1e-05	0	0.91429	0.74059	(Left-Amygdala)(lh.fusiform_4)(lh.precuneus_11)(lh.superiortemporal_3)
1e-05	0	0.91429	0.74059	(lh.fusiform_4)(lh.fusiform_7)(lh.isthmuscingulate_2)(lh.lingual_6)
1e-05	0	0.91429	0.74059	(Left-Amygdala)(lh.fusiform_4)(lh.insula_1)(lh.superiortemporal_2)
1e-05	0	0.91429	0.74059	(lh.fusiform_4)(lh.lingual_6)(lh.parahippocampal_3)(lh.superiortemporal_3)
1e-05	0	0.91429	0.74059	(Left-Amygdala)(Left-Thalamus-Proper)(lh.fusiform_4)(lh.superiortemporal_8)
1e-05	0	0.91429	0.74059	(lh.fusiform_4)(lh.isthmuscingulate_2)(lh.lingual_8)(lh.precuneus_11)
1e-05	0	0.91429	0.74059	(lh.fusiform_4)(lh.inferiorparietal_5)(lh.isthmuscingulate_2)(lh.lingual_8)
1e-05	0	0.86857	0.67782	(lh.fusiform_4)(lh.fusiform_8)(lh.lingual_8)(lh.transversetemporal_2)
1e-05	0	0.86857	0.67782	(lh.lingual_6)(lh.precuneus_10)(lh.precuneus_11)(lh.superiortemporal_6)
1e-05	0	0.86857	0.67782	(lh.fusiform_4)(lh.precuneus_11)(lh.superiortemporal_8)(lh.transversetemporal_2)
1e-05	0	0.86857	0.67782	(lh.fusiform_4)(lh.inferiorparietal_5)(lh.inferiortemporal_1)(lh.isthmuscingulate_2)
1e-05	0	0.86857	0.67782	(lh.fusiform_4)(lh.parahippocampal_1)(lh.superiortemporal_6)(lh.transversetemporal_2)
1e-05	0	0.86857	0.67782	(lh.isthmuscingulate_2)(lh.lingual_8)(lh.precuneus_10)(lh.superiortemporal_6)
1e-05	0	0.87429	0.68619	(lh.fusiform_4)(lh.fusiform_7)(lh.inferiortemporal_1)(lh.superiortemporal_8)
1e-05	0	0.87429	0.68619	(lh.fusiform_4)(lh.inferiortemporal_1)(lh.parahippocampal_1)(lh.superiortemporal_6)
1e-05	0	0.87429	0.68619	(lh.fusiform_4)(lh.fusiform_8)(lh.insula_1)(lh.isthmuscingulate_2)
1e-05	0	0.87429	0.68619	(lh.fusiform_4)(lh.fusiform_8)(lh.inferiortemporal_1)(lh.superiortemporal_6)
1e-05	0	0.87429	0.68619	(lh.fusiform_4)(lh.insula_1)(lh.precuneus_11)(lh.superiortemporal_8)
1e-05	0	0.87429	0.68619	(lh.fusiform_4)(lh.fusiform_8)(lh.insula_1)(lh.superiortemporal_3)
1e-05	0	0.87429	0.68619	(lh.fusiform_4)(lh.fusiform_5)(lh.inferiortemporal_1)(lh.superiortemporal_8)
1e-05	0	0.87429	0.68619	(lh.fusiform_4)(lh.inferiortemporal_1)(lh.lingual_6)(lh.parahippocampal_3)
1e-05	0	0.87429	0.68619	(lh.fusiform_4)(lh.inferiorparietal_5)(lh.insula_1)(lh.superiortemporal_8)
1e-05	0	0.87429	0.68619	(lh.fusiform_4)(lh.fusiform_6)(lh.lingual_6)(lh.superiortemporal_6)
1e-05	0	0.87429	0.68619	(lh.fusiform_4)(lh.insula_1)(lh.parahippocampal_3)(lh.superiortemporal_8)
1e-05	0	0.87429	0.68619	(lh.fusiform_4)(lh.inferiortemporal_1)(lh.lingual_6)(lh.precuneus_11)
1e-05	0	0.87429	0.68619	(Left-Amygdala)(lh.isthmuscingulate_2)(lh.precuneus_10)(lh.superiortemporal_6)
1e-05	0	0.87429	0.68619	(lh.fusiform_4)(lh.inferiortemporal_1)(lh.lingual_8)(lh.precuneus_11)
1e-05	0	0.82857	0.62762	(lh.fusiform_4)(lh.inferiorparietal_5)(lh.lingual_8)(lh.superiortemporal_9)
1e-05	0	0.82857	0.62762	(lh.fusiform_4)(lh.lingual_6)(lh.parahippocampal_1)(lh.superiortemporal_9)
1e-05	0	0.82857	0.62762	(lh.fusiform_4)(lh.fusiform_7)(lh.superiortemporal_3)(lh.superiortemporal_9)
1e-05	0	0.82857	0.62762	(lh.fusiform_4)(lh.lingual_8)(lh.parahippocampal_1)(lh.superiortemporal_9)
1e-05	0	0.82857	0.62762	(lh.fusiform_4)(lh.inferiorparietal_5)(lh.lingual_6)(lh.superiortemporal_9)
1e-05	0	0.81143	0.60669	(lh.fusiform_4)(lh.inferiortemporal_6)(lh.lingual_6)(lh.parahippocampal_3)
1e-05	0	0.81143	0.60669	(lh.inferiortemporal_1)(lh.inferiortemporal_6)(lh.superiortemporal_6)(lh.superiortemporal_8)
1e-05	0	0.81143	0.60669	(lh.fusiform_4)(lh.inferiortemporal_6)(lh.isthmuscingulate_2)(lh.parahippocampal_3)
1e-05	0	0.81143	0.60669	(lh.fusiform_4)(lh.fusiform_7)(lh.inferiortemporal_6)(lh.lingual_6)
1e-05	0	0.81143	0.60669	(lh.fusiform_4)(lh.superiortemporal_6)(lh.superiortemporal_9)(lh.transversetemporal_2)
1e-05	0	0.81143	0.60669	(lh.fusiform_4)(lh.fusiform_7)(lh.inferiortemporal_6)(lh.lingual_8)
1e-05	0	0.81143	0.60669	(lh.fusiform_4)(lh.fusiform_7)(lh.inferiortemporal_6)(lh.isthmuscingulate_2)
1e-05	0	0.81143	0.60669	(lh.fusiform_4)(lh.inferiortemporal_6)(lh.lingual_8)(lh.parahippocampal_3)
1e-05	0	0.85143	0.6569	(lh.isthmuscingulate_2)(lh.precuneus_10)(lh.superiortemporal_6)(lh.superiortemporal_8)
1e-05	0	0.85143	0.6569	(lh.insula_1)(lh.lingual_6)(lh.precuneus_10)(lh.superiortemporal_6)
1e-05	0	0.85143	0.6569	(lh.insula_1)(lh.isthmuscingulate_2)(lh.precuneus_10)(lh.superiortemporal_8)
1e-05	0	0.85143	0.6569	(lh.fusiform_4)(lh.inferiortemporal_1)(lh.superiortemporal_3)(lh.transversetemporal_2)
1e-05	0	0.85143	0.6569	(lh.fusiform_4)(lh.fusiform_6)(lh.isthmuscingulate_2)(lh.superiortemporal_8)
1e-05	0	0.88	0.69456	(lh.fusiform_4)(lh.inferiortemporal_1)(lh.insula_4)(lh.superiortemporal_6)
1e-05	0	0.88	0.69456	(lh.fusiform_4)(lh.fusiform_8)(lh.insula_1)(lh.lingual_6)
1e-05	0	0.88	0.69456	(lh.fusiform_4)(lh.precuneus_11)(lh.superiortemporal_6)(lh.transversetemporal_2)
1e-05	0	0.88	0.69456	(lh.fusiform_4)(lh.inferiorparietal_5)(lh.parahippocampal_3)(lh.superiortemporal_8)
1e-05	0	0.88	0.69456	(lh.fusiform_4)(lh.fusiform_8)(lh.superiortemporal_3)(lh.superiortemporal_8)
1e-05	0	0.88	0.69456	(lh.fusiform_4)(lh.insula_1)(lh.superiortemporal_3)(lh.transversetemporal_2)
1e-05	0	0.88	0.69456	(Left-Pallidum)(lh.fusiform_4)(lh.inferiortemporal_1)(lh.superiortemporal_6)
1e-05	0	0.88	0.69456	(lh.fusiform_4)(lh.insula_1)(lh.parahippocampal_1)(lh.superiortemporal_6)
1e-05	0	0.83429	0.63598	(lh.fusiform_4)(lh.fusiform_7)(lh.lingual_8)(lh.superiortemporal_9)
1e-05	0	0.83429	0.63598	(lh.fusiform_4)(lh.insula_2)(lh.superiortemporal_3)(lh.superiortemporal_9)
1e-05	0	0.83429	0.63598	(Left-Putamen)(lh.fusiform_4)(lh.isthmuscingulate_2)(lh.superiortemporal_9)
1e-05	0	0.83429	0.63598	(Left-Thalamus-Proper)(lh.fusiform_4)(lh.isthmuscingulate_2)(lh.superiortemporal_9)
1e-05	0	0.83429	0.63598	(Left-Amygdala)(lh.fusiform_4)(lh.superiortemporal_3)(lh.superiortemporal_9)
1e-05	0	0.83429	0.63598	(lh.fusiform_4)(lh.isthmuscingulate_2)(lh.isthmuscingulate_3)(lh.superiortemporal_9)
1e-05	0	0.83429	0.63598	(lh.inferiortemporal_1)(lh.isthmuscingulate_2)(lh.precuneus_10)(lh.superiortemporal_6)
1e-05	0	0.83429	0.63598	(lh.fusiform_4)(lh.fusiform_7)(lh.lingual_6)(lh.superiortemporal_9)
1e-05	0	0.83429	0.63598	(lh.fusiform_4)(lh.isthmuscingulate_2)(lh.superiortemporal_2)(lh.superiortemporal_9)
1e-05	0	0.83429	0.63598	(lh.fusiform_4)(lh.isthmuscingulate_2)(lh.superiortemporal_9)
1e-05	0	0.88571	0.70293	(lh.fusiform_4)(lh.fusiform_5)(lh.inferiortemporal_1)(lh.lingual_6)
1e-05	0	0.88571	0.70293	(lh.fusiform_4)(lh.insula_1)(lh.insula_4)(lh.superiortemporal_6)
1e-05	0	0.88571	0.70293	(Left-Amygdala)(lh.fusiform_4)(lh.inferiortemporal_1)(lh.isthmuscingulate_2)
1e-05	0	0.88571	0.70293	(lh.fusiform_4)(lh.fusiform_5)(lh.inferiortemporal_1)(lh.lingual_8)
1e-05	0	0.88571	0.70293	(lh.fusiform_4)(lh.inferiortemporal_1)(lh.insula_2)(lh.isthmuscingulate_2)
1e-05	0	0.88571	0.70293	(lh.fusiform_4)(lh.inferiortemporal_1)(lh.isthmuscingulate_2)(lh.superiortemporal_2)
1e-05	0	0.88571	0.70293	(lh.fusiform_4)(lh.parahippocampal_1)(lh.precuneus_11)(lh.superiortemporal_6)
1e-05	0	0.88571	0.70293	(lh.fusiform_4)(lh.fusiform_7)(lh.inferiortemporal_1)(lh.lingual_6)
1e-05	0	0.88571	0.70293	(Left-Thalamus-Proper)(lh.fusiform_4)(lh.inferiortemporal_1)(lh.isthmuscingulate_2)
1e-05	0	0.88571	0.70293	(lh.fusiform_4)(lh.fusiform_5)(lh.insula_1)(lh.superiortemporal_8)
1e-05	0	0.88571	0.70293	(lh.fusiform_4)(lh.inferiortemporal_1)(lh.isthmuscingulate_2)
1e-05	0	0.88571	0.70293	(Left-Putamen)(lh.fusiform_4)(lh.inferiortemporal_1)(lh.isthmuscingulate_2)
1e-05	0	0.88571	0.70293	(lh.fusiform_4)(lh.inferiortemporal_1)(lh.isthmuscingulate_2)(lh.isthmuscingulate_3)
1e-05	0	0.88571	0.70293	(lh.fusiform_4)(lh.lingual_8)(lh.parahippocampal_1)(lh.superiortemporal_8)
1e-05	0	0.88571	0.70293	(lh.fusiform_4)(lh.fusiform_8)(lh.lingual_6)(lh.superiortemporal_8)
1e-05	0	0.81714	0.61506	(lh.fusiform_4)(lh.fusiform_8)(lh.isthmuscingulate_2)(lh.superiortemporal_9)
1e-05	0	0.81714	0.61506	(lh.fusiform_4)(lh.insula_1)(lh.superiortemporal_2)(lh.superiortemporal_9)
1e-05	0	0.81714	0.61506	(Left-Amygdala)(lh.fusiform_4)(lh.insula_1)(lh.superiortemporal_9)
1e-05	0	0.81714	0.61506	(lh.fusiform_4)(lh.insula_1)(lh.insula_2)(lh.superiortemporal_9)
1e-05	0	0.81714	0.61506	(lh.fusiform_4)(lh.inferiortemporal_6)(lh.insula_2)(lh.superiortemporal_3)
1e-05	0	0.81714	0.61506	(lh.inferiortemporal_1)(lh.inferiortemporal_6)(lh.isthmuscingulate_2)(lh.superiortemporal_6)
1e-05	0	0.81714	0.61506	(lh.fusiform_4)(lh.inferiorparietal_5)(lh.parahippocampal_1)(lh.superiortemporal_9)
1e-05	0	0.81714	0.61506	(lh.fusiform_4)(lh.superiortemporal_3)(lh.superiortemporal_8)(lh.superiortemporal_9)
1e-05	0	0.81714	0.61506	(lh.fusiform_4)(lh.isthmuscingulate_2)(lh.parahippocampal_3)(lh.superiortemporal_9)
1e-05	0	0.85714	0.66527	(lh.fusiform_4)(lh.fusiform_6)(lh.lingual_8)(lh.superiortemporal_8)
1e-05	0	0.85714	0.66527	(lh.fusiform_4)(lh.fusiform_6)(lh.fusiform_8)(lh.isthmuscingulate_2)
1e-05	0	0.85714	0.66527	(lh.fusiform_4)(lh.fusiform_6)(lh.lingual_6)(lh.superiortemporal_8)
1e-05	0	0.85714	0.66527	(lh.fusiform_4)(lh.fusiform_6)(lh.superiortemporal_6)(lh.superiortemporal_8)
1e-05	0	0.85714	0.66527	(lh.fusiform_4)(lh.fusiform_5)(lh.inferiortemporal_1)(lh.transversetemporal_2)
1e-05	0	0.85714	0.66527	(lh.fusiform_4)(lh.fusiform_6)(lh.fusiform_8)(lh.superiortemporal_3)
1e-05	0	0.89143	0.7113	(lh.entorhinal_1)(lh.fusiform_4)(lh.superiortemporal_3)(lh.superiortemporal_6)
1e-05	0	0.89143	0.7113	(lh.fusiform_4)(lh.insula_4)(lh.superiortemporal_6)(lh.superiortemporal_8)
1e-05	0	0.89143	0.7113	(Left-Amygdala)(lh.isthmuscingulate_2)(lh.precuneus_10)(lh.precuneus_11)
1e-05	0	0.89143	0.7113	(lh.fusiform_4)(lh.inferiorparietal_5)(lh.lingual_6)(lh.parahippocampal_1)
1e-05	0	0.89143	0.7113	(lh.fusiform_4)(lh.fusiform_5)(lh.inferiorparietal_5)(lh.superiortemporal_8)
1e-05	0	0.89143	0.7113	(lh.entorhinal_1)(lh.fusiform_4)(lh.isthmuscingulate_2)(lh.superiortemporal_6)
1e-05	0	0.93714	0.77824	(lh.fusiform_4)(lh.isthmuscingulate_3)(lh.lingual_8)(lh.superiortemporal_2)
1e-05	0	0.93714	0.77824	(Left-Amygdala)(Left-Thalamus-Proper)(lh.fusiform_4)(lh.superiortemporal_2)
1e-05	0	0.93714	0.77824	(lh.fusiform_4)(lh.lingual_6)(lh.superiortemporal_2)
1e-05	0	0.93714	0.77824	(Left-Amygdala)(Left-Putamen)(lh.fusiform_4)(lh.superiortemporal_2)
1e-05	0	0.93714	0.77824	(Left-Putamen)(lh.fusiform_4)(lh.lingual_8)(lh.superiortemporal_2)
1e-05	0	0.93714	0.77824	(Left-Amygdala)(lh.fusiform_4)(lh.superiortemporal_2)
1e-05	0	0.93714	0.77824	(Left-Thalamus-Proper)(lh.fusiform_4)(lh.lingual_8)(lh.superiortemporal_2)
1e-05	0	0.93714	0.77824	(Left-Thalamus-Proper)(lh.fusiform_4)(lh.lingual_6)(lh.superiortemporal_2)
1e-05	0	0.93714	0.77824	(lh.fusiform_4)(lh.isthmuscingulate_3)(lh.lingual_6)(lh.superiortemporal_2)
1e-05	0	0.93714	0.77824	(lh.fusiform_4)(lh.lingual_8)(lh.superiortemporal_2)
1e-05	0	0.93714	0.77824	(Left-Putamen)(lh.fusiform_4)(lh.lingual_6)(lh.superiortemporal_2)
1e-05	0	0.93714	0.77824	(Left-Amygdala)(lh.fusiform_4)(lh.insula_2)(lh.superiortemporal_2)
1e-05	0	0.93714	0.77824	(Left-Amygdala)(lh.fusiform_4)(lh.isthmuscingulate_3)(lh.superiortemporal_2)
1e-05	0	0.89714	0.71967	(lh.fusiform_4)(lh.lingual_8)(lh.parahippocampal_1)(lh.superiortemporal_3)
1e-05	0	0.89714	0.71967	(Left-Amygdala)(lh.fusiform_4)(lh.insula_1)(lh.precuneus_11)
1e-05	0	0.89714	0.71967	(lh.fusiform_4)(lh.parahippocampal_3)(lh.superiortemporal_8)
1e-05	0	0.89714	0.71967	(Left-Amygdala)(lh.fusiform_4)(lh.parahippocampal_3)(lh.superiortemporal_8)
1e-05	0	0.89714	0.71967	(Left-Pallidum)(lh.fusiform_4)(lh.insula_1)(lh.superiortemporal_6)
1e-05	0	0.89714	0.71967	(lh.fusiform_4)(lh.isthmuscingulate_2)(lh.superiortemporal_2)(lh.transversetemporal_2)
1e-05	0	0.89714	0.71967	(lh.fusiform_4)(lh.precuneus_11)(lh.superiortemporal_8)
1e-05	0	0.89714	0.71967	(lh.fusiform_4)(lh.insula_2)(lh.precuneus_11)(lh.superiortemporal_8)
1e-05	0	0.89714	0.71967	(lh.fusiform_4)(lh.isthmuscingulate_2)(lh.transversetemporal_2)
1e-05	0	0.89714	0.71967	(lh.fusiform_4)(lh.fusiform_5)(lh.superiortemporal_3)(lh.transversetemporal_2)
1e-05	0	0.89714	0.71967	(lh.fusiform_4)(lh.insula_2)(lh.superiortemporal_3)(lh.transversetemporal_2)
1e-05	0	0.89714	0.71967	(Left-Pallidum)(lh.fusiform_4)(lh.superiortemporal_6)(lh.superiortemporal_8)
1e-05	0	0.89714	0.71967	(Left-Pallidum)(lh.fusiform_4)(lh.isthmuscingulate_2)(lh.superiortemporal_8)
1e-05	0	0.89714	0.71967	(Left-Thalamus-Proper)(lh.fusiform_4)(lh.precuneus_11)(lh.superiortemporal_8)
1e-05	0	0.89714	0.71967	(Left-Amygdala)(lh.fusiform_4)(lh.precuneus_11)(lh.superiortemporal_8)
1e-05	0	0.89714	0.71967	(Left-Putamen)(lh.fusiform_4)(lh.isthmuscingulate_2)(lh.transversetemporal_2)
1e-05	0	0.89714	0.71967	(Left-Thalamus-Proper)(lh.fusiform_4)(lh.isthmuscingulate_2)(lh.transversetemporal_2)
1e-05	0	0.89714	0.71967	(lh.fusiform_4)(lh.insula_2)(lh.parahippocampal_3)(lh.superiortemporal_8)
1e-05	0	0.89714	0.71967	(Left-Putamen)(lh.fusiform_4)(lh.parahippocampal_3)(lh.superiortemporal_8)
1e-05	0	0.89714	0.71967	(lh.fusiform_4)(lh.fusiform_7)(lh.parahippocampal_1)(lh.superiortemporal_6)
1e-05	0	0.89714	0.71967	(Left-Putamen)(lh.fusiform_4)(lh.precuneus_11)(lh.superiortemporal_8)
1e-05	0	0.89714	0.71967	(lh.fusiform_4)(lh.isthmuscingulate_3)(lh.precuneus_11)(lh.superiortemporal_8)
1e-05	0	0.89714	0.71967	(lh.fusiform_4)(lh.isthmuscingulate_2)(lh.isthmuscingulate_3)(lh.transversetemporal_2)
1e-05	0	0.89714	0.71967	(Left-Thalamus-Proper)(lh.fusiform_4)(lh.parahippocampal_3)(lh.superiortemporal_8)
1e-05	0	0.89714	0.71967	(lh.fusiform_4)(lh.isthmuscingulate_3)(lh.parahippocampal_3)(lh.superiortemporal_8)
1e-05	0	0.84	0.64435	(Left-Amygdala)(lh.fusiform_4)(lh.lingual_8)(lh.superiortemporal_9)
1e-05	0	0.84	0.64435	(lh.fusiform_4)(lh.lingual_7)(lh.superiortemporal_8)(lh.transversetemporal_2)
1e-05	0	0.84	0.64435	(lh.fusiform_4)(lh.insula_2)(lh.lingual_8)(lh.superiortemporal_9)
1e-05	0	0.84	0.64435	(lh.fusiform_4)(lh.lingual_6)(lh.superiortemporal_2)(lh.superiortemporal_9)
1e-05	0	0.84	0.64435	(Left-Amygdala)(lh.fusiform_4)(lh.lingual_6)(lh.superiortemporal_9)
1e-05	0	0.84	0.64435	(lh.fusiform_4)(lh.fusiform_6)(lh.inferiortemporal_1)(lh.superiortemporal_6)
1e-05	0	0.84	0.64435	(lh.fusiform_4)(lh.lingual_8)(lh.superiortemporal_2)(lh.superiortemporal_9)
1e-05	0	0.84	0.64435	(lh.fusiform_4)(lh.insula_2)(lh.lingual_6)(lh.superiortemporal_9)
1e-05	0	0.86286	0.67364	(lh.fusiform_7)(lh.precuneus_10)(lh.precuneus_11)(lh.superiortemporal_6)
1e-05	0	0.86286	0.67364	(lh.fusiform_4)(lh.fusiform_8)(lh.superiortemporal_3)(lh.transversetemporal_2)
1e-05	0	0.86286	0.67364	(lh.fusiform_4)(lh.fusiform_6)(lh.fusiform_8)(lh.lingual_6)
1e-05	0	0.86286	0.67364	(lh.isthmuscingulate_2)(lh.lingual_8)(lh.precuneus_10)(lh.superiortemporal_8)
1e-05	0	0.86286	0.67364	(lh.lingual_6)(lh.precuneus_10)(lh.precuneus_11)(lh.superiortemporal_8)
1e-05	0	0.86286	0.67364	(lh.fusiform_4)(lh.fusiform_6)(lh.fusiform_8)(lh.lingual_8)
1e-05	0	0.80571	0.60251	(lh.fusiform_4)(lh.inferiorparietal_5)(lh.insula_1)(lh.superiortemporal_9)
1e-05	0	0.80571	0.60251	(lh.fusiform_4)(lh.inferiortemporal_6)(lh.parahippocampal_3)(lh.superiortemporal_3)
1e-05	0	0.80571	0.60251	(lh.fusiform_4)(lh.fusiform_7)(lh.inferiortemporal_6)(lh.superiortemporal_3)
1e-05	0	0.80571	0.60251	(lh.fusiform_4)(lh.isthmuscingulate_2)(lh.superiortemporal_9)(lh.transversetemporal_2)
1e-05	0	0.80571	0.60251	(Brain-Stem)(lh.fusiform_4)(lh.insula_2)(lh.precuneus_6)
1e-05	0	0.90286	0.72803	(Left-Putamen)(lh.fusiform_4)(lh.lingual_8)(lh.transversetemporal_2)
1e-05	0	0.90286	0.72803	(lh.fusiform_4)(lh.fusiform_8)(lh.isthmuscingulate_3)(lh.lingual_8)
1e-05	0	0.90286	0.72803	(Left-Amygdala)(lh.fusiform_4)(lh.transversetemporal_2)
1e-05	0	0.90286	0.72803	(lh.fusiform_4)(lh.lingual_6)(lh.transversetemporal_2)
1e-05	0	0.90286	0.72803	(Left-Putamen)(lh.fusiform_4)(lh.parahippocampal_1)(lh.superiortemporal_6)
1e-05	0	0.90286	0.72803	(Left-Amygdala)(Left-Putamen)(lh.fusiform_4)(lh.transversetemporal_2)
1e-05	0	0.90286	0.72803	(Left-Amygdala)(Left-Thalamus-Proper)(lh.fusiform_4)(lh.transversetemporal_2)
1e-05	0	0.90286	0.72803	(Left-Putamen)(lh.fusiform_4)(lh.lingual_6)(lh.transversetemporal_2)
1e-05	0	0.90286	0.72803	(lh.fusiform_4)(lh.fusiform_5)(lh.lingual_8)(lh.transversetemporal_2)
1e-05	0	0.90286	0.72803	(lh.fusiform_4)(lh.fusiform_7)(lh.superiortemporal_2)(lh.superiortemporal_8)
1e-05	0	0.90286	0.72803	(lh.fusiform_4)(lh.fusiform_8)(lh.lingual_6)(lh.superiortemporal_2)
1e-05	0	0.90286	0.72803	(lh.fusiform_4)(lh.lingual_8)(lh.transversetemporal_2)
1e-05	0	0.90286	0.72803	(lh.fusiform_4)(lh.isthmuscingulate_3)(lh.lingual_8)(lh.transversetemporal_2)
1e-05	0	0.90286	0.72803	(Left-Amygdala)(lh.fusiform_4)(lh.fusiform_8)(lh.lingual_8)
1e-05	0	0.90286	0.72803	(lh.fusiform_4)(lh.isthmuscingulate_3)(lh.parahippocampal_1)(lh.superiortemporal_6)
1e-05	0	0.90286	0.72803	(lh.fusiform_4)(lh.insula_2)(lh.parahippocampal_1)(lh.superiortemporal_6)
1e-05	0	0.90286	0.72803	(Left-Thalamus-Proper)(lh.fusiform_4)(lh.parahippocampal_1)(lh.superiortemporal_6)
1e-05	0	0.90286	0.72803	(lh.fusiform_4)(lh.parahippocampal_1)(lh.superiortemporal_6)
1e-05	0	0.90286	0.72803	(Left-Thalamus-Proper)(lh.fusiform_4)(lh.lingual_6)(lh.transversetemporal_2)
1e-05	0	0.90286	0.72803	(Left-Thalamus-Proper)(lh.fusiform_4)(lh.fusiform_8)(lh.lingual_8)
1e-05	0	0.90286	0.72803	(Left-Putamen)(lh.fusiform_4)(lh.fusiform_8)(lh.lingual_8)
1e-05	0	0.90286	0.72803	(Left-Pallidum)(lh.fusiform_4)(lh.lingual_6)(lh.superiortemporal_8)
1e-05	0	0.90286	0.72803	(lh.fusiform_4)(lh.fusiform_8)(lh.insula_2)(lh.lingual_8)
1e-05	0	0.90286	0.72803	(Left-Amygdala)(lh.fusiform_4)(lh.insula_2)(lh.transversetemporal_2)
1e-05	0	0.90286	0.72803	(Left-Amygdala)(lh.fusiform_4)(lh.isthmuscingulate_3)(lh.transversetemporal_2)
1e-05	0	0.90286	0.72803	(lh.fusiform_4)(lh.fusiform_8)(lh.lingual_8)
1e-05	0	0.90286	0.72803	(Left-Thalamus-Proper)(lh.fusiform_4)(lh.lingual_8)(lh.transversetemporal_2)
1e-05	0	0.90286	0.72803	(lh.fusiform_4)(lh.isthmuscingulate_3)(lh.lingual_6)(lh.transversetemporal_2)
1e-05	0	0.90286	0.72803	(Left-Amygdala)(lh.fusiform_4)(lh.parahippocampal_1)(lh.superiortemporal_6)
1e-05	0	0.93143	0.76987	(Left-Putamen)(lh.fusiform_4)(lh.insula_2)(lh.isthmuscingulate_2)
1e-05	0	0.93143	0.76987	(Left-Thalamus-Proper)(lh.fusiform_4)(lh.insula_2)(lh.superiortemporal_3)
1e-05	0	0.93143	0.76987	(lh.fusiform_4)(lh.insula_2)(lh.isthmuscingulate_2)(lh.isthmuscingulate_3)
1e-05	0	0.93143	0.76987	(lh.fusiform_4)(lh.insula_2)(lh.isthmuscingulate_2)
1e-05	0	0.93143	0.76987	(Left-Putamen)(lh.fusiform_4)(lh.insula_2)(lh.superiortemporal_3)
1e-05	0	0.93143	0.76987	(lh.fusiform_4)(lh.insula_2)(lh.superiortemporal_2)(lh.superiortemporal_3)
1e-05	0	0.93143	0.76987	(lh.fusiform_4)(lh.insula_2)(lh.isthmuscingulate_2)(lh.superiortemporal_2)
1e-05	0	0.93143	0.76987	(lh.fusiform_4)(lh.insula_2)(lh.isthmuscingulate_3)(lh.superiortemporal_3)
1e-05	0	0.93143	0.76987	(lh.fusiform_4)(lh.fusiform_5)(lh.insula_2)(lh.lingual_6)
1e-05	0	0.93143	0.76987	(lh.fusiform_4)(lh.insula_2)(lh.superiortemporal_3)
1e-05	0	0.93143	0.76987	(Left-Thalamus-Proper)(lh.fusiform_4)(lh.insula_2)(lh.isthmuscingulate_2)
1e-05	0	0.82286	0.62343	(Left-Thalamus-Proper)(lh.fusiform_4)(lh.inferiortemporal_6)(lh.lingual_8)
1e-05	0	0.82286	0.62343	(lh.inferiortemporal_6)(lh.lingual_6)(lh.superiortemporal_8)(lh.transversetemporal_2)
1e-05	0	0.82286	0.62343	(Left-Putamen)(lh.fusiform_4)(lh.inferiortemporal_6)(lh.lingual_6)
1e-05	0	0.82286	0.62343	(lh.fusiform_4)(lh.inferiortemporal_6)(lh.isthmuscingulate_3)(lh.lingual_6)
1e-05	0	0.82286	0.62343	(Left-Putamen)(lh.fusiform_4)(lh.inferiortemporal_6)(lh.isthmuscingulate_2)
1e-05	0	0.82286	0.62343	(lh.fusiform_4)(lh.inferiortemporal_6)(lh.lingual_8)
1e-05	0	0.82286	0.62343	(lh.fusiform_4)(lh.inferiortemporal_6)(lh.isthmuscingulate_2)
1e-05	0	0.82286	0.62343	(lh.fusiform_4)(lh.lingual_6)(lh.superiortemporal_8)(lh.superiortemporal_9)
1e-05	0	0.82286	0.62343	(lh.fusiform_4)(lh.inferiortemporal_6)(lh.insula_2)(lh.superiortemporal_2)
1e-05	0	0.82286	0.62343	(lh.fusiform_4)(lh.lingual_8)(lh.superiortemporal_8)(lh.superiortemporal_9)
1e-05	0	0.82286	0.62343	(lh.fusiform_4)(lh.inferiortemporal_6)(lh.isthmuscingulate_2)(lh.superiortemporal_2)
1e-05	0	0.82286	0.62343	(lh.fusiform_4)(lh.inferiortemporal_6)(lh.lingual_6)
1e-05	0	0.82286	0.62343	(Left-Putamen)(lh.fusiform_4)(lh.inferiortemporal_6)(lh.lingual_8)
1e-05	0	0.82286	0.62343	(lh.fusiform_4)(lh.inferiortemporal_6)(lh.isthmuscingulate_3)(lh.lingual_8)
1e-05	0	0.82286	0.62343	(lh.fusiform_4)(lh.parahippocampal_1)(lh.superiortemporal_3)(lh.superiortemporal_9)
1e-05	0	0.82286	0.62343	(lh.fusiform_4)(lh.fusiform_7)(lh.inferiorparietal_5)(lh.superiortemporal_9)
1e-05	0	0.82286	0.62343	(Left-Thalamus-Proper)(lh.fusiform_4)(lh.inferiortemporal_6)(lh.lingual_6)
1e-05	0	0.82286	0.62343	(Left-Thalamus-Proper)(lh.fusiform_4)(lh.inferiortemporal_6)(lh.isthmuscingulate_2)
1e-05	0	0.82286	0.62343	(lh.fusiform_4)(lh.precuneus_11)(lh.superiortemporal_6)(lh.superiortemporal_9)
1e-05	0	0.82286	0.62343	(lh.fusiform_4)(lh.inferiortemporal_6)(lh.isthmuscingulate_2)(lh.isthmuscingulate_3)
1e-05	0	0.90857	0.7364	(lh.fusiform_4)(lh.fusiform_5)(lh.superiortemporal_8)
1e-05	0	0.90857	0.7364	(Left-Thalamus-Proper)(lh.fusiform_4)(lh.insula_1)(lh.superiortemporal_3)
1e-05	0	0.90857	0.7364	(lh.fusiform_4)(lh.insula_1)(lh.superiortemporal_2)(lh.superiortemporal_3)
1e-05	0	0.90857	0.7364	(lh.fusiform_4)(lh.fusiform_7)(lh.isthmuscingulate_2)(lh.superiortemporal_3)
1e-05	0	0.90857	0.7364	(lh.fusiform_4)(lh.isthmuscingulate_2)(lh.precuneus_11)(lh.superiortemporal_3)
1e-05	0	0.90857	0.7364	(lh.fusiform_4)(lh.fusiform_5)(lh.insula_2)(lh.superiortemporal_8)
1e-05	0	0.90857	0.7364	(lh.fusiform_4)(lh.insula_4)(lh.lingual_6)(lh.lingual_8)
1e-05	0	0.90857	0.7364	(lh.fusiform_4)(lh.insula_4)(lh.superiortemporal_2)(lh.superiortemporal_6)
1e-05	0	0.90857	0.7364	(Left-Putamen)(lh.fusiform_4)(lh.fusiform_5)(lh.superiortemporal_8)
1e-05	0	0.90857	0.7364	(Left-Amygdala)(lh.fusiform_4)(lh.fusiform_5)(lh.superiortemporal_8)
1e-05	0	0.90857	0.7364	(lh.fusiform_4)(lh.fusiform_5)(lh.isthmuscingulate_3)(lh.superiortemporal_8)
1e-05	0	0.90857	0.7364	(Left-Putamen)(lh.fusiform_4)(lh.insula_1)(lh.superiortemporal_3)
1e-05	0	0.90857	0.7364	(lh.fusiform_4)(lh.insula_1)(lh.isthmuscingulate_3)(lh.superiortemporal_3)
1e-05	0	0.90857	0.7364	(lh.fusiform_4)(lh.insula_1)(lh.superiortemporal_3)
1e-05	0	0.90857	0.7364	(lh.fusiform_4)(lh.isthmuscingulate_2)(lh.parahippocampal_3)(lh.superiortemporal_3)
1e-05	0	0.90857	0.7364	(Left-Thalamus-Proper)(lh.fusiform_4)(lh.fusiform_5)(lh.superiortemporal_8)
1e-05	0	0.92571	0.76151	(lh.fusiform_4)(lh.fusiform_5)(lh.isthmuscingulate_2)(lh.lingual_8)
1e-05	0	0.91429	0.74477	(lh.fusiform_4)(lh.inferiorparietal_5)(lh.insula_2)(lh.isthmuscingulate_2)
1e-05	0	0.91429	0.74477	(Left-Amygdala)(lh.fusiform_4)(lh.insula_1)
1e-05	0	0.91429	0.74477	(lh.fusiform_4)(lh.insula_2)(lh.isthmuscingulate_2)(lh.precuneus_11)
1e-05	0	0.91429	0.74477	(lh.fusiform_4)(lh.insula_1)(lh.isthmuscingulate_3)(lh.lingual_8)
1e-05	0	0.91429	0.74477	(Left-Thalamus-Proper)(lh.fusiform_4)(lh.insula_1)(lh.lingual_8)
1e-05	0	0.91429	0.74477	(Left-Putamen)(lh.fusiform_4)(lh.insula_1)(lh.lingual_8)
1e-05	0	0.91429	0.74477	(lh.fusiform_4)(lh.insula_1)(lh.lingual_8)
1e-05	0	0.91429	0.74477	(lh.fusiform_4)(lh.inferiorparietal_5)(lh.insula_2)(lh.superiortemporal_3)
1e-05	0	0.91429	0.74477	(Left-Thalamus-Proper)(lh.fusiform_4)(lh.insula_1)(lh.lingual_6)
1e-05	0	0.91429	0.74477	(Left-Amygdala)(lh.fusiform_4)(lh.insula_1)(lh.insula_2)
1e-05	0	0.91429	0.74477	(Left-Amygdala)(Left-Thalamus-Proper)(lh.fusiform_4)(lh.insula_1)
1e-05	0	0.91429	0.74477	(Left-Amygdala)(Left-Putamen)(lh.fusiform_4)(lh.insula_1)
1e-05	0	0.91429	0.74477	(Left-Amygdala)(lh.fusiform_4)(lh.insula_1)(lh.isthmuscingulate_3)
1e-05	0	0.91429	0.74477	(lh.fusiform_4)(lh.insula_1)(lh.lingual_6)
1e-05	0	0.91429	0.74477	(lh.fusiform_4)(lh.insula_1)(lh.isthmuscingulate_3)(lh.lingual_6)
1e-05	0	0.91429	0.74477	(Left-Putamen)(lh.fusiform_4)(lh.insula_1)(lh.lingual_6)
1e-05	0	0.92	0.75314	(lh.fusiform_4)(lh.inferiorparietal_5)(lh.insula_2)(lh.lingual_8)
1e-05	0	0.92	0.75314	(Left-Pallidum)(lh.fusiform_4)(lh.lingual_8)(lh.superiortemporal_3)
1e-05	0	0.92	0.75314	(Left-Amygdala)(lh.fusiform_4)(lh.inferiorparietal_5)(lh.superiortemporal_2)
1e-05	0	0.92	0.75314	(lh.fusiform_4)(lh.insula_2)(lh.lingual_6)(lh.parahippocampal_3)
1e-05	0	0.92	0.75314	(lh.fusiform_4)(lh.fusiform_5)(lh.isthmuscingulate_2)(lh.superiortemporal_3)
1e-05	0	0.92	0.75314	(lh.fusiform_4)(lh.insula_2)(lh.lingual_8)(lh.precuneus_11)
1e-05	0	0.92	0.75314	(Left-Pallidum)(lh.fusiform_4)(lh.superiortemporal_2)(lh.superiortemporal_6)
1e-05	0	0.92	0.75314	(lh.fusiform_4)(lh.insula_2)(lh.lingual_6)(lh.precuneus_11)
1e-05	0	0.92	0.75314	(lh.fusiform_4)(lh.inferiorparietal_5)(lh.lingual_6)(lh.superiortemporal_2)
1e-05	0	0.92	0.75314	(Left-Amygdala)(Left-Pallidum)(lh.fusiform_4)(lh.superiortemporal_6)
1e-05	0	0.92	0.75314	(Left-Pallidum)(lh.fusiform_4)(lh.isthmuscingulate_2)(lh.lingual_6)
1e-05	0	0.92	0.75314	(Left-Amygdala)(lh.fusiform_4)(lh.precuneus_11)(lh.superiortemporal_2)
1e-05	0	0.92	0.75314	(lh.fusiform_4)(lh.insula_2)(lh.lingual_8)(lh.parahippocampal_3)
1e-05	0	0.92	0.75314	(Left-Pallidum)(lh.fusiform_4)(lh.isthmuscingulate_2)(lh.lingual_8)
1e-05	0	0.86857	0.68201	(lh.fusiform_4)(lh.inferiortemporal_1)(lh.isthmuscingulate_2)(lh.parahippocampal_3)
1e-05	0	0.86857	0.68201	(Left-Thalamus-Proper)(lh.fusiform_4)(lh.inferiortemporal_1)(lh.insula_1)
1e-05	0	0.86857	0.68201	(lh.fusiform_4)(lh.inferiortemporal_1)(lh.insula_1)
1e-05	0	0.86857	0.68201	(lh.lingual_8)(lh.precuneus_10)(lh.precuneus_11)(lh.superiortemporal_6)
1e-05	0	0.86857	0.68201	(lh.fusiform_4)(lh.fusiform_6)(lh.isthmuscingulate_2)(lh.superiortemporal_6)
1e-05	0	0.86857	0.68201	(lh.fusiform_4)(lh.inferiorparietal_5)(lh.inferiortemporal_1)(lh.superiortemporal_3)
1e-05	0	0.86857	0.68201	(lh.fusiform_4)(lh.fusiform_6)(lh.superiortemporal_3)(lh.superiortemporal_6)
1e-05	0	0.86857	0.68201	(lh.fusiform_4)(lh.inferiortemporal_1)(lh.insula_1)(lh.superiortemporal_2)
1e-05	0	0.86857	0.68201	(lh.fusiform_4)(lh.fusiform_8)(lh.lingual_6)(lh.transversetemporal_2)
1e-05	0	0.86857	0.68201	(lh.fusiform_4)(lh.inferiortemporal_1)(lh.isthmuscingulate_2)(lh.precuneus_11)
1e-05	0	0.86857	0.68201	(Left-Amygdala)(lh.fusiform_4)(lh.inferiortemporal_1)(lh.insula_1)
1e-05	0	0.86857	0.68201	(lh.fusiform_4)(lh.inferiortemporal_1)(lh.insula_1)(lh.insula_2)
1e-05	0	0.86857	0.68201	(Left-Putamen)(lh.fusiform_4)(lh.inferiortemporal_1)(lh.insula_1)
1e-05	0	0.86857	0.68201	(lh.fusiform_4)(lh.inferiortemporal_1)(lh.insula_1)(lh.isthmuscingulate_3)
1e-05	0	0.84571	0.65272	(lh.fusiform_4)(lh.fusiform_6)(lh.fusiform_8)(lh.superiortemporal_8)
1e-05	0	0.84571	0.65272	(lh.fusiform_7)(lh.insula_1)(lh.precuneus_10)(lh.superiortemporal_6)
1e-05	0	0.82857	0.6318	(lh.fusiform_4)(lh.fusiform_6)(lh.superiortemporal_8)(lh.transversetemporal_2)
1e-05	0	0.82857	0.6318	(lh.inferiortemporal_6)(lh.superiortemporal_2)(lh.superiortemporal_8)(lh.transversetemporal_2)
1e-05	0	0.82857	0.6318	(lh.fusiform_4)(lh.fusiform_5)(lh.isthmuscingulate_2)(lh.superiortemporal_9)
1e-05	0	0.82857	0.6318	(lh.fusiform_4)(lh.parahippocampal_1)(lh.superiortemporal_2)(lh.superiortemporal_9)
1e-05	0	0.82857	0.6318	(lh.inferiortemporal_6)(lh.insula_1)(lh.isthmuscingulate_2)(lh.superiortemporal_8)
1e-05	0	0.82857	0.6318	(lh.fusiform_4)(lh.inferiorparietal_5)(lh.superiortemporal_2)(lh.superiortemporal_9)
1e-05	0	0.82857	0.6318	(Left-Amygdala)(lh.fusiform_4)(lh.inferiorparietal_5)(lh.superiortemporal_9)
1e-05	0	0.82857	0.6318	(lh.fusiform_4)(lh.fusiform_6)(lh.inferiortemporal_1)(lh.superiortemporal_8)
1e-05	0	0.82857	0.6318	(lh.fusiform_4)(lh.inferiorparietal_5)(lh.insula_2)(lh.superiortemporal_9)
1e-05	0	0.81143	0.61088	(lh.fusiform_4)(lh.inferiorparietal_5)(lh.superiortemporal_8)(lh.superiortemporal_9)
1e-05	0	0.81143	0.61088	(lh.fusiform_4)(lh.inferiortemporal_6)(lh.insula_2)(lh.parahippocampal_3)
1e-05	0	0.87429	0.69038	(Left-Thalamus-Proper)(lh.isthmuscingulate_2)(lh.precuneus_10)(lh.superiortemporal_6)
1e-05	0	0.87429	0.69038	(Left-Amygdala)(lh.precuneus_10)(lh.precuneus_11)(lh.superiortemporal_6)
1e-05	0	0.87429	0.69038	(lh.isthmuscingulate_2)(lh.precuneus_10)(lh.superiortemporal_6)
1e-05	0	0.87429	0.69038	(Left-Putamen)(lh.isthmuscingulate_2)(lh.precuneus_10)(lh.superiortemporal_6)
1e-05	0	0.87429	0.69038	(Left-Pallidum)(lh.fusiform_4)(lh.superiortemporal_8)(lh.transversetemporal_2)
1e-05	0	0.87429	0.69038	(lh.entorhinal_1)(lh.fusiform_4)(lh.inferiortemporal_1)(lh.superiortemporal_6)
1e-05	0	0.87429	0.69038	(lh.isthmuscingulate_2)(lh.isthmuscingulate_3)(lh.precuneus_10)(lh.superiortemporal_6)
1e-05	0	0.87429	0.69038	(lh.isthmuscingulate_2)(lh.precuneus_10)(lh.superiortemporal_2)(lh.superiortemporal_6)
1e-05	0	0.87429	0.69038	(Left-Amygdala)(lh.insula_1)(lh.isthmuscingulate_2)(lh.precuneus_10)
1e-05	0	0.87429	0.69038	(lh.fusiform_4)(lh.fusiform_6)(lh.lingual_8)(lh.superiortemporal_6)
1e-05	0	0.87429	0.69038	(lh.insula_2)(lh.isthmuscingulate_2)(lh.precuneus_10)(lh.superiortemporal_6)
1e-05	0	0.87429	0.69038	(lh.fusiform_4)(lh.insula_4)(lh.superiortemporal_6)(lh.transversetemporal_2)
1e-05	0	0.85143	0.66109	(lh.fusiform_4)(lh.fusiform_8)(lh.insula_1)(lh.transversetemporal_2)
1e-05	0	0.85143	0.66109	(lh.fusiform_4)(lh.inferiorparietal_5)(lh.inferiortemporal_1)(lh.insula_1)
1e-05	0	0.85143	0.66109	(lh.precuneus_10)(lh.precuneus_11)(lh.superiortemporal_6)(lh.superiortemporal_8)
1e-05	0	0.85143	0.66109	(lh.fusiform_4)(lh.inferiortemporal_1)(lh.insula_1)(lh.parahippocampal_3)
1e-05	0	0.85143	0.66109	(lh.fusiform_4)(lh.inferiortemporal_1)(lh.insula_1)(lh.precuneus_11)
1e-05	0	0.85143	0.66109	(lh.insula_1)(lh.precuneus_10)(lh.precuneus_11)(lh.superiortemporal_8)
1e-05	0	0.85143	0.66109	(lh.insula_1)(lh.lingual_8)(lh.precuneus_10)(lh.superiortemporal_6)
1e-05	0	0.85143	0.66109	(lh.fusiform_4)(lh.fusiform_6)(lh.superiortemporal_3)(lh.superiortemporal_8)
1e-05	0	0.88	0.69874	(lh.fusiform_4)(lh.inferiorparietal_5)(lh.isthmuscingulate_2)(lh.transversetemporal_2)
1e-05	0	0.88	0.69874	(lh.fusiform_4)(lh.fusiform_5)(lh.inferiortemporal_1)(lh.isthmuscingulate_2)
1e-05	0	0.88	0.69874	(lh.fusiform_4)(lh.lingual_6)(lh.lingual_7)(lh.superiortemporal_6)
1e-05	0	0.88	0.69874	(lh.fusiform_4)(lh.fusiform_8)(lh.inferiorparietal_5)(lh.superiortemporal_3)
1e-05	0	0.88	0.69874	(lh.fusiform_4)(lh.fusiform_7)(lh.inferiortemporal_1)(lh.isthmuscingulate_2)
1e-05	0	0.88	0.69874	(lh.fusiform_4)(lh.isthmuscingulate_2)(lh.parahippocampal_1)(lh.superiortemporal_8)
1e-05	0	0.88	0.69874	(lh.fusiform_4)(lh.fusiform_8)(lh.isthmuscingulate_2)(lh.precuneus_11)
1e-05	0	0.88	0.69874	(lh.fusiform_4)(lh.fusiform_8)(lh.inferiorparietal_5)(lh.isthmuscingulate_2)
1e-05	0	0.88	0.69874	(lh.fusiform_4)(lh.fusiform_7)(lh.isthmuscingulate_2)(lh.transversetemporal_2)
1e-05	0	0.88	0.69874	(lh.fusiform_4)(lh.fusiform_7)(lh.insula_1)(lh.superiortemporal_8)
1e-05	0	0.88	0.69874	(lh.fusiform_4)(lh.isthmuscingulate_2)(lh.parahippocampal_3)(lh.transversetemporal_2)
1e-05	0	0.88	0.69874	(lh.fusiform_4)(lh.lingual_7)(lh.lingual_8)(lh.superiortemporal_6)
1e-05	0	0.88	0.69874	(lh.fusiform_4)(lh.parahippocampal_3)(lh.precuneus_11)(lh.superiortemporal_8)
1e-05	0	0.83429	0.64017	(lh.fusiform_4)(lh.superiortemporal_3)(lh.superiortemporal_9)
1e-05	0	0.83429	0.64017	(lh.fusiform_4)(lh.fusiform_7)(lh.superiortemporal_2)(lh.superiortemporal_9)
1e-05	0	0.83429	0.64017	(lh.inferiortemporal_1)(lh.precuneus_10)(lh.precuneus_11)(lh.superiortemporal_6)
1e-05	0	0.83429	0.64017	(lh.fusiform_4)(lh.superiortemporal_2)(lh.superiortemporal_3)(lh.superiortemporal_9)
1e-05	0	0.83429	0.64017	(Left-Putamen)(lh.fusiform_4)(lh.superiortemporal_3)(lh.superiortemporal_9)
1e-05	0	0.83429	0.64017	(lh.fusiform_4)(lh.isthmuscingulate_3)(lh.superiortemporal_3)(lh.superiortemporal_9)
1e-05	0	0.83429	0.64017	(Left-Thalamus-Proper)(lh.fusiform_4)(lh.superiortemporal_3)(lh.superiortemporal_9)
1e-05	0	0.81714	0.61925	(lh.fusiform_4)(lh.parahippocampal_3)(lh.superiortemporal_3)(lh.superiortemporal_9)
1e-05	0	0.81714	0.61925	(lh.inferiortemporal_1)(lh.inferiortemporal_6)(lh.isthmuscingulate_2)(lh.superiortemporal_8)
1e-05	0	0.81714	0.61925	(lh.fusiform_4)(lh.inferiortemporal_6)(lh.isthmuscingulate_3)(lh.superiortemporal_3)
1e-05	0	0.81714	0.61925	(lh.fusiform_4)(lh.inferiortemporal_6)(lh.superiortemporal_2)(lh.superiortemporal_3)
1e-05	0	0.81714	0.61925	(lh.fusiform_4)(lh.fusiform_8)(lh.superiortemporal_3)(lh.superiortemporal_9)
1e-05	0	0.81714	0.61925	(lh.inferiortemporal_6)(lh.parahippocampal_3)(lh.superiortemporal_8)(lh.transversetemporal_2)
1e-05	0	0.81714	0.61925	(Left-Thalamus-Proper)(lh.fusiform_4)(lh.insula_1)(lh.superiortemporal_9)
1e-05	0	0.81714	0.61925	(lh.fusiform_4)(lh.inferiortemporal_6)(lh.superiortemporal_3)
1e-05	0	0.81714	0.61925	(lh.fusiform_4)(lh.insula_1)(lh.superiortemporal_9)
1e-05	0	0.81714	0.61925	(Left-Thalamus-Proper)(lh.fusiform_4)(lh.inferiortemporal_6)(lh.superiortemporal_3)
1e-05	0	0.81714	0.61925	(Left-Putamen)(lh.fusiform_4)(lh.insula_1)(lh.superiortemporal_9)
1e-05	0	0.81714	0.61925	(lh.fusiform_4)(lh.insula_1)(lh.isthmuscingulate_3)(lh.superiortemporal_9)
1e-05	0	0.81714	0.61925	(Left-Putamen)(lh.fusiform_4)(lh.inferiortemporal_6)(lh.superiortemporal_3)
1e-05	0	0.88571	0.70711	(lh.fusiform_4)(lh.fusiform_7)(lh.inferiorparietal_5)(lh.superiortemporal_8)
1e-05	0	0.88571	0.70711	(lh.fusiform_4)(lh.fusiform_8)(lh.inferiorparietal_5)(lh.lingual_6)
1e-05	0	0.88571	0.70711	(lh.fusiform_4)(lh.lingual_8)(lh.parahippocampal_3)(lh.transversetemporal_2)
1e-05	0	0.88571	0.70711	(lh.fusiform_4)(lh.fusiform_8)(lh.superiortemporal_2)(lh.superiortemporal_8)
1e-05	0	0.88571	0.70711	(Left-Putamen)(lh.fusiform_4)(lh.inferiortemporal_1)(lh.superiortemporal_3)
1e-05	0	0.88571	0.70711	(lh.fusiform_4)(lh.inferiortemporal_1)(lh.superiortemporal_3)
1e-05	0	0.88571	0.70711	(Left-Amygdala)(lh.isthmuscingulate_2)(lh.lingual_6)(lh.precuneus_10)
1e-05	0	0.88571	0.70711	(lh.fusiform_4)(lh.fusiform_5)(lh.insula_1)(lh.transversetemporal_2)
1e-05	0	0.88571	0.70711	(Left-Amygdala)(lh.fusiform_4)(lh.inferiortemporal_1)(lh.superiortemporal_3)
1e-05	0	0.88571	0.70711	(Left-Pallidum)(lh.fusiform_4)(lh.superiortemporal_6)(lh.transversetemporal_2)
1e-05	0	0.88571	0.70711	(Left-Amygdala)(lh.fusiform_4)(lh.parahippocampal_3)(lh.transversetemporal_2)
1e-05	0	0.88571	0.70711	(lh.fusiform_4)(lh.lingual_6)(lh.parahippocampal_1)(lh.superiortemporal_8)
1e-05	0	0.88571	0.70711	(Left-Amygdala)(lh.fusiform_4)(lh.inferiorparietal_5)(lh.transversetemporal_2)
1e-05	0	0.88571	0.70711	(lh.fusiform_4)(lh.lingual_8)(lh.parahippocampal_2)(lh.superiortemporal_6)
1e-05	0	0.88571	0.70711	(lh.fusiform_4)(lh.lingual_6)(lh.parahippocampal_3)(lh.transversetemporal_2)
1e-05	0	0.88571	0.70711	(lh.fusiform_4)(lh.inferiorparietal_5)(lh.lingual_8)(lh.transversetemporal_2)
1e-05	0	0.88571	0.70711	(lh.fusiform_4)(lh.fusiform_8)(lh.parahippocampal_1)(lh.superiortemporal_6)
1e-05	0	0.88571	0.70711	(lh.fusiform_4)(lh.inferiortemporal_1)(lh.superiortemporal_2)(lh.superiortemporal_3)
1e-05	0	0.88571	0.70711	(lh.fusiform_4)(lh.inferiortemporal_1)(lh.insula_2)(lh.superiortemporal_3)
1e-05	0	0.88571	0.70711	(lh.fusiform_4)(lh.fusiform_8)(lh.lingual_8)(lh.parahippocampal_3)
1e-05	0	0.88571	0.70711	(lh.fusiform_4)(lh.inferiorparietal_5)(lh.lingual_6)(lh.transversetemporal_2)
1e-05	0	0.88571	0.70711	(lh.fusiform_4)(lh.fusiform_8)(lh.inferiorparietal_5)(lh.lingual_8)
1e-05	0	0.88571	0.70711	(lh.fusiform_4)(lh.parahippocampal_1)(lh.parahippocampal_3)(lh.superiortemporal_6)
1e-05	0	0.88571	0.70711	(Left-Thalamus-Proper)(lh.fusiform_4)(lh.inferiortemporal_1)(lh.superiortemporal_3)
1e-05	0	0.88571	0.70711	(lh.fusiform_4)(lh.fusiform_8)(lh.lingual_8)(lh.precuneus_11)
1e-05	0	0.88571	0.70711	(lh.fusiform_4)(lh.fusiform_7)(lh.lingual_6)(lh.transversetemporal_2)
1e-05	0	0.88571	0.70711	(lh.fusiform_4)(lh.inferiorparietal_5)(lh.isthmuscingulate_2)(lh.parahippocampal_1)
1e-05	0	0.88571	0.70711	(lh.fusiform_4)(lh.fusiform_7)(lh.lingual_8)(lh.transversetemporal_2)
1e-05	0	0.88571	0.70711	(lh.fusiform_4)(lh.lingual_6)(lh.parahippocampal_2)(lh.superiortemporal_6)
1e-05	0	0.88571	0.70711	(lh.fusiform_4)(lh.insula_1)(lh.superiortemporal_2)(lh.transversetemporal_2)
1e-05	0	0.88571	0.70711	(lh.fusiform_4)(lh.insula_1)(lh.insula_2)(lh.transversetemporal_2)
1e-05	0	0.88571	0.70711	(lh.fusiform_4)(lh.inferiortemporal_1)(lh.isthmuscingulate_3)(lh.superiortemporal_3)
1e-05	0	0.85714	0.66946	(Left-Putamen)(lh.fusiform_4)(lh.inferiortemporal_1)(lh.transversetemporal_2)
1e-05	0	0.85714	0.66946	(lh.fusiform_4)(lh.inferiortemporal_1)(lh.transversetemporal_2)
1e-05	0	0.85714	0.66946	(lh.fusiform_7)(lh.lingual_6)(lh.precuneus_10)(lh.superiortemporal_6)
1e-05	0	0.85714	0.66946	(lh.fusiform_7)(lh.isthmuscingulate_2)(lh.precuneus_10)(lh.superiortemporal_8)
1e-05	0	0.85714	0.66946	(lh.fusiform_4)(lh.inferiortemporal_1)(lh.superiortemporal_2)(lh.transversetemporal_2)
1e-05	0	0.85714	0.66946	(lh.fusiform_4)(lh.inferiortemporal_1)(lh.insula_2)(lh.transversetemporal_2)
1e-05	0	0.85714	0.66946	(Left-Amygdala)(lh.insula_1)(lh.precuneus_10)(lh.superiortemporal_6)
1e-05	0	0.85714	0.66946	(Left-Thalamus-Proper)(lh.fusiform_4)(lh.inferiortemporal_1)(lh.transversetemporal_2)
1e-05	0	0.85714	0.66946	(Left-Amygdala)(lh.fusiform_4)(lh.inferiortemporal_1)(lh.transversetemporal_2)
1e-05	0	0.85714	0.66946	(lh.fusiform_4)(lh.parahippocampal_1)(lh.superiortemporal_8)(lh.transversetemporal_2)
1e-05	0	0.85714	0.66946	(lh.isthmuscingulate_2)(lh.parahippocampal_3)(lh.precuneus_10)(lh.superiortemporal_6)
1e-05	0	0.85714	0.66946	(lh.fusiform_4)(lh.inferiortemporal_1)(lh.isthmuscingulate_3)(lh.transversetemporal_2)
1e-05	0	0.89143	0.71548	(lh.fusiform_4)(lh.inferiorparietal_5)(lh.insula_4)(lh.superiortemporal_6)
1e-05	0	0.89143	0.71548	(lh.fusiform_4)(lh.fusiform_5)(lh.precuneus_11)(lh.superiortemporal_8)
1e-05	0	0.89143	0.71548	(lh.fusiform_4)(lh.insula_4)(lh.lingual_8)(lh.superiortemporal_8)
1e-05	0	0.89143	0.71548	(lh.fusiform_4)(lh.insula_4)(lh.precuneus_11)(lh.superiortemporal_6)
1e-05	0	0.89143	0.71548	(lh.fusiform_4)(lh.fusiform_8)(lh.insula_4)(lh.superiortemporal_6)
1e-05	0	0.89143	0.71548	(lh.fusiform_4)(lh.fusiform_5)(lh.parahippocampal_3)(lh.superiortemporal_8)
1e-05	0	0.89143	0.71548	(lh.fusiform_4)(lh.inferiorparietal_5)(lh.lingual_8)(lh.parahippocampal_1)
1e-05	0	0.89143	0.71548	(lh.fusiform_4)(lh.insula_1)(lh.isthmuscingulate_2)(lh.precuneus_11)
1e-05	0	0.89143	0.71548	(lh.fusiform_4)(lh.insula_1)(lh.precuneus_11)(lh.superiortemporal_3)
1e-05	0	0.89143	0.71548	(lh.fusiform_4)(lh.fusiform_7)(lh.insula_1)(lh.superiortemporal_3)
1e-05	0	0.89143	0.71548	(lh.fusiform_4)(lh.inferiorparietal_5)(lh.insula_1)(lh.superiortemporal_3)
1e-05	0	0.89143	0.71548	(lh.fusiform_4)(lh.insula_1)(lh.parahippocampal_3)(lh.superiortemporal_3)
1e-05	0	0.84	0.64854	(lh.fusiform_4)(lh.lingual_6)(lh.superiortemporal_9)
1e-05	0	0.84	0.64854	(lh.fusiform_4)(lh.inferiorparietal_5)(lh.inferiortemporal_1)(lh.transversetemporal_2)
1e-05	0	0.84	0.64854	(lh.fusiform_4)(lh.insula_2)(lh.superiortemporal_2)(lh.superiortemporal_9)
1e-05	0	0.84	0.64854	(lh.inferiortemporal_6)(lh.isthmuscingulate_2)(lh.lingual_8)(lh.superiortemporal_8)
1e-05	0	0.84	0.64854	(Left-Thalamus-Proper)(lh.fusiform_4)(lh.lingual_6)(lh.superiortemporal_9)
1e-05	0	0.84	0.64854	(lh.fusiform_4)(lh.isthmuscingulate_3)(lh.lingual_6)(lh.superiortemporal_9)
1e-05	0	0.84	0.64854	(lh.fusiform_4)(lh.fusiform_6)(lh.inferiortemporal_1)(lh.lingual_6)
1e-05	0	0.84	0.64854	(lh.fusiform_4)(lh.fusiform_6)(lh.inferiortemporal_1)(lh.lingual_8)
1e-05	0	0.84	0.64854	(Left-Amygdala)(lh.fusiform_4)(lh.superiortemporal_2)(lh.superiortemporal_9)
1e-05	0	0.84	0.64854	(lh.inferiortemporal_6)(lh.isthmuscingulate_2)(lh.lingual_6)(lh.superiortemporal_8)
1e-05	0	0.84	0.64854	(Left-Putamen)(lh.fusiform_4)(lh.lingual_6)(lh.superiortemporal_9)
1e-05	0	0.84	0.64854	(lh.fusiform_4)(lh.fusiform_6)(lh.fusiform_8)(lh.insula_1)
1e-05	0	0.84	0.64854	(lh.fusiform_4)(lh.isthmuscingulate_3)(lh.lingual_8)(lh.superiortemporal_9)
1e-05	0	0.84	0.64854	(Left-Putamen)(lh.fusiform_4)(lh.lingual_8)(lh.superiortemporal_9)
1e-05	0	0.84	0.64854	(lh.fusiform_4)(lh.lingual_8)(lh.superiortemporal_9)
1e-05	0	0.84	0.64854	(Left-Thalamus-Proper)(lh.fusiform_4)(lh.lingual_8)(lh.superiortemporal_9)
1e-05	0	0.84	0.64854	(lh.fusiform_4)(lh.inferiortemporal_1)(lh.parahippocampal_3)(lh.transversetemporal_2)
1e-05	0	0.89714	0.72385	(Left-Amygdala)(lh.fusiform_4)(lh.fusiform_8)(lh.superiortemporal_3)
1e-05	0	0.89714	0.72385	(lh.fusiform_4)(lh.fusiform_8)(lh.insula_2)(lh.superiortemporal_3)
1e-05	0	0.89714	0.72385	(lh.fusiform_4)(lh.fusiform_8)(lh.isthmuscingulate_2)
1e-05	0	0.89714	0.72385	(lh.fusiform_4)(lh.superiortemporal_3)(lh.transversetemporal_2)
1e-05	0	0.89714	0.72385	(lh.fusiform_4)(lh.fusiform_8)(lh.isthmuscingulate_2)(lh.superiortemporal_2)
1e-05	0	0.89714	0.72385	(Left-Putamen)(lh.fusiform_4)(lh.fusiform_8)(lh.superiortemporal_3)
1e-05	0	0.89714	0.72385	(lh.fusiform_4)(lh.fusiform_8)(lh.isthmuscingulate_3)(lh.superiortemporal_3)
1e-05	0	0.89714	0.72385	(lh.fusiform_4)(lh.fusiform_7)(lh.fusiform_8)(lh.lingual_8)
1e-05	0	0.89714	0.72385	(Left-Thalamus-Proper)(lh.fusiform_4)(lh.fusiform_8)(lh.isthmuscingulate_2)
1e-05	0	0.89714	0.72385	(Left-Putamen)(lh.fusiform_4)(lh.fusiform_8)(lh.isthmuscingulate_2)
1e-05	0	0.89714	0.72385	(lh.fusiform_4)(lh.superiortemporal_2)(lh.superiortemporal_3)(lh.transversetemporal_2)
1e-05	0	0.89714	0.72385	(Left-Thalamus-Proper)(lh.fusiform_4)(lh.superiortemporal_3)(lh.transversetemporal_2)
1e-05	0	0.89714	0.72385	(Left-Amygdala)(lh.fusiform_4)(lh.insula_1)(lh.parahippocampal_3)
1e-05	0	0.89714	0.72385	(lh.fusiform_4)(lh.insula_1)(lh.lingual_8)(lh.precuneus_11)
1e-05	0	0.89714	0.72385	(lh.fusiform_4)(lh.fusiform_7)(lh.insula_1)(lh.lingual_8)
1e-05	0	0.89714	0.72385	(lh.fusiform_4)(lh.fusiform_8)(lh.superiortemporal_2)(lh.superiortemporal_3)
1e-05	0	0.89714	0.72385	(Left-Amygdala)(lh.fusiform_4)(lh.inferiorparietal_5)(lh.insula_1)
1e-05	0	0.89714	0.72385	(lh.fusiform_4)(lh.insula_1)(lh.lingual_6)(lh.parahippocampal_3)
1e-05	0	0.89714	0.72385	(lh.fusiform_4)(lh.inferiorparietal_5)(lh.insula_1)(lh.lingual_6)
1e-05	0	0.89714	0.72385	(lh.fusiform_4)(lh.fusiform_7)(lh.insula_1)(lh.lingual_6)
1e-05	0	0.89714	0.72385	(lh.fusiform_4)(lh.insula_1)(lh.lingual_6)(lh.precuneus_11)
1e-05	0	0.89714	0.72385	(lh.fusiform_4)(lh.insula_4)(lh.parahippocampal_1)(lh.superiortemporal_6)
1e-05	0	0.89714	0.72385	(lh.fusiform_4)(lh.fusiform_8)(lh.superiortemporal_3)
1e-05	0	0.89714	0.72385	(Left-Pallidum)(lh.fusiform_4)(lh.superiortemporal_3)(lh.superiortemporal_8)
1e-05	0	0.89714	0.72385	(lh.fusiform_4)(lh.lingual_6)(lh.parahippocampal_1)(lh.superiortemporal_3)
1e-05	0	0.89714	0.72385	(Left-Amygdala)(lh.fusiform_4)(lh.fusiform_8)(lh.isthmuscingulate_2)
1e-05	0	0.89714	0.72385	(lh.fusiform_4)(lh.insula_1)(lh.lingual_8)(lh.parahippocampal_3)
1e-05	0	0.89714	0.72385	(Left-Thalamus-Proper)(lh.fusiform_4)(lh.fusiform_8)(lh.superiortemporal_3)
1e-05	0	0.89714	0.72385	(lh.entorhinal_1)(lh.fusiform_4)(lh.lingual_6)(lh.lingual_8)
1e-05	0	0.89714	0.72385	(lh.fusiform_4)(lh.isthmuscingulate_3)(lh.superiortemporal_3)(lh.transversetemporal_2)
1e-05	0	0.89714	0.72385	(lh.fusiform_4)(lh.fusiform_5)(lh.parahippocampal_1)(lh.superiortemporal_6)
1e-05	0	0.89714	0.72385	(Left-Putamen)(lh.fusiform_4)(lh.superiortemporal_3)(lh.transversetemporal_2)
1e-05	0	0.89714	0.72385	(lh.fusiform_4)(lh.fusiform_8)(lh.insula_2)(lh.isthmuscingulate_2)
1e-05	0	0.89714	0.72385	(lh.fusiform_4)(lh.fusiform_8)(lh.isthmuscingulate_2)(lh.isthmuscingulate_3)
1e-05	0	0.86286	0.67782	(lh.lingual_6)(lh.lingual_8)(lh.precuneus_10)(lh.superiortemporal_6)
1e-05	0	0.86286	0.67782	(lh.fusiform_4)(lh.isthmuscingulate_2)(lh.parahippocampal_1)(lh.transversetemporal_2)
1e-05	0	0.86286	0.67782	(lh.lingual_8)(lh.precuneus_10)(lh.precuneus_11)(lh.superiortemporal_8)
1e-05	0	0.86286	0.67782	(lh.fusiform_4)(lh.fusiform_7)(lh.inferiortemporal_1)(lh.insula_1)
1e-05	0	0.86286	0.67782	(lh.fusiform_4)(lh.fusiform_8)(lh.insula_1)(lh.superiortemporal_8)
1e-05	0	0.86286	0.67782	(lh.fusiform_4)(lh.fusiform_5)(lh.inferiortemporal_1)(lh.insula_1)
1e-05	0	0.86286	0.67782	(lh.fusiform_4)(lh.lingual_7)(lh.lingual_8)(lh.superiortemporal_8)
1e-05	0	0.93714	0.78243	(Left-Amygdala)(lh.fusiform_4)(lh.insula_2)(lh.isthmuscingulate_3)
1e-05	0	0.93714	0.78243	(Left-Putamen)(Left-Thalamus-Proper)(lh.fusiform_4)(lh.lingual_6)
1e-05	0	0.93714	0.78243	(Left-Thalamus-Proper)(lh.fusiform_4)(lh.lingual_6)
1e-05	0	0.93714	0.78243	(Left-Amygdala)(Left-Putamen)(Left-Thalamus-Proper)(lh.fusiform_4)
1e-05	0	0.93714	0.78243	(Left-Amygdala)(Left-Putamen)(lh.fusiform_4)(lh.isthmuscingulate_3)
1e-05	0	0.93714	0.78243	(lh.fusiform_4)(lh.lingual_8)
1e-05	0	0.93714	0.78243	(Left-Amygdala)(Left-Thalamus-Proper)(lh.fusiform_4)(lh.isthmuscingulate_3)
1e-05	0	0.93714	0.78243	(Left-Putamen)(lh.fusiform_4)(lh.lingual_8)
1e-05	0	0.93714	0.78243	(lh.fusiform_4)(lh.isthmuscingulate_3)(lh.lingual_8)
1e-05	0	0.93714	0.78243	(Left-Amygdala)(Left-Thalamus-Proper)(lh.fusiform_4)
1e-05	0	0.93714	0.78243	(Left-Putamen)(lh.fusiform_4)(lh.lingual_6)
1e-05	0	0.93714	0.78243	(lh.fusiform_4)(lh.isthmuscingulate_3)(lh.lingual_6)
1e-05	0	0.93714	0.78243	(Left-Putamen)(lh.fusiform_4)(lh.isthmuscingulate_3)(lh.lingual_6)
1e-05	0	0.93714	0.78243	(Left-Thalamus-Proper)(lh.fusiform_4)(lh.isthmuscingulate_3)(lh.lingual_8)
1e-05	0	0.93714	0.78243	(Left-Amygdala)(lh.fusiform_4)(lh.isthmuscingulate_3)
1e-05	0	0.93714	0.78243	(Left-Amygdala)(Left-Putamen)(lh.fusiform_4)
1e-05	0	0.93714	0.78243	(Left-Thalamus-Proper)(lh.fusiform_4)(lh.lingual_8)
1e-05	0	0.93714	0.78243	(Left-Amygdala)(lh.fusiform_4)
1e-05	0	0.93714	0.78243	(Left-Putamen)(lh.fusiform_4)(lh.isthmuscingulate_3)(lh.lingual_8)
1e-05	0	0.93714	0.78243	(Left-Amygdala)(lh.fusiform_4)(lh.insula_2)
1e-05	0	0.93714	0.78243	(lh.fusiform_4)(lh.lingual_6)
1e-05	0	0.93714	0.78243	(Left-Putamen)(Left-Thalamus-Proper)(lh.fusiform_4)(lh.lingual_8)
1e-05	0	0.93714	0.78243	(Left-Amygdala)(Left-Thalamus-Proper)(lh.fusiform_4)(lh.insula_2)
1e-05	0	0.93714	0.78243	(Left-Thalamus-Proper)(lh.fusiform_4)(lh.isthmuscingulate_3)(lh.lingual_6)
1e-05	0	0.93714	0.78243	(Left-Amygdala)(Left-Putamen)(lh.fusiform_4)(lh.insula_2)
2e-05	0	0.80571	0.60669	(Brain-Stem)(lh.fusiform_4)(lh.precuneus_6)(lh.superiortemporal_2)
2e-05	0	0.80571	0.60669	(lh.fusiform_4)(lh.superiortemporal_3)(lh.superiortemporal_9)(lh.transversetemporal_2)
2e-05	0	0.80571	0.60669	(Brain-Stem)(lh.fusiform_4)(lh.lingual_8)(lh.precuneus_6)
2e-05	0	0.80571	0.60669	(Brain-Stem)(lh.fusiform_4)(lh.lingual_6)(lh.precuneus_6)
2e-05	0	0.82286	0.62762	(lh.fusiform_4)(lh.lingual_8)(lh.parahippocampal_3)(lh.superiortemporal_9)
2e-05	0	0.82286	0.62762	(lh.fusiform_4)(lh.inferiortemporal_6)(lh.insula_2)(lh.isthmuscingulate_3)
2e-05	0	0.82286	0.62762	(lh.fusiform_4)(lh.fusiform_7)(lh.parahippocampal_1)(lh.superiortemporal_9)
2e-05	0	0.82286	0.62762	(lh.fusiform_4)(lh.superiortemporal_2)(lh.superiortemporal_8)(lh.superiortemporal_9)
2e-05	0	0.82286	0.62762	(lh.inferiortemporal_6)(lh.lingual_8)(lh.superiortemporal_8)(lh.transversetemporal_2)
2e-05	0	0.82286	0.62762	(lh.inferiortemporal_6)(lh.isthmuscingulate_2)(lh.superiortemporal_6)(lh.transversetemporal_2)
2e-05	0	0.82286	0.62762	(Left-Thalamus-Proper)(lh.fusiform_4)(lh.inferiortemporal_6)(lh.insula_2)
2e-05	0	0.82286	0.62762	(Left-Putamen)(lh.fusiform_4)(lh.inferiortemporal_6)(lh.insula_2)
2e-05	0	0.82286	0.62762	(lh.fusiform_4)(lh.fusiform_8)(lh.lingual_8)(lh.superiortemporal_9)
2e-05	0	0.82286	0.62762	(lh.fusiform_4)(lh.fusiform_8)(lh.lingual_6)(lh.superiortemporal_9)
2e-05	0	0.82286	0.62762	(lh.fusiform_4)(lh.lingual_6)(lh.parahippocampal_3)(lh.superiortemporal_9)
2e-05	0	0.82286	0.62762	(lh.inferiortemporal_6)(lh.superiortemporal_3)(lh.superiortemporal_8)(lh.transversetemporal_2)
2e-05	0	0.82286	0.62762	(lh.fusiform_4)(lh.inferiortemporal_6)(lh.insula_2)
2e-05	0	0.90286	0.73222	(lh.fusiform_4)(lh.fusiform_7)(lh.superiortemporal_8)
2e-05	0	0.90286	0.73222	(Left-Amygdala)(lh.fusiform_4)(lh.fusiform_7)(lh.superiortemporal_8)
2e-05	0	0.90286	0.73222	(Left-Pallidum)(lh.fusiform_4)(lh.precuneus_11)(lh.superiortemporal_6)
2e-05	0	0.90286	0.73222	(lh.fusiform_4)(lh.fusiform_7)(lh.insula_4)(lh.superiortemporal_6)
2e-05	0	0.90286	0.73222	(lh.fusiform_4)(lh.fusiform_8)(lh.isthmuscingulate_3)(lh.lingual_6)
2e-05	0	0.90286	0.73222	(lh.fusiform_4)(lh.lingual_6)(lh.parahippocampal_1)(lh.superiortemporal_2)
2e-05	0	0.90286	0.73222	(lh.fusiform_4)(lh.insula_2)(lh.superiortemporal_2)(lh.transversetemporal_2)
2e-05	0	0.90286	0.73222	(lh.fusiform_4)(lh.insula_4)(lh.isthmuscingulate_2)(lh.lingual_8)
2e-05	0	0.90286	0.73222	(lh.fusiform_4)(lh.fusiform_5)(lh.superiortemporal_2)(lh.transversetemporal_2)
2e-05	0	0.90286	0.73222	(lh.fusiform_4)(lh.fusiform_8)(lh.insula_2)(lh.lingual_6)
2e-05	0	0.90286	0.73222	(lh.fusiform_4)(lh.insula_4)(lh.lingual_8)(lh.superiortemporal_3)
2e-05	0	0.90286	0.73222	(lh.fusiform_4)(lh.fusiform_5)(lh.insula_2)(lh.transversetemporal_2)
2e-05	0	0.90286	0.73222	(Left-Thalamus-Proper)(lh.fusiform_4)(lh.fusiform_8)(lh.lingual_6)
2e-05	0	0.90286	0.73222	(lh.fusiform_4)(lh.lingual_8)(lh.parahippocampal_1)(lh.superiortemporal_2)
2e-05	0	0.90286	0.73222	(Left-Thalamus-Proper)(lh.fusiform_4)(lh.fusiform_7)(lh.superiortemporal_8)
2e-05	0	0.90286	0.73222	(lh.fusiform_4)(lh.fusiform_7)(lh.isthmuscingulate_3)(lh.superiortemporal_8)
2e-05	0	0.90286	0.73222	(lh.fusiform_4)(lh.fusiform_7)(lh.insula_2)(lh.superiortemporal_8)
2e-05	0	0.90286	0.73222	(Left-Pallidum)(lh.fusiform_4)(lh.inferiorparietal_5)(lh.superiortemporal_6)
2e-05	0	0.90286	0.73222	(lh.fusiform_4)(lh.fusiform_8)(lh.lingual_6)
2e-05	0	0.90286	0.73222	(lh.fusiform_4)(lh.insula_4)(lh.isthmuscingulate_2)(lh.lingual_6)
2e-05	0	0.90286	0.73222	(Left-Putamen)(lh.fusiform_4)(lh.fusiform_7)(lh.superiortemporal_8)
2e-05	0	0.90286	0.73222	(Left-Amygdala)(lh.fusiform_4)(lh.fusiform_8)(lh.lingual_6)
2e-05	0	0.90286	0.73222	(lh.fusiform_4)(lh.fusiform_5)(lh.insula_1)(lh.superiortemporal_3)
2e-05	0	0.90286	0.73222	(Left-Putamen)(lh.fusiform_4)(lh.fusiform_8)(lh.lingual_6)
2e-05	0	0.93143	0.77406	(lh.fusiform_4)(lh.fusiform_5)(lh.lingual_6)(lh.superiortemporal_2)
2e-05	0	0.93143	0.77406	(lh.fusiform_4)(lh.isthmuscingulate_3)(lh.superiortemporal_2)(lh.superiortemporal_3)
2e-05	0	0.93143	0.77406	(Left-Thalamus-Proper)(lh.fusiform_4)(lh.isthmuscingulate_3)(lh.superiortemporal_3)
2e-05	0	0.93143	0.77406	(lh.fusiform_4)(lh.superiortemporal_2)(lh.superiortemporal_3)
2e-05	0	0.93143	0.77406	(lh.fusiform_4)(lh.isthmuscingulate_3)(lh.superiortemporal_3)
2e-05	0	0.93143	0.77406	(Left-Putamen)(lh.fusiform_4)(lh.superiortemporal_2)(lh.superiortemporal_3)
2e-05	0	0.93143	0.77406	(Left-Putamen)(lh.fusiform_4)(lh.superiortemporal_3)
2e-05	0	0.93143	0.77406	(Left-Putamen)(lh.fusiform_4)(lh.isthmuscingulate_3)(lh.superiortemporal_3)
2e-05	0	0.93143	0.77406	(lh.fusiform_4)(lh.fusiform_5)(lh.insula_2)(lh.lingual_8)
2e-05	0	0.93143	0.77406	(Left-Thalamus-Proper)(lh.fusiform_4)(lh.superiortemporal_2)(lh.superiortemporal_3)
2e-05	0	0.93143	0.77406	(Left-Thalamus-Proper)(lh.fusiform_4)(lh.superiortemporal_3)
2e-05	0	0.93143	0.77406	(lh.fusiform_4)(lh.superiortemporal_3)
2e-05	0	0.93143	0.77406	(Left-Amygdala)(lh.fusiform_4)(lh.fusiform_5)(lh.superiortemporal_2)
2e-05	0	0.93143	0.77406	(Left-Putamen)(Left-Thalamus-Proper)(lh.fusiform_4)(lh.superiortemporal_3)
2e-05	0	0.90857	0.74059	(lh.fusiform_4)(lh.insula_1)(lh.isthmuscingulate_2)(lh.isthmuscingulate_3)
2e-05	0	0.90857	0.74059	(lh.fusiform_4)(lh.insula_2)(lh.insula_4)(lh.superiortemporal_6)
2e-05	0	0.90857	0.74059	(Left-Amygdala)(lh.fusiform_4)(lh.fusiform_5)(lh.insula_1)
2e-05	0	0.90857	0.74059	(Left-Putamen)(lh.fusiform_4)(lh.insula_4)(lh.superiortemporal_6)
2e-05	0	0.90857	0.74059	(Left-Amygdala)(lh.fusiform_4)(lh.insula_4)(lh.superiortemporal_6)
2e-05	0	0.90857	0.74059	(lh.fusiform_4)(lh.insula_4)(lh.isthmuscingulate_3)(lh.superiortemporal_6)
2e-05	0	0.90857	0.74059	(lh.fusiform_4)(lh.fusiform_5)(lh.insula_1)(lh.lingual_6)
2e-05	0	0.90857	0.74059	(lh.fusiform_4)(lh.insula_4)(lh.superiortemporal_6)
2e-05	0	0.90857	0.74059	(lh.fusiform_4)(lh.insula_1)(lh.isthmuscingulate_2)
2e-05	0	0.90857	0.74059	(Left-Thalamus-Proper)(lh.fusiform_4)(lh.insula_4)(lh.superiortemporal_6)
2e-05	0	0.90857	0.74059	(Left-Thalamus-Proper)(lh.fusiform_4)(lh.insula_1)(lh.isthmuscingulate_2)
2e-05	0	0.90857	0.74059	(Left-Putamen)(lh.fusiform_4)(lh.insula_1)(lh.isthmuscingulate_2)
2e-05	0	0.90857	0.74059	(lh.fusiform_4)(lh.insula_1)(lh.isthmuscingulate_2)(lh.superiortemporal_2)
2e-05	0	0.92571	0.76569	(lh.fusiform_4)(lh.fusiform_5)(lh.insula_2)(lh.isthmuscingulate_2)
2e-05	0	0.92571	0.76569	(lh.fusiform_4)(lh.fusiform_5)(lh.insula_2)(lh.superiortemporal_3)
2e-05	0	0.92571	0.76569	(Left-Amygdala)(Left-Pallidum)(lh.fusiform_4)(lh.lingual_6)
2e-05	0	0.92571	0.76569	(Left-Amygdala)(Left-Pallidum)(lh.fusiform_4)(lh.lingual_8)
2e-05	0	0.91429	0.74895	(lh.fusiform_4)(lh.insula_2)(lh.isthmuscingulate_2)(lh.parahippocampal_3)
2e-05	0	0.91429	0.74895	(Left-Thalamus-Proper)(lh.fusiform_4)(lh.inferiorparietal_5)(lh.superiortemporal_3)
2e-05	0	0.91429	0.74895	(lh.fusiform_4)(lh.inferiorparietal_5)(lh.superiortemporal_3)
2e-05	0	0.91429	0.74895	(lh.fusiform_4)(lh.insula_2)(lh.parahippocampal_3)(lh.superiortemporal_3)
2e-05	0	0.91429	0.74895	(lh.fusiform_4)(lh.insula_2)(lh.precuneus_11)(lh.superiortemporal_3)
2e-05	0	0.91429	0.74895	(Left-Putamen)(lh.fusiform_4)(lh.inferiorparietal_5)(lh.superiortemporal_3)
2e-05	0	0.91429	0.74895	(lh.fusiform_4)(lh.inferiorparietal_5)(lh.isthmuscingulate_3)(lh.superiortemporal_3)
2e-05	0	0.91429	0.74895	(lh.fusiform_4)(lh.insula_1)(lh.insula_2)(lh.superiortemporal_2)
2e-05	0	0.91429	0.74895	(lh.fusiform_4)(lh.inferiorparietal_5)(lh.superiortemporal_2)(lh.superiortemporal_3)
2e-05	0	0.92	0.75732	(Left-Amygdala)(Left-Thalamus-Proper)(lh.fusiform_4)(lh.inferiorparietal_5)
2e-05	0	0.92	0.75732	(lh.fusiform_4)(lh.inferiorparietal_5)(lh.lingual_6)
2e-05	0	0.92	0.75732	(lh.fusiform_4)(lh.fusiform_7)(lh.insula_2)(lh.lingual_8)
2e-05	0	0.92	0.75732	(lh.fusiform_4)(lh.inferiorparietal_5)(lh.isthmuscingulate_3)(lh.lingual_6)
2e-05	0	0.92	0.75732	(lh.fusiform_4)(lh.lingual_8)(lh.precuneus_11)(lh.superiortemporal_2)
2e-05	0	0.92	0.75732	(lh.fusiform_4)(lh.fusiform_7)(lh.insula_2)(lh.lingual_6)
2e-05	0	0.92	0.75732	(Left-Amygdala)(lh.fusiform_4)(lh.insula_2)(lh.precuneus_11)
2e-05	0	0.92	0.75732	(Left-Thalamus-Proper)(lh.fusiform_4)(lh.inferiorparietal_5)(lh.lingual_6)
2e-05	0	0.92	0.75732	(lh.fusiform_4)(lh.lingual_6)(lh.precuneus_11)(lh.superiortemporal_2)
2e-05	0	0.92	0.75732	(lh.fusiform_4)(lh.lingual_8)(lh.parahippocampal_3)(lh.superiortemporal_2)
2e-05	0	0.92	0.75732	(lh.fusiform_4)(lh.fusiform_7)(lh.lingual_8)(lh.superiortemporal_2)
2e-05	0	0.92	0.75732	(Left-Pallidum)(lh.fusiform_4)(lh.isthmuscingulate_3)(lh.superiortemporal_6)
2e-05	0	0.92	0.75732	(Left-Amygdala)(lh.fusiform_4)(lh.precuneus_11)
2e-05	0	0.92	0.75732	(lh.fusiform_4)(lh.fusiform_7)(lh.lingual_6)(lh.superiortemporal_2)
2e-05	0	0.92	0.75732	(Left-Amygdala)(Left-Putamen)(lh.fusiform_4)(lh.precuneus_11)
2e-05	0	0.92	0.75732	(Left-Pallidum)(lh.fusiform_4)(lh.superiortemporal_6)
2e-05	0	0.92	0.75732	(Left-Amygdala)(lh.fusiform_4)(lh.isthmuscingulate_3)(lh.precuneus_11)
2e-05	0	0.92	0.75732	(Left-Amygdala)(lh.fusiform_4)(lh.fusiform_7)(lh.lingual_8)
2e-05	0	0.92	0.75732	(Left-Pallidum)(Left-Thalamus-Proper)(lh.fusiform_4)(lh.superiortemporal_6)
2e-05	0	0.92	0.75732	(Left-Amygdala)(lh.fusiform_4)(lh.fusiform_7)(lh.lingual_6)
2e-05	0	0.92	0.75732	(Left-Amygdala)(lh.fusiform_4)(lh.parahippocampal_3)(lh.superiortemporal_2)
2e-05	0	0.92	0.75732	(Left-Amygdala)(Left-Thalamus-Proper)(lh.fusiform_4)(lh.precuneus_11)
2e-05	0	0.92	0.75732	(lh.fusiform_4)(lh.inferiorparietal_5)(lh.lingual_8)(lh.superiortemporal_2)
2e-05	0	0.92	0.75732	(Left-Pallidum)(lh.fusiform_4)(lh.lingual_6)(lh.superiortemporal_3)
2e-05	0	0.92	0.75732	(Left-Amygdala)(Left-Putamen)(lh.fusiform_4)(lh.inferiorparietal_5)
2e-05	0	0.92	0.75732	(lh.fusiform_4)(lh.lingual_6)(lh.parahippocampal_3)(lh.superiortemporal_2)
2e-05	0	0.92	0.75732	(Left-Pallidum)(Left-Putamen)(lh.fusiform_4)(lh.superiortemporal_6)
2e-05	0	0.92	0.75732	(Left-Putamen)(lh.fusiform_4)(lh.inferiorparietal_5)(lh.lingual_6)
2e-05	0	0.92	0.75732	(Left-Amygdala)(lh.fusiform_4)(lh.inferiorparietal_5)
2e-05	0	0.92	0.75732	(Left-Amygdala)(lh.fusiform_4)(lh.inferiorparietal_5)(lh.insula_2)
2e-05	0	0.92	0.75732	(Left-Amygdala)(lh.fusiform_4)(lh.inferiorparietal_5)(lh.isthmuscingulate_3)
2e-05	0	0.92	0.75732	(Left-Pallidum)(lh.fusiform_4)(lh.insula_2)(lh.superiortemporal_6)
2e-05	0	0.86857	0.68619	(lh.fusiform_4)(lh.inferiortemporal_1)(lh.parahippocampal_3)(lh.superiortemporal_3)
2e-05	0	0.86857	0.68619	(lh.fusiform_4)(lh.lingual_8)(lh.superiortemporal_11)(lh.superiortemporal_6)
2e-05	0	0.86857	0.68619	(lh.isthmuscingulate_2)(lh.isthmuscingulate_3)(lh.precuneus_10)(lh.superiortemporal_8)
2e-05	0	0.86857	0.68619	(lh.fusiform_4)(lh.lingual_6)(lh.parahippocampal_1)(lh.transversetemporal_2)
2e-05	0	0.86857	0.68619	(Left-Thalamus-Proper)(lh.isthmuscingulate_2)(lh.precuneus_10)(lh.superiortemporal_8)
2e-05	0	0.86857	0.68619	(Left-Putamen)(lh.isthmuscingulate_2)(lh.precuneus_10)(lh.superiortemporal_8)
2e-05	0	0.86857	0.68619	(lh.fusiform_4)(lh.lingual_6)(lh.superiortemporal_11)(lh.superiortemporal_6)
2e-05	0	0.86857	0.68619	(lh.fusiform_4)(lh.inferiortemporal_1)(lh.precuneus_11)(lh.superiortemporal_3)
2e-05	0	0.86857	0.68619	(lh.isthmuscingulate_2)(lh.lingual_6)(lh.precuneus_6)(lh.superiortemporal_6)
2e-05	0	0.86857	0.68619	(Left-Amygdala)(lh.isthmuscingulate_2)(lh.precuneus_10)(lh.superiortemporal_8)
2e-05	0	0.86857	0.68619	(lh.isthmuscingulate_2)(lh.precuneus_10)(lh.superiortemporal_8)
2e-05	0	0.86857	0.68619	(Left-Amygdala)(lh.lingual_6)(lh.precuneus_10)(lh.superiortemporal_6)
2e-05	0	0.86857	0.68619	(lh.fusiform_5)(lh.isthmuscingulate_2)(lh.precuneus_10)(lh.superiortemporal_6)
2e-05	0	0.86857	0.68619	(lh.fusiform_4)(lh.fusiform_8)(lh.superiortemporal_2)(lh.transversetemporal_2)
2e-05	0	0.86857	0.68619	(lh.isthmuscingulate_2)(lh.precuneus_10)(lh.superiortemporal_2)(lh.superiortemporal_8)
2e-05	0	0.86857	0.68619	(lh.isthmuscingulate_2)(lh.precuneus_10)(lh.superiortemporal_3)(lh.superiortemporal_6)
2e-05	0	0.86857	0.68619	(lh.fusiform_5)(lh.precuneus_10)(lh.precuneus_11)(lh.superiortemporal_6)
2e-05	0	0.86857	0.68619	(lh.fusiform_4)(lh.fusiform_8)(lh.inferiorparietal_5)(lh.superiortemporal_8)
2e-05	0	0.86857	0.68619	(lh.fusiform_4)(lh.fusiform_5)(lh.fusiform_8)(lh.transversetemporal_2)
2e-05	0	0.86857	0.68619	(lh.insula_2)(lh.isthmuscingulate_2)(lh.precuneus_10)(lh.superiortemporal_8)
2e-05	0	0.86857	0.68619	(lh.fusiform_4)(lh.lingual_8)(lh.parahippocampal_1)(lh.transversetemporal_2)
2e-05	0	0.84571	0.6569	(lh.lingual_6)(lh.precuneus_10)(lh.superiortemporal_6)(lh.superiortemporal_8)
2e-05	0	0.84571	0.6569	(lh.fusiform_7)(lh.precuneus_10)(lh.superiortemporal_6)(lh.superiortemporal_8)
2e-05	0	0.84571	0.6569	(lh.fusiform_8)(lh.isthmuscingulate_2)(lh.precuneus_10)(lh.superiortemporal_6)
2e-05	0	0.84571	0.6569	(lh.insula_1)(lh.lingual_6)(lh.precuneus_10)(lh.superiortemporal_8)
2e-05	0	0.81143	0.61506	(lh.inferiorparietal_5)(lh.inferiortemporal_6)(lh.superiortemporal_8)(lh.transversetemporal_2)
2e-05	0	0.81143	0.61506	(lh.fusiform_4)(lh.fusiform_7)(lh.inferiortemporal_6)(lh.insula_2)
2e-05	0	0.81143	0.61506	(lh.fusiform_4)(lh.fusiform_7)(lh.inferiortemporal_6)(lh.superiortemporal_2)
2e-05	0	0.81143	0.61506	(lh.fusiform_4)(lh.parahippocampal_1)(lh.superiortemporal_8)(lh.superiortemporal_9)
2e-05	0	0.81143	0.61506	(lh.fusiform_4)(lh.fusiform_8)(lh.inferiorparietal_5)(lh.superiortemporal_9)
2e-05	0	0.81143	0.61506	(lh.inferiortemporal_6)(lh.superiortemporal_6)(lh.superiortemporal_8)(lh.transversetemporal_2)
2e-05	0	0.81143	0.61506	(lh.fusiform_4)(lh.lingual_8)(lh.superiortemporal_9)(lh.transversetemporal_2)
2e-05	0	0.81143	0.61506	(lh.fusiform_4)(lh.inferiortemporal_6)(lh.parahippocampal_3)(lh.superiortemporal_2)
2e-05	0	0.81143	0.61506	(Left-Amygdala)(lh.fusiform_4)(lh.fusiform_7)(lh.inferiortemporal_6)
2e-05	0	0.81143	0.61506	(lh.inferiortemporal_6)(lh.insula_1)(lh.superiortemporal_8)(lh.transversetemporal_2)
2e-05	0	0.81143	0.61506	(lh.fusiform_4)(lh.lingual_6)(lh.superiortemporal_9)(lh.transversetemporal_2)
2e-05	0	0.81143	0.61506	(lh.inferiortemporal_1)(lh.inferiortemporal_6)(lh.lingual_6)(lh.superiortemporal_6)
2e-05	0	0.81143	0.61506	(lh.fusiform_4)(lh.parahippocampal_1)(lh.parahippocampal_3)(lh.superiortemporal_9)
2e-05	0	0.81143	0.61506	(lh.inferiortemporal_1)(lh.inferiortemporal_6)(lh.lingual_8)(lh.superiortemporal_6)
2e-05	0	0.82857	0.63598	(lh.fusiform_4)(lh.inferiorparietal_5)(lh.isthmuscingulate_3)(lh.superiortemporal_9)
2e-05	0	0.82857	0.63598	(lh.inferiortemporal_6)(lh.superiortemporal_8)(lh.transversetemporal_2)
2e-05	0	0.82857	0.63598	(Left-Amygdala)(lh.inferiortemporal_6)(lh.superiortemporal_8)(lh.transversetemporal_2)
2e-05	0	0.82857	0.63598	(lh.inferiortemporal_6)(lh.insula_1)(lh.isthmuscingulate_2)(lh.superiortemporal_6)
2e-05	0	0.82857	0.63598	(lh.inferiortemporal_1)(lh.lingual_6)(lh.precuneus_10)(lh.superiortemporal_6)
2e-05	0	0.82857	0.63598	(lh.fusiform_4)(lh.parahippocampal_1)(lh.superiortemporal_9)
2e-05	0	0.82857	0.63598	(Left-Thalamus-Proper)(lh.inferiortemporal_6)(lh.superiortemporal_8)(lh.transversetemporal_2)
2e-05	0	0.82857	0.63598	(lh.fusiform_4)(lh.inferiorparietal_5)(lh.superiortemporal_9)
2e-05	0	0.82857	0.63598	(lh.fusiform_4)(lh.fusiform_5)(lh.superiortemporal_3)(lh.superiortemporal_9)
2e-05	0	0.82857	0.63598	(Left-Putamen)(lh.fusiform_4)(lh.parahippocampal_1)(lh.superiortemporal_9)
2e-05	0	0.82857	0.63598	(lh.fusiform_4)(lh.insula_4)(lh.superiortemporal_6)(lh.superiortemporal_9)
2e-05	0	0.82857	0.63598	(Left-Thalamus-Proper)(lh.fusiform_4)(lh.inferiorparietal_5)(lh.superiortemporal_9)
2e-05	0	0.82857	0.63598	(lh.fusiform_4)(lh.fusiform_6)(lh.fusiform_8)(lh.transversetemporal_2)
2e-05	0	0.82857	0.63598	(lh.inferiortemporal_6)(lh.insula_2)(lh.superiortemporal_8)(lh.transversetemporal_2)
2e-05	0	0.82857	0.63598	(lh.inferiortemporal_6)(lh.isthmuscingulate_2)(lh.superiortemporal_6)(lh.superiortemporal_8)
2e-05	0	0.82857	0.63598	(lh.fusiform_4)(lh.insula_2)(lh.parahippocampal_1)(lh.superiortemporal_9)
2e-05	0	0.82857	0.63598	(lh.fusiform_4)(lh.isthmuscingulate_3)(lh.parahippocampal_1)(lh.superiortemporal_9)
2e-05	0	0.82857	0.63598	(Left-Amygdala)(lh.fusiform_4)(lh.parahippocampal_1)(lh.superiortemporal_9)
2e-05	0	0.82857	0.63598	(lh.inferiorparietal_5)(lh.inferiortemporal_6)(lh.isthmuscingulate_2)(lh.superiortemporal_8)
2e-05	0	0.82857	0.63598	(Left-Thalamus-Proper)(lh.fusiform_4)(lh.parahippocampal_1)(lh.superiortemporal_9)
2e-05	0	0.82857	0.63598	(Left-Putamen)(lh.inferiortemporal_6)(lh.superiortemporal_8)(lh.transversetemporal_2)
2e-05	0	0.82857	0.63598	(Left-Pallidum)(lh.fusiform_4)(lh.superiortemporal_6)(lh.superiortemporal_9)
2e-05	0	0.82857	0.63598	(lh.fusiform_5)(lh.inferiortemporal_6)(lh.superiortemporal_8)(lh.transversetemporal_2)
2e-05	0	0.82857	0.63598	(lh.inferiortemporal_6)(lh.isthmuscingulate_3)(lh.superiortemporal_8)(lh.transversetemporal_2)
2e-05	0	0.82857	0.63598	(Left-Putamen)(lh.fusiform_4)(lh.inferiorparietal_5)(lh.superiortemporal_9)
2e-05	0	0.87429	0.69456	(Left-Thalamus-Proper)(lh.fusiform_4)(lh.inferiorparietal_5)(lh.inferiortemporal_1)
2e-05	0	0.87429	0.69456	(Left-Thalamus-Proper)(lh.precuneus_10)(lh.precuneus_11)(lh.superiortemporal_6)
2e-05	0	0.87429	0.69456	(Left-Amygdala)(lh.fusiform_4)(lh.inferiorparietal_5)(lh.inferiortemporal_1)
2e-05	0	0.87429	0.69456	(lh.fusiform_4)(lh.inferiorparietal_5)(lh.parahippocampal_1)(lh.superiortemporal_8)
2e-05	0	0.87429	0.69456	(Left-Amygdala)(lh.isthmuscingulate_2)(lh.precuneus_6)(lh.superiortemporal_6)
2e-05	0	0.87429	0.69456	(lh.fusiform_4)(lh.fusiform_8)(lh.inferiortemporal_1)(lh.lingual_8)
2e-05	0	0.87429	0.69456	(lh.fusiform_4)(lh.inferiorparietal_5)(lh.inferiortemporal_1)(lh.insula_2)
2e-05	0	0.87429	0.69456	(lh.entorhinal_1)(lh.fusiform_4)(lh.insula_1)(lh.superiortemporal_6)
2e-05	0	0.87429	0.69456	(lh.precuneus_10)(lh.precuneus_11)(lh.superiortemporal_2)(lh.superiortemporal_6)
2e-05	0	0.87429	0.69456	(lh.insula_2)(lh.precuneus_10)(lh.precuneus_11)(lh.superiortemporal_6)
2e-05	0	0.87429	0.69456	(lh.fusiform_4)(lh.inferiorparietal_5)(lh.inferiortemporal_1)(lh.superiortemporal_2)
2e-05	0	0.87429	0.69456	(lh.fusiform_4)(lh.isthmuscingulate_2)(lh.lingual_7)(lh.superiortemporal_6)
2e-05	0	0.87429	0.69456	(lh.fusiform_4)(lh.lingual_7)(lh.superiortemporal_3)(lh.superiortemporal_6)
2e-05	0	0.87429	0.69456	(lh.fusiform_4)(lh.inferiorparietal_5)(lh.inferiortemporal_1)
2e-05	0	0.87429	0.69456	(Left-Putamen)(lh.fusiform_4)(lh.inferiorparietal_5)(lh.inferiortemporal_1)
2e-05	0	0.87429	0.69456	(lh.fusiform_4)(lh.inferiortemporal_1)(lh.lingual_8)(lh.parahippocampal_1)
2e-05	0	0.87429	0.69456	(lh.fusiform_4)(lh.inferiorparietal_5)(lh.inferiortemporal_1)(lh.isthmuscingulate_3)
2e-05	0	0.87429	0.69456	(lh.insula_1)(lh.isthmuscingulate_2)(lh.precuneus_10)(lh.precuneus_11)
2e-05	0	0.87429	0.69456	(Left-Amygdala)(lh.insula_1)(lh.precuneus_10)(lh.precuneus_11)
2e-05	0	0.87429	0.69456	(lh.isthmuscingulate_3)(lh.precuneus_10)(lh.precuneus_11)(lh.superiortemporal_6)
2e-05	0	0.87429	0.69456	(Left-Putamen)(lh.precuneus_10)(lh.precuneus_11)(lh.superiortemporal_6)
2e-05	0	0.87429	0.69456	(lh.precuneus_10)(lh.precuneus_11)(lh.superiortemporal_6)
2e-05	0	0.85143	0.66527	(lh.fusiform_4)(lh.fusiform_6)(lh.insula_1)(lh.superiortemporal_6)
2e-05	0	0.85143	0.66527	(lh.fusiform_5)(lh.insula_1)(lh.precuneus_10)(lh.superiortemporal_6)
2e-05	0	0.85143	0.66527	(lh.isthmuscingulate_2)(lh.precuneus_6)(lh.superiortemporal_6)(lh.superiortemporal_8)
2e-05	0	0.85143	0.66527	(lh.fusiform_4)(lh.fusiform_7)(lh.inferiortemporal_1)(lh.transversetemporal_2)
2e-05	0	0.85143	0.66527	(lh.fusiform_4)(lh.lingual_7)(lh.superiortemporal_6)(lh.transversetemporal_2)
2e-05	0	0.85143	0.66527	(lh.isthmuscingulate_2)(lh.parahippocampal_3)(lh.precuneus_10)(lh.superiortemporal_8)
2e-05	0	0.93714	0.78462	(lh.fusiform_4)
2e-05	0	0.88	0.70293	(lh.fusiform_4)(lh.fusiform_8)(lh.isthmuscingulate_2)(lh.parahippocampal_3)
2e-05	0	0.88	0.70293	(lh.fusiform_4)(lh.insula_1)(lh.lingual_6)(lh.parahippocampal_1)
2e-05	0	0.88	0.70293	(lh.fusiform_4)(lh.fusiform_8)(lh.precuneus_11)(lh.superiortemporal_3)
2e-05	0	0.88	0.70293	(lh.fusiform_4)(lh.insula_1)(lh.lingual_8)(lh.parahippocampal_1)
2e-05	0	0.88	0.70293	(lh.fusiform_4)(lh.fusiform_7)(lh.superiortemporal_3)(lh.transversetemporal_2)
2e-05	0	0.88	0.70293	(lh.fusiform_4)(lh.isthmuscingulate_2)(lh.parahippocampal_2)(lh.superiortemporal_6)
2e-05	0	0.88	0.70293	(lh.fusiform_4)(lh.fusiform_5)(lh.inferiortemporal_1)(lh.superiortemporal_3)
2e-05	0	0.88	0.70293	(lh.fusiform_4)(lh.fusiform_8)(lh.insula_1)(lh.superiortemporal_2)
2e-05	0	0.88	0.70293	(lh.fusiform_4)(lh.inferiorparietal_5)(lh.superiortemporal_3)(lh.transversetemporal_2)
2e-05	0	0.88	0.70293	(Left-Pallidum)(lh.fusiform_4)(lh.inferiortemporal_1)(lh.lingual_8)
2e-05	0	0.88	0.70293	(lh.fusiform_4)(lh.inferiorparietal_5)(lh.precuneus_11)(lh.superiortemporal_8)
2e-05	0	0.88	0.70293	(lh.fusiform_4)(lh.parahippocampal_3)(lh.superiortemporal_3)(lh.transversetemporal_2)
2e-05	0	0.88	0.70293	(lh.fusiform_4)(lh.fusiform_8)(lh.parahippocampal_3)(lh.superiortemporal_3)
2e-05	0	0.88	0.70293	(lh.fusiform_4)(lh.parahippocampal_2)(lh.superiortemporal_3)(lh.superiortemporal_6)
2e-05	0	0.88	0.70293	(lh.entorhinal_1)(lh.fusiform_4)(lh.superiortemporal_6)(lh.superiortemporal_8)
2e-05	0	0.88	0.70293	(lh.fusiform_4)(lh.inferiortemporal_1)(lh.insula_4)(lh.lingual_8)
2e-05	0	0.88	0.70293	(lh.fusiform_4)(lh.fusiform_7)(lh.inferiortemporal_1)(lh.superiortemporal_3)
2e-05	0	0.83429	0.64435	(lh.fusiform_4)(lh.fusiform_5)(lh.lingual_6)(lh.superiortemporal_9)
2e-05	0	0.83429	0.64435	(lh.inferiortemporal_6)(lh.isthmuscingulate_2)(lh.parahippocampal_3)(lh.superiortemporal_8)
2e-05	0	0.83429	0.64435	(lh.fusiform_4)(lh.fusiform_6)(lh.insula_1)(lh.superiortemporal_8)
2e-05	0	0.83429	0.64435	(lh.insula_1)(lh.precuneus_10)(lh.superiortemporal_6)(lh.superiortemporal_8)
2e-05	0	0.83429	0.64435	(lh.fusiform_4)(lh.fusiform_6)(lh.inferiortemporal_1)(lh.isthmuscingulate_2)
2e-05	0	0.83429	0.64435	(lh.fusiform_4)(lh.fusiform_7)(lh.isthmuscingulate_3)(lh.superiortemporal_9)
2e-05	0	0.83429	0.64435	(Left-Putamen)(lh.fusiform_4)(lh.fusiform_7)(lh.superiortemporal_9)
2e-05	0	0.83429	0.64435	(Left-Thalamus-Proper)(lh.fusiform_4)(lh.fusiform_7)(lh.superiortemporal_9)
2e-05	0	0.83429	0.64435	(lh.fusiform_4)(lh.fusiform_7)(lh.insula_2)(lh.superiortemporal_9)
2e-05	0	0.83429	0.64435	(lh.fusiform_4)(lh.fusiform_7)(lh.superiortemporal_9)
2e-05	0	0.83429	0.64435	(Left-Amygdala)(lh.fusiform_4)(lh.fusiform_7)(lh.superiortemporal_9)
2e-05	0	0.81714	0.62343	(lh.fusiform_4)(lh.fusiform_6)(lh.inferiortemporal_1)(lh.insula_1)
2e-05	0	0.81714	0.62343	(lh.fusiform_4)(lh.isthmuscingulate_2)(lh.precuneus_11)(lh.superiortemporal_9)
2e-05	0	0.81714	0.62343	(lh.fusiform_4)(lh.fusiform_7)(lh.superiortemporal_8)(lh.superiortemporal_9)
2e-05	0	0.81714	0.62343	(lh.fusiform_4)(lh.fusiform_7)(lh.parahippocampal_3)(lh.superiortemporal_9)
2e-05	0	0.88571	0.7113	(lh.fusiform_4)(lh.fusiform_8)(lh.insula_2)(lh.superiortemporal_8)
2e-05	0	0.88571	0.7113	(lh.fusiform_4)(lh.fusiform_8)(lh.superiortemporal_8)
2e-05	0	0.88571	0.7113	(lh.fusiform_4)(lh.fusiform_7)(lh.parahippocampal_3)(lh.superiortemporal_8)
2e-05	0	0.88571	0.7113	(lh.fusiform_4)(lh.insula_1)(lh.transversetemporal_2)
2e-05	0	0.88571	0.7113	(lh.fusiform_4)(lh.fusiform_8)(lh.lingual_6)(lh.precuneus_11)
2e-05	0	0.88571	0.7113	(lh.fusiform_4)(lh.fusiform_8)(lh.isthmuscingulate_3)(lh.superiortemporal_8)
2e-05	0	0.88571	0.7113	(Left-Amygdala)(lh.isthmuscingulate_2)(lh.lingual_8)(lh.precuneus_10)
2e-05	0	0.88571	0.7113	(Left-Putamen)(lh.fusiform_4)(lh.fusiform_8)(lh.superiortemporal_8)
2e-05	0	0.88571	0.7113	(Left-Amygdala)(lh.fusiform_4)(lh.fusiform_8)(lh.superiortemporal_8)
2e-05	0	0.88571	0.7113	(lh.isthmuscingulate_2)(lh.lingual_6)(lh.precuneus_10)(lh.precuneus_11)
2e-05	0	0.88571	0.7113	(lh.fusiform_4)(lh.inferiorparietal_5)(lh.parahippocampal_1)(lh.superiortemporal_3)
2e-05	0	0.88571	0.7113	(lh.fusiform_4)(lh.insula_4)(lh.isthmuscingulate_2)(lh.superiortemporal_8)
2e-05	0	0.88571	0.7113	(Left-Thalamus-Proper)(lh.fusiform_4)(lh.insula_1)(lh.transversetemporal_2)
2e-05	0	0.88571	0.7113	(lh.fusiform_4)(lh.fusiform_7)(lh.precuneus_11)(lh.superiortemporal_8)
2e-05	0	0.88571	0.7113	(lh.fusiform_4)(lh.fusiform_8)(lh.lingual_6)(lh.parahippocampal_3)
2e-05	0	0.88571	0.7113	(lh.fusiform_4)(lh.insula_1)(lh.isthmuscingulate_3)(lh.transversetemporal_2)
2e-05	0	0.88571	0.7113	(Left-Amygdala)(lh.lingual_6)(lh.precuneus_10)(lh.precuneus_11)
2e-05	0	0.88571	0.7113	(Left-Putamen)(lh.fusiform_4)(lh.insula_1)(lh.transversetemporal_2)
2e-05	0	0.88571	0.7113	(Left-Thalamus-Proper)(lh.fusiform_4)(lh.fusiform_8)(lh.superiortemporal_8)
2e-05	0	0.85714	0.67364	(lh.fusiform_7)(lh.precuneus_10)(lh.precuneus_11)(lh.superiortemporal_8)
2e-05	0	0.85714	0.67364	(lh.fusiform_7)(lh.lingual_8)(lh.precuneus_10)(lh.superiortemporal_6)
2e-05	0	0.85714	0.67364	(Left-Thalamus-Proper)(lh.insula_1)(lh.precuneus_10)(lh.superiortemporal_6)
2e-05	0	0.85714	0.67364	(lh.parahippocampal_3)(lh.precuneus_10)(lh.precuneus_11)(lh.superiortemporal_6)
2e-05	0	0.85714	0.67364	(lh.inferiorparietal_5)(lh.isthmuscingulate_2)(lh.precuneus_10)(lh.superiortemporal_6)
2e-05	0	0.85714	0.67364	(lh.insula_1)(lh.precuneus_10)(lh.superiortemporal_6)
2e-05	0	0.85714	0.67364	(lh.fusiform_4)(lh.inferiorparietal_5)(lh.inferiortemporal_1)(lh.parahippocampal_3)
2e-05	0	0.85714	0.67364	(lh.insula_1)(lh.precuneus_10)(lh.superiortemporal_2)(lh.superiortemporal_6)
2e-05	0	0.85714	0.67364	(lh.lingual_6)(lh.lingual_8)(lh.precuneus_10)(lh.superiortemporal_8)
2e-05	0	0.85714	0.67364	(lh.fusiform_4)(lh.isthmuscingulate_2)(lh.lingual_7)(lh.superiortemporal_8)
2e-05	0	0.85714	0.67364	(lh.insula_1)(lh.isthmuscingulate_3)(lh.precuneus_10)(lh.superiortemporal_6)
2e-05	0	0.85714	0.67364	(lh.insula_1)(lh.insula_2)(lh.precuneus_10)(lh.superiortemporal_6)
2e-05	0	0.85714	0.67364	(Left-Putamen)(lh.insula_1)(lh.precuneus_10)(lh.superiortemporal_6)
2e-05	0	0.85714	0.67364	(lh.fusiform_4)(lh.fusiform_6)(lh.superiortemporal_2)(lh.superiortemporal_8)
2e-05	0	0.89143	0.71967	(lh.fusiform_4)(lh.inferiortemporal_1)(lh.superiortemporal_2)
2e-05	0	0.89143	0.71967	(Left-Putamen)(lh.fusiform_4)(lh.inferiortemporal_1)(lh.superiortemporal_2)
2e-05	0	0.89143	0.71967	(lh.fusiform_4)(lh.insula_4)(lh.parahippocampal_3)(lh.superiortemporal_6)
2e-05	0	0.89143	0.71967	(lh.entorhinal_1)(lh.fusiform_4)(lh.isthmuscingulate_2)(lh.lingual_6)
2e-05	0	0.89143	0.71967	(Left-Thalamus-Proper)(lh.fusiform_4)(lh.inferiortemporal_1)(lh.superiortemporal_2)
2e-05	0	0.89143	0.71967	(Left-Thalamus-Proper)(lh.fusiform_4)(lh.inferiortemporal_1)(lh.insula_2)
2e-05	0	0.89143	0.71967	(lh.fusiform_4)(lh.insula_4)(lh.lingual_6)(lh.superiortemporal_8)
2e-05	0	0.89143	0.71967	(Left-Amygdala)(lh.fusiform_4)(lh.inferiortemporal_1)
2e-05	0	0.89143	0.71967	(Left-Amygdala)(lh.fusiform_4)(lh.inferiortemporal_1)(lh.isthmuscingulate_3)
2e-05	0	0.89143	0.71967	(lh.insula_2)(lh.isthmuscingulate_2)(lh.precuneus_10)(lh.precuneus_11)
2e-05	0	0.89143	0.71967	(lh.fusiform_4)(lh.inferiortemporal_1)(lh.isthmuscingulate_3)
2e-05	0	0.89143	0.71967	(lh.fusiform_4)(lh.inferiortemporal_1)(lh.insula_2)(lh.superiortemporal_2)
2e-05	0	0.89143	0.71967	(lh.fusiform_4)(lh.inferiortemporal_1)(lh.insula_2)
2e-05	0	0.89143	0.71967	(Left-Amygdala)(Left-Thalamus-Proper)(lh.fusiform_4)(lh.inferiortemporal_1)
2e-05	0	0.89143	0.71967	(Left-Putamen)(lh.fusiform_4)(lh.inferiortemporal_1)
2e-05	0	0.89143	0.71967	(Left-Thalamus-Proper)(lh.fusiform_4)(lh.inferiortemporal_1)
2e-05	0	0.89143	0.71967	(Left-Amygdala)(Left-Putamen)(lh.fusiform_4)(lh.inferiortemporal_1)
2e-05	0	0.89143	0.71967	(lh.fusiform_4)(lh.inferiortemporal_1)
2e-05	0	0.89143	0.71967	(lh.fusiform_4)(lh.fusiform_7)(lh.fusiform_8)(lh.superiortemporal_3)
2e-05	0	0.89143	0.71967	(Left-Putamen)(lh.fusiform_4)(lh.inferiortemporal_1)(lh.isthmuscingulate_3)
2e-05	0	0.89143	0.71967	(lh.fusiform_4)(lh.isthmuscingulate_2)(lh.parahippocampal_1)(lh.superiortemporal_3)
2e-05	0	0.89143	0.71967	(Left-Amygdala)(lh.fusiform_4)(lh.inferiortemporal_1)(lh.insula_2)
2e-05	0	0.89143	0.71967	(lh.fusiform_4)(lh.fusiform_7)(lh.fusiform_8)(lh.isthmuscingulate_2)
2e-05	0	0.89143	0.71967	(lh.entorhinal_1)(lh.fusiform_4)(lh.lingual_8)(lh.superiortemporal_3)
2e-05	0	0.89143	0.71967	(lh.fusiform_4)(lh.inferiortemporal_1)(lh.isthmuscingulate_3)(lh.superiortemporal_2)
2e-05	0	0.89143	0.71967	(lh.fusiform_4)(lh.insula_1)(lh.isthmuscingulate_2)(lh.parahippocampal_3)
2e-05	0	0.89143	0.71967	(Left-Putamen)(Left-Thalamus-Proper)(lh.fusiform_4)(lh.inferiortemporal_1)
2e-05	0	0.89143	0.71967	(Left-Pallidum)(lh.fusiform_4)(lh.fusiform_8)(lh.superiortemporal_6)
2e-05	0	0.89143	0.71967	(lh.entorhinal_1)(lh.fusiform_4)(lh.isthmuscingulate_2)(lh.lingual_8)
2e-05	0	0.89143	0.71967	(lh.fusiform_4)(lh.fusiform_7)(lh.insula_1)(lh.isthmuscingulate_2)
2e-05	0	0.89143	0.71967	(Left-Thalamus-Proper)(lh.fusiform_4)(lh.inferiortemporal_1)(lh.isthmuscingulate_3)
2e-05	0	0.89143	0.71967	(Left-Putamen)(lh.fusiform_4)(lh.inferiortemporal_1)(lh.insula_2)
2e-05	0	0.89143	0.71967	(lh.fusiform_4)(lh.fusiform_5)(lh.fusiform_8)(lh.superiortemporal_3)
2e-05	0	0.89143	0.71967	(lh.fusiform_4)(lh.fusiform_5)(lh.fusiform_8)(lh.isthmuscingulate_2)
2e-05	0	0.89143	0.71967	(Left-Amygdala)(lh.fusiform_4)(lh.inferiortemporal_1)(lh.superiortemporal_2)
2e-05	0	0.89143	0.71967	(lh.fusiform_4)(lh.inferiorparietal_5)(lh.insula_1)(lh.isthmuscingulate_2)
2e-05	0	0.89143	0.71967	(lh.fusiform_4)(lh.inferiortemporal_1)(lh.insula_2)(lh.isthmuscingulate_3)
2e-05	0	0.84	0.65272	(lh.insula_1)(lh.parahippocampal_3)(lh.precuneus_10)(lh.superiortemporal_6)
2e-05	0	0.84	0.65272	(Left-Thalamus-Proper)(lh.fusiform_4)(lh.insula_2)(lh.superiortemporal_9)
2e-05	0	0.84	0.65272	(lh.fusiform_4)(lh.superiortemporal_2)(lh.superiortemporal_9)
2e-05	0	0.84	0.65272	(Left-Putamen)(lh.fusiform_4)(lh.insula_2)(lh.superiortemporal_9)
2e-05	0	0.84	0.65272	(lh.fusiform_4)(lh.insula_2)(lh.isthmuscingulate_3)(lh.superiortemporal_9)
2e-05	0	0.84	0.65272	(lh.fusiform_4)(lh.insula_2)(lh.superiortemporal_9)
2e-05	0	0.84	0.65272	(lh.inferiortemporal_1)(lh.isthmuscingulate_2)(lh.precuneus_10)(lh.precuneus_11)
2e-05	0	0.84	0.65272	(lh.fusiform_4)(lh.inferiortemporal_1)(lh.lingual_7)(lh.superiortemporal_6)
2e-05	0	0.84	0.65272	(lh.inferiortemporal_6)(lh.isthmuscingulate_2)(lh.lingual_6)(lh.superiortemporal_6)
2e-05	0	0.84	0.65272	(lh.fusiform_4)(lh.fusiform_6)(lh.superiortemporal_6)(lh.transversetemporal_2)
2e-05	0	0.84	0.65272	(Left-Amygdala)(Left-Putamen)(lh.fusiform_4)(lh.superiortemporal_9)
2e-05	0	0.84	0.65272	(Left-Amygdala)(Left-Thalamus-Proper)(lh.fusiform_4)(lh.superiortemporal_9)
2e-05	0	0.84	0.65272	(Left-Amygdala)(lh.fusiform_4)(lh.isthmuscingulate_3)(lh.superiortemporal_9)
2e-05	0	0.84	0.65272	(Left-Amygdala)(lh.inferiortemporal_6)(lh.isthmuscingulate_2)(lh.transversetemporal_2)
2e-05	0	0.84	0.65272	(Left-Thalamus-Proper)(lh.fusiform_4)(lh.superiortemporal_2)(lh.superiortemporal_9)
2e-05	0	0.84	0.65272	(Left-Putamen)(lh.fusiform_4)(lh.superiortemporal_2)(lh.superiortemporal_9)
2e-05	0	0.84	0.65272	(Left-Amygdala)(lh.fusiform_4)(lh.insula_2)(lh.superiortemporal_9)
2e-05	0	0.84	0.65272	(Left-Amygdala)(lh.fusiform_4)(lh.superiortemporal_9)
2e-05	0	0.84	0.65272	(lh.fusiform_4)(lh.isthmuscingulate_3)(lh.superiortemporal_2)(lh.superiortemporal_9)
2e-05	0	0.86286	0.68201	(lh.fusiform_5)(lh.isthmuscingulate_2)(lh.precuneus_10)(lh.superiortemporal_8)
2e-05	0	0.86286	0.68201	(lh.fusiform_5)(lh.precuneus_10)(lh.precuneus_11)(lh.superiortemporal_8)
2e-05	0	0.86286	0.68201	(lh.fusiform_4)(lh.lingual_6)(lh.lingual_7)(lh.superiortemporal_8)
2e-05	0	0.86286	0.68201	(lh.fusiform_4)(lh.insula_4)(lh.superiortemporal_8)(lh.transversetemporal_2)
2e-05	0	0.86286	0.68201	(lh.fusiform_4)(lh.superiortemporal_11)(lh.superiortemporal_3)(lh.superiortemporal_6)
2e-05	0	0.86286	0.68201	(lh.entorhinal_1)(lh.fusiform_4)(lh.superiortemporal_6)(lh.transversetemporal_2)
2e-05	0	0.86286	0.68201	(lh.fusiform_5)(lh.lingual_6)(lh.precuneus_10)(lh.superiortemporal_6)
2e-05	0	0.86286	0.68201	(lh.fusiform_4)(lh.inferiortemporal_1)(lh.parahippocampal_1)(lh.superiortemporal_8)
2e-05	0	0.86286	0.68201	(lh.isthmuscingulate_2)(lh.precuneus_10)(lh.superiortemporal_3)(lh.superiortemporal_8)
2e-05	0	0.86286	0.68201	(lh.fusiform_4)(lh.isthmuscingulate_2)(lh.superiortemporal_11)(lh.superiortemporal_6)
2e-05	0	0.86286	0.68201	(lh.fusiform_4)(lh.fusiform_8)(lh.inferiortemporal_1)(lh.superiortemporal_8)
2e-05	0	0.86286	0.68201	(lh.fusiform_4)(lh.fusiform_6)(lh.fusiform_8)(lh.superiortemporal_2)
2e-05	0	0.86286	0.68201	(lh.fusiform_7)(lh.isthmuscingulate_2)(lh.precuneus_6)(lh.superiortemporal_6)
2e-05	0	0.86286	0.68201	(lh.fusiform_4)(lh.fusiform_8)(lh.insula_1)(lh.precuneus_11)
2e-05	0	0.80571	0.61088	(Brain-Stem)(lh.fusiform_4)(lh.precuneus_6)
2e-05	0	0.80571	0.61088	(Brain-Stem)(Left-Putamen)(lh.fusiform_4)(lh.precuneus_6)
2e-05	0	0.80571	0.61088	(Brain-Stem)(lh.fusiform_4)(lh.isthmuscingulate_3)(lh.precuneus_6)
2e-05	0	0.80571	0.61088	(Brain-Stem)(Left-Thalamus-Proper)(lh.fusiform_4)(lh.precuneus_6)
2e-05	0	0.89714	0.72803	(lh.fusiform_4)(lh.insula_1)(lh.insula_2)(lh.precuneus_11)
2e-05	0	0.89714	0.72803	(lh.fusiform_4)(lh.fusiform_5)(lh.fusiform_8)(lh.lingual_6)
2e-05	0	0.89714	0.72803	(lh.fusiform_4)(lh.fusiform_7)(lh.inferiorparietal_5)(lh.superiortemporal_3)
2e-05	0	0.89714	0.72803	(lh.fusiform_4)(lh.fusiform_5)(lh.fusiform_7)(lh.superiortemporal_8)
2e-05	0	0.89714	0.72803	(lh.fusiform_4)(lh.fusiform_5)(lh.fusiform_8)(lh.lingual_8)
2e-05	0	0.89714	0.72803	(lh.fusiform_4)(lh.fusiform_7)(lh.lingual_8)(lh.parahippocampal_1)
2e-05	0	0.89714	0.72803	(lh.fusiform_4)(lh.inferiorparietal_5)(lh.insula_1)(lh.lingual_8)
2e-05	0	0.89714	0.72803	(lh.entorhinal_1)(lh.fusiform_4)(lh.superiortemporal_2)(lh.superiortemporal_6)
2e-05	0	0.89714	0.72803	(lh.fusiform_4)(lh.fusiform_7)(lh.lingual_6)(lh.parahippocampal_1)
2e-05	0	0.89714	0.72803	(lh.fusiform_4)(lh.fusiform_7)(lh.fusiform_8)(lh.lingual_6)
2e-05	0	0.89714	0.72803	(lh.fusiform_4)(lh.inferiorparietal_5)(lh.parahippocampal_3)(lh.superiortemporal_3)
2e-05	0	0.82286	0.6318	(lh.fusiform_4)(lh.parahippocampal_3)(lh.superiortemporal_2)(lh.superiortemporal_9)
2e-05	0	0.82286	0.6318	(lh.fusiform_4)(lh.superiortemporal_8)(lh.superiortemporal_9)
2e-05	0	0.82286	0.6318	(lh.fusiform_4)(lh.insula_4)(lh.isthmuscingulate_2)(lh.superiortemporal_9)
2e-05	0	0.82286	0.6318	(Left-Thalamus-Proper)(lh.fusiform_4)(lh.superiortemporal_8)(lh.superiortemporal_9)
2e-05	0	0.82286	0.6318	(Left-Accumbens-area)(lh.fusiform_4)(lh.insula_1)(lh.superiortemporal_6)
2e-05	0	0.82286	0.6318	(lh.fusiform_7)(lh.inferiortemporal_6)(lh.superiortemporal_8)(lh.transversetemporal_2)
2e-05	0	0.82286	0.6318	(Left-Thalamus-Proper)(lh.fusiform_4)(lh.inferiortemporal_6)(lh.superiortemporal_2)
2e-05	0	0.82286	0.6318	(lh.fusiform_4)(lh.fusiform_8)(lh.superiortemporal_2)(lh.superiortemporal_9)
2e-05	0	0.82286	0.6318	(lh.fusiform_4)(lh.insula_2)(lh.superiortemporal_8)(lh.superiortemporal_9)
2e-05	0	0.82286	0.6318	(lh.fusiform_4)(lh.fusiform_5)(lh.inferiorparietal_5)(lh.superiortemporal_9)
2e-05	0	0.82286	0.6318	(lh.fusiform_4)(lh.isthmuscingulate_3)(lh.superiortemporal_8)(lh.superiortemporal_9)
2e-05	0	0.82286	0.6318	(Left-Amygdala)(lh.fusiform_4)(lh.superiortemporal_8)(lh.superiortemporal_9)
2e-05	0	0.82286	0.6318	(lh.fusiform_4)(lh.inferiortemporal_6)(lh.superiortemporal_2)
2e-05	0	0.82286	0.6318	(Left-Amygdala)(lh.fusiform_4)(lh.parahippocampal_3)(lh.superiortemporal_9)
2e-05	0	0.82286	0.6318	(Left-Putamen)(lh.fusiform_4)(lh.inferiortemporal_6)(lh.superiortemporal_2)
2e-05	0	0.82286	0.6318	(lh.fusiform_4)(lh.insula_2)(lh.parahippocampal_3)(lh.superiortemporal_9)
2e-05	0	0.82286	0.6318	(Left-Putamen)(lh.fusiform_4)(lh.superiortemporal_8)(lh.superiortemporal_9)
2e-05	0	0.82286	0.6318	(lh.fusiform_4)(lh.fusiform_5)(lh.parahippocampal_1)(lh.superiortemporal_9)
2e-05	0	0.82286	0.6318	(lh.fusiform_4)(lh.inferiortemporal_6)(lh.isthmuscingulate_3)(lh.superiortemporal_2)
2e-05	0	0.93714	0.78661	(Left-Putamen)(lh.fusiform_4)(lh.insula_2)(lh.superiortemporal_2)
2e-05	0	0.93714	0.78661	(Left-Thalamus-Proper)(lh.fusiform_4)(lh.insula_2)(lh.superiortemporal_2)
2e-05	0	0.93714	0.78661	(lh.fusiform_4)(lh.insula_2)(lh.isthmuscingulate_3)(lh.superiortemporal_2)
2e-05	0	0.93714	0.78661	(lh.fusiform_4)(lh.insula_2)(lh.superiortemporal_2)
2e-05	0	0.90286	0.7364	(lh.fusiform_4)(lh.fusiform_5)(lh.transversetemporal_2)
2e-05	0	0.90286	0.7364	(lh.fusiform_4)(lh.isthmuscingulate_3)(lh.lingual_8)(lh.parahippocampal_1)
2e-05	0	0.90286	0.7364	(Left-Amygdala)(lh.fusiform_4)(lh.lingual_8)(lh.parahippocampal_1)
2e-05	0	0.90286	0.7364	(lh.fusiform_4)(lh.fusiform_5)(lh.insula_4)(lh.superiortemporal_6)
2e-05	0	0.90286	0.7364	(lh.fusiform_4)(lh.superiortemporal_2)(lh.transversetemporal_2)
2e-05	0	0.90286	0.7364	(lh.fusiform_4)(lh.fusiform_5)(lh.isthmuscingulate_3)(lh.transversetemporal_2)
2e-05	0	0.90286	0.7364	(Left-Thalamus-Proper)(lh.fusiform_4)(lh.superiortemporal_2)(lh.transversetemporal_2)
2e-05	0	0.90286	0.7364	(Left-Thalamus-Proper)(lh.fusiform_4)(lh.fusiform_5)(lh.transversetemporal_2)
2e-05	0	0.90286	0.7364	(Brain-Stem)(lh.fusiform_4)(lh.lingual_8)(lh.superiortemporal_6)
2e-05	0	0.90286	0.7364	(Left-Putamen)(lh.fusiform_4)(lh.fusiform_5)(lh.transversetemporal_2)
2e-05	0	0.90286	0.7364	(Left-Putamen)(lh.fusiform_4)(lh.lingual_8)(lh.parahippocampal_1)
2e-05	0	0.90286	0.7364	(lh.fusiform_4)(lh.insula_4)(lh.lingual_6)(lh.superiortemporal_3)
2e-05	0	0.90286	0.7364	(lh.fusiform_4)(lh.fusiform_5)(lh.insula_1)(lh.isthmuscingulate_2)
2e-05	0	0.90286	0.7364	(lh.fusiform_4)(lh.isthmuscingulate_3)(lh.superiortemporal_2)(lh.transversetemporal_2)
2e-05	0	0.90286	0.7364	(lh.fusiform_4)(lh.fusiform_7)(lh.inferiorparietal_5)(lh.lingual_6)
2e-05	0	0.90286	0.7364	(Left-Putamen)(lh.fusiform_4)(lh.superiortemporal_2)(lh.transversetemporal_2)
2e-05	0	0.90286	0.7364	(lh.fusiform_4)(lh.lingual_8)(lh.parahippocampal_1)
2e-05	0	0.90286	0.7364	(lh.fusiform_4)(lh.inferiorparietal_5)(lh.lingual_6)(lh.parahippocampal_3)
2e-05	0	0.90286	0.7364	(Left-Pallidum)(lh.fusiform_4)(lh.parahippocampal_3)(lh.superiortemporal_6)
2e-05	0	0.90286	0.7364	(lh.fusiform_4)(lh.insula_2)(lh.transversetemporal_2)
2e-05	0	0.90286	0.7364	(lh.fusiform_4)(lh.insula_2)(lh.lingual_6)(lh.parahippocampal_1)
2e-05	0	0.90286	0.7364	(Brain-Stem)(lh.fusiform_4)(lh.lingual_6)(lh.superiortemporal_6)
2e-05	0	0.90286	0.7364	(lh.fusiform_4)(lh.isthmuscingulate_3)(lh.lingual_6)(lh.parahippocampal_1)
2e-05	0	0.90286	0.7364	(Left-Pallidum)(lh.fusiform_4)(lh.insula_1)(lh.lingual_6)
2e-05	0	0.90286	0.7364	(lh.fusiform_4)(lh.insula_2)(lh.isthmuscingulate_3)(lh.transversetemporal_2)
2e-05	0	0.90286	0.7364	(Left-Amygdala)(lh.fusiform_4)(lh.inferiorparietal_5)(lh.parahippocampal_3)
2e-05	0	0.90286	0.7364	(lh.fusiform_4)(lh.insula_2)(lh.lingual_8)(lh.parahippocampal_1)
2e-05	0	0.90286	0.7364	(lh.fusiform_4)(lh.lingual_6)(lh.parahippocampal_1)
2e-05	0	0.90286	0.7364	(Left-Pallidum)(lh.fusiform_4)(lh.superiortemporal_2)(lh.superiortemporal_8)
2e-05	0	0.90286	0.7364	(Left-Putamen)(lh.fusiform_4)(lh.insula_2)(lh.transversetemporal_2)
2e-05	0	0.90286	0.7364	(Left-Pallidum)(lh.fusiform_4)(lh.insula_1)(lh.lingual_8)
2e-05	0	0.90286	0.7364	(Left-Putamen)(lh.fusiform_4)(lh.lingual_6)(lh.parahippocampal_1)
2e-05	0	0.90286	0.7364	(Left-Thalamus-Proper)(lh.fusiform_4)(lh.lingual_8)(lh.parahippocampal_1)
2e-05	0	0.90286	0.7364	(Left-Amygdala)(lh.fusiform_4)(lh.lingual_6)(lh.parahippocampal_1)
2e-05	0	0.90286	0.7364	(Left-Thalamus-Proper)(lh.fusiform_4)(lh.lingual_6)(lh.parahippocampal_1)
2e-05	0	0.90286	0.7364	(Left-Thalamus-Proper)(lh.fusiform_4)(lh.insula_2)(lh.transversetemporal_2)
2e-05	0	0.90286	0.7364	(Left-Amygdala)(lh.fusiform_4)(lh.parahippocampal_3)(lh.precuneus_11)
2e-05	0	0.93143	0.77824	(lh.fusiform_4)(lh.isthmuscingulate_2)
2e-05	0	0.93143	0.77824	(Left-Thalamus-Proper)(lh.fusiform_4)(lh.fusiform_5)(lh.lingual_6)
2e-05	0	0.93143	0.77824	(Left-Thalamus-Proper)(lh.fusiform_4)(lh.isthmuscingulate_2)
2e-05	0	0.93143	0.77824	(lh.fusiform_4)(lh.isthmuscingulate_2)(lh.isthmuscingulate_3)
2e-05	0	0.93143	0.77824	(Left-Putamen)(lh.fusiform_4)(lh.isthmuscingulate_2)
2e-05	0	0.93143	0.77824	(Left-Amygdala)(Left-Putamen)(lh.fusiform_4)(lh.fusiform_5)
2e-05	0	0.93143	0.77824	(Left-Thalamus-Proper)(lh.fusiform_4)(lh.isthmuscingulate_2)(lh.superiortemporal_2)
2e-05	0	0.93143	0.77824	(Left-Amygdala)(lh.fusiform_4)(lh.fusiform_5)(lh.isthmuscingulate_3)
2e-05	0	0.93143	0.77824	(lh.fusiform_4)(lh.fusiform_5)(lh.lingual_6)
2e-05	0	0.93143	0.77824	(Left-Amygdala)(lh.fusiform_4)(lh.fusiform_5)
2e-05	0	0.93143	0.77824	(Left-Putamen)(lh.fusiform_4)(lh.isthmuscingulate_2)(lh.superiortemporal_2)
2e-05	0	0.93143	0.77824	(lh.fusiform_4)(lh.isthmuscingulate_2)(lh.isthmuscingulate_3)(lh.superiortemporal_2)
2e-05	0	0.93143	0.77824	(Left-Amygdala)(Left-Thalamus-Proper)(lh.fusiform_4)(lh.fusiform_5)
2e-05	0	0.93143	0.77824	(Left-Putamen)(Left-Thalamus-Proper)(lh.fusiform_4)(lh.isthmuscingulate_2)
2e-05	0	0.93143	0.77824	(lh.fusiform_4)(lh.fusiform_5)(lh.isthmuscingulate_3)(lh.lingual_6)
2e-05	0	0.93143	0.77824	(lh.fusiform_4)(lh.isthmuscingulate_2)(lh.superiortemporal_2)
2e-05	0	0.93143	0.77824	(Left-Putamen)(lh.fusiform_4)(lh.isthmuscingulate_2)(lh.isthmuscingulate_3)
2e-05	0	0.93143	0.77824	(Left-Thalamus-Proper)(lh.fusiform_4)(lh.isthmuscingulate_2)(lh.isthmuscingulate_3)
2e-05	0	0.93143	0.77824	(lh.fusiform_4)(lh.fusiform_5)(lh.lingual_8)(lh.superiortemporal_2)
2e-05	0	0.93143	0.77824	(Left-Putamen)(lh.fusiform_4)(lh.fusiform_5)(lh.lingual_6)
2e-05	0	0.93143	0.77824	(Left-Amygdala)(lh.fusiform_4)(lh.fusiform_5)(lh.insula_2)
2e-05	0	0.90857	0.74477	(lh.fusiform_4)(lh.fusiform_5)(lh.insula_1)(lh.lingual_8)
2e-05	0	0.90857	0.74477	(lh.fusiform_4)(lh.fusiform_5)(lh.inferiorparietal_5)(lh.superiortemporal_3)
2e-05	0	0.90857	0.74477	(Left-Pallidum)(lh.fusiform_4)(lh.fusiform_7)(lh.superiortemporal_6)
2e-05	0	0.86857	0.69038	(Left-Putamen)(lh.precuneus_10)(lh.precuneus_11)(lh.superiortemporal_8)
2e-05	0	0.86857	0.69038	(Left-Thalamus-Proper)(lh.precuneus_10)(lh.precuneus_11)(lh.superiortemporal_8)
2e-05	0	0.86857	0.69038	(lh.insula_2)(lh.lingual_6)(lh.precuneus_10)(lh.superiortemporal_6)
2e-05	0	0.86857	0.69038	(lh.fusiform_4)(lh.fusiform_7)(lh.insula_1)(lh.transversetemporal_2)
2e-05	0	0.86857	0.69038	(lh.lingual_6)(lh.precuneus_10)(lh.superiortemporal_2)(lh.superiortemporal_6)
2e-05	0	0.86857	0.69038	(lh.fusiform_4)(lh.fusiform_5)(lh.inferiorparietal_5)(lh.inferiortemporal_1)
2e-05	0	0.86857	0.69038	(lh.insula_2)(lh.precuneus_10)(lh.precuneus_11)(lh.superiortemporal_8)
2e-05	0	0.86857	0.69038	(lh.fusiform_4)(lh.fusiform_7)(lh.inferiorparietal_5)(lh.inferiortemporal_1)
2e-05	0	0.86857	0.69038	(Left-Thalamus-Proper)(lh.lingual_6)(lh.precuneus_10)(lh.superiortemporal_6)
2e-05	0	0.86857	0.69038	(lh.isthmuscingulate_3)(lh.lingual_6)(lh.precuneus_10)(lh.superiortemporal_6)
2e-05	0	0.86857	0.69038	(Left-Putamen)(lh.fusiform_4)(lh.fusiform_8)(lh.transversetemporal_2)
2e-05	0	0.86857	0.69038	(lh.fusiform_4)(lh.fusiform_8)(lh.precuneus_11)(lh.superiortemporal_8)
2e-05	0	0.86857	0.69038	(lh.fusiform_4)(lh.fusiform_8)(lh.parahippocampal_3)(lh.superiortemporal_8)
2e-05	0	0.86857	0.69038	(lh.fusiform_5)(lh.isthmuscingulate_2)(lh.precuneus_6)(lh.superiortemporal_6)
2e-05	0	0.86857	0.69038	(lh.isthmuscingulate_3)(lh.precuneus_10)(lh.precuneus_11)(lh.superiortemporal_8)
2e-05	0	0.86857	0.69038	(Left-Thalamus-Proper)(lh.fusiform_4)(lh.fusiform_8)(lh.transversetemporal_2)
2e-05	0	0.86857	0.69038	(lh.precuneus_10)(lh.precuneus_11)(lh.superiortemporal_3)(lh.superiortemporal_6)
2e-05	0	0.86857	0.69038	(Left-Pallidum)(lh.fusiform_4)(lh.inferiortemporal_1)(lh.superiortemporal_8)
2e-05	0	0.86857	0.69038	(lh.precuneus_10)(lh.precuneus_11)(lh.superiortemporal_2)(lh.superiortemporal_8)
2e-05	0	0.86857	0.69038	(Left-Putamen)(lh.lingual_6)(lh.precuneus_10)(lh.superiortemporal_6)
2e-05	0	0.86857	0.69038	(lh.fusiform_4)(lh.inferiortemporal_1)(lh.insula_4)(lh.superiortemporal_8)
2e-05	0	0.86857	0.69038	(lh.fusiform_4)(lh.fusiform_8)(lh.transversetemporal_2)
2e-05	0	0.86857	0.69038	(Left-Amygdala)(lh.lingual_8)(lh.precuneus_10)(lh.superiortemporal_6)
2e-05	0	0.86857	0.69038	(lh.fusiform_4)(lh.fusiform_8)(lh.isthmuscingulate_3)(lh.transversetemporal_2)
2e-05	0	0.86857	0.69038	(lh.fusiform_4)(lh.fusiform_8)(lh.insula_2)(lh.transversetemporal_2)
2e-05	0	0.86857	0.69038	(lh.isthmuscingulate_2)(lh.lingual_8)(lh.precuneus_6)(lh.superiortemporal_6)
2e-05	0	0.86857	0.69038	(Left-Amygdala)(lh.insula_1)(lh.lingual_6)(lh.precuneus_10)
2e-05	0	0.86857	0.69038	(Left-Amygdala)(lh.precuneus_10)(lh.precuneus_11)(lh.superiortemporal_8)
2e-05	0	0.86857	0.69038	(lh.isthmuscingulate_2)(lh.precuneus_6)(lh.superiortemporal_3)(lh.superiortemporal_6)
2e-05	0	0.86857	0.69038	(lh.precuneus_10)(lh.precuneus_11)(lh.superiortemporal_8)
2e-05	0	0.86857	0.69038	(Left-Amygdala)(lh.fusiform_4)(lh.fusiform_8)(lh.transversetemporal_2)
2e-05	0	0.86857	0.69038	(lh.fusiform_4)(lh.insula_1)(lh.parahippocampal_3)(lh.transversetemporal_2)
2e-05	0	0.86857	0.69038	(lh.lingual_6)(lh.precuneus_10)(lh.superiortemporal_6)
2e-05	0	0.86857	0.69038	(lh.fusiform_4)(lh.lingual_6)(lh.lingual_8)(lh.superiortemporal_11)
2e-05	0	0.86857	0.69038	(lh.insula_1)(lh.isthmuscingulate_2)(lh.lingual_6)(lh.precuneus_10)
2e-05	0	0.86857	0.69038	(lh.fusiform_4)(lh.parahippocampal_2)(lh.superiortemporal_6)(lh.superiortemporal_8)
2e-05	0	0.92571	0.76987	(Left-Thalamus-Proper)(lh.fusiform_4)(lh.fusiform_5)(lh.superiortemporal_3)
2e-05	0	0.92571	0.76987	(lh.fusiform_4)(lh.fusiform_5)(lh.superiortemporal_3)
2e-05	0	0.92571	0.76987	(lh.fusiform_4)(lh.fusiform_5)(lh.superiortemporal_2)(lh.superiortemporal_3)
2e-05	0	0.92571	0.76987	(Left-Pallidum)(lh.fusiform_4)(lh.lingual_6)(lh.superiortemporal_2)
2e-05	0	0.92571	0.76987	(Left-Putamen)(lh.fusiform_4)(lh.fusiform_5)(lh.superiortemporal_3)
2e-05	0	0.92571	0.76987	(lh.fusiform_4)(lh.fusiform_5)(lh.isthmuscingulate_3)(lh.superiortemporal_3)
2e-05	0	0.92571	0.76987	(Left-Pallidum)(lh.fusiform_4)(lh.lingual_8)(lh.superiortemporal_2)
2e-05	0	0.92571	0.76987	(Left-Pallidum)(lh.fusiform_4)(lh.insula_2)(lh.lingual_6)
2e-05	0	0.92571	0.76987	(Left-Pallidum)(lh.fusiform_4)(lh.insula_2)(lh.lingual_8)
2e-05	0	0.91429	0.75314	(Left-Putamen)(lh.fusiform_4)(lh.isthmuscingulate_2)(lh.precuneus_11)
2e-05	0	0.91429	0.75314	(Left-Thalamus-Proper)(lh.fusiform_4)(lh.precuneus_11)(lh.superiortemporal_3)
2e-05	0	0.91429	0.75314	(lh.fusiform_4)(lh.insula_1)(lh.insula_2)
2e-05	0	0.91429	0.75314	(Left-Thalamus-Proper)(lh.fusiform_4)(lh.parahippocampal_3)(lh.superiortemporal_3)
2e-05	0	0.91429	0.75314	(lh.fusiform_4)(lh.inferiorparietal_5)(lh.isthmuscingulate_2)(lh.isthmuscingulate_3)
2e-05	0	0.91429	0.75314	(lh.fusiform_4)(lh.fusiform_7)(lh.superiortemporal_3)
2e-05	0	0.91429	0.75314	(Left-Pallidum)(lh.fusiform_4)(lh.fusiform_5)(lh.superiortemporal_6)
2e-05	0	0.91429	0.75314	(lh.fusiform_4)(lh.fusiform_7)(lh.superiortemporal_2)(lh.superiortemporal_3)
2e-05	0	0.91429	0.75314	(lh.fusiform_4)(lh.fusiform_5)(lh.inferiorparietal_5)(lh.lingual_6)
2e-05	0	0.91429	0.75314	(Left-Putamen)(lh.fusiform_4)(lh.parahippocampal_3)(lh.superiortemporal_3)
2e-05	0	0.91429	0.75314	(Left-Thalamus-Proper)(lh.fusiform_4)(lh.isthmuscingulate_2)(lh.precuneus_11)
2e-05	0	0.91429	0.75314	(lh.fusiform_4)(lh.parahippocampal_3)(lh.superiortemporal_2)(lh.superiortemporal_3)
2e-05	0	0.91429	0.75314	(Left-Amygdala)(lh.fusiform_4)(lh.fusiform_5)(lh.precuneus_11)
2e-05	0	0.91429	0.75314	(Left-Putamen)(lh.fusiform_4)(lh.precuneus_11)(lh.superiortemporal_3)
2e-05	0	0.91429	0.75314	(lh.fusiform_4)(lh.isthmuscingulate_3)(lh.precuneus_11)(lh.superiortemporal_3)
2e-05	0	0.91429	0.75314	(lh.fusiform_4)(lh.fusiform_7)(lh.isthmuscingulate_3)(lh.superiortemporal_3)
2e-05	0	0.91429	0.75314	(Left-Amygdala)(lh.fusiform_4)(lh.fusiform_7)(lh.isthmuscingulate_2)
2e-05	0	0.91429	0.75314	(Left-Putamen)(lh.fusiform_4)(lh.inferiorparietal_5)(lh.isthmuscingulate_2)
2e-05	0	0.91429	0.75314	(lh.fusiform_4)(lh.precuneus_11)(lh.superiortemporal_3)
2e-05	0	0.91429	0.75314	(lh.fusiform_4)(lh.isthmuscingulate_2)(lh.isthmuscingulate_3)(lh.precuneus_11)
2e-05	0	0.91429	0.75314	(lh.fusiform_4)(lh.precuneus_11)(lh.superiortemporal_2)(lh.superiortemporal_3)
2e-05	0	0.91429	0.75314	(Left-Putamen)(lh.fusiform_4)(lh.fusiform_7)(lh.superiortemporal_3)
2e-05	0	0.91429	0.75314	(Left-Amygdala)(lh.fusiform_4)(lh.fusiform_7)(lh.superiortemporal_3)
2e-05	0	0.91429	0.75314	(lh.fusiform_4)(lh.fusiform_7)(lh.insula_2)(lh.isthmuscingulate_2)
2e-05	0	0.91429	0.75314	(lh.fusiform_4)(lh.isthmuscingulate_2)(lh.precuneus_11)(lh.superiortemporal_2)
2e-05	0	0.91429	0.75314	(lh.fusiform_4)(lh.insula_1)(lh.insula_2)(lh.isthmuscingulate_3)
2e-05	0	0.91429	0.75314	(lh.fusiform_4)(lh.inferiorparietal_5)(lh.isthmuscingulate_2)
2e-05	0	0.91429	0.75314	(lh.fusiform_4)(lh.inferiorparietal_5)(lh.isthmuscingulate_2)(lh.superiortemporal_2)
2e-05	0	0.91429	0.75314	(Left-Thalamus-Proper)(lh.fusiform_4)(lh.inferiorparietal_5)(lh.isthmuscingulate_2)
2e-05	0	0.91429	0.75314	(Left-Thalamus-Proper)(lh.fusiform_4)(lh.fusiform_7)(lh.superiortemporal_3)
2e-05	0	0.91429	0.75314	(Left-Thalamus-Proper)(lh.fusiform_4)(lh.insula_1)(lh.insula_2)
2e-05	0	0.91429	0.75314	(lh.fusiform_4)(lh.parahippocampal_3)(lh.superiortemporal_3)
2e-05	0	0.91429	0.75314	(lh.fusiform_4)(lh.isthmuscingulate_2)(lh.precuneus_11)
2e-05	0	0.91429	0.75314	(Left-Amygdala)(lh.fusiform_4)(lh.fusiform_5)(lh.inferiorparietal_5)
2e-05	0	0.91429	0.75314	(lh.fusiform_4)(lh.isthmuscingulate_3)(lh.parahippocampal_3)(lh.superiortemporal_3)
2e-05	0	0.91429	0.75314	(lh.fusiform_4)(lh.fusiform_7)(lh.insula_2)(lh.superiortemporal_3)
2e-05	0	0.91429	0.75314	(Left-Pallidum)(lh.fusiform_4)(lh.isthmuscingulate_2)(lh.superiortemporal_3)
2e-05	0	0.91429	0.75314	(Left-Putamen)(lh.fusiform_4)(lh.insula_1)(lh.insula_2)
2e-05	0	0.92	0.76151	(lh.fusiform_4)(lh.fusiform_7)(lh.lingual_8)
2e-05	0	0.92	0.76151	(lh.fusiform_4)(lh.lingual_6)(lh.parahippocampal_3)
2e-05	0	0.92	0.76151	(Left-Putamen)(lh.fusiform_4)(lh.inferiorparietal_5)(lh.lingual_8)
2e-05	0	0.92	0.76151	(Left-Thalamus-Proper)(lh.fusiform_4)(lh.fusiform_7)(lh.lingual_6)
2e-05	0	0.92	0.76151	(Left-Thalamus-Proper)(lh.fusiform_4)(lh.lingual_6)(lh.parahippocampal_3)
2e-05	0	0.92	0.76151	(Left-Amygdala)(lh.fusiform_4)(lh.insula_2)(lh.parahippocampal_3)
2e-05	0	0.92	0.76151	(lh.fusiform_4)(lh.isthmuscingulate_3)(lh.lingual_6)(lh.parahippocampal_3)
2e-05	0	0.92	0.76151	(lh.fusiform_4)(lh.isthmuscingulate_3)(lh.lingual_8)(lh.precuneus_11)
2e-05	0	0.92	0.76151	(Left-Thalamus-Proper)(lh.fusiform_4)(lh.lingual_8)(lh.precuneus_11)
2e-05	0	0.92	0.76151	(Left-Putamen)(lh.fusiform_4)(lh.fusiform_7)(lh.lingual_6)
2e-05	0	0.92	0.76151	(lh.fusiform_4)(lh.insula_2)(lh.precuneus_11)(lh.superiortemporal_2)
2e-05	0	0.92	0.76151	(Left-Putamen)(lh.fusiform_4)(lh.lingual_6)(lh.parahippocampal_3)
2e-05	0	0.92	0.76151	(Left-Thalamus-Proper)(lh.fusiform_4)(lh.fusiform_7)(lh.lingual_8)
2e-05	0	0.92	0.76151	(lh.fusiform_4)(lh.isthmuscingulate_3)(lh.lingual_8)(lh.parahippocampal_3)
2e-05	0	0.92	0.76151	(lh.fusiform_4)(lh.inferiorparietal_5)(lh.isthmuscingulate_3)(lh.lingual_8)
2e-05	0	0.92	0.76151	(Left-Putamen)(lh.fusiform_4)(lh.lingual_8)(lh.parahippocampal_3)
2e-05	0	0.92	0.76151	(lh.fusiform_4)(lh.isthmuscingulate_3)(lh.lingual_6)(lh.precuneus_11)
2e-05	0	0.92	0.76151	(lh.fusiform_4)(lh.lingual_6)(lh.precuneus_11)
2e-05	0	0.92	0.76151	(lh.fusiform_4)(lh.fusiform_7)(lh.isthmuscingulate_3)(lh.lingual_6)
2e-05	0	0.92	0.76151	(Left-Amygdala)(Left-Pallidum)(lh.fusiform_4)(lh.isthmuscingulate_2)
2e-05	0	0.92	0.76151	(Left-Amygdala)(Left-Thalamus-Proper)(lh.fusiform_4)(lh.parahippocampal_3)
2e-05	0	0.92	0.76151	(Left-Putamen)(lh.fusiform_4)(lh.lingual_8)(lh.precuneus_11)
2e-05	0	0.92	0.76151	(Left-Putamen)(lh.fusiform_4)(lh.lingual_6)(lh.precuneus_11)
2e-05	0	0.92	0.76151	(lh.fusiform_4)(lh.inferiorparietal_5)(lh.insula_2)(lh.superiortemporal_2)
2e-05	0	0.92	0.76151	(Left-Amygdala)(lh.fusiform_4)(lh.parahippocampal_3)
2e-05	0	0.92	0.76151	(lh.fusiform_4)(lh.fusiform_7)(lh.lingual_6)
2e-05	0	0.92	0.76151	(lh.fusiform_4)(lh.inferiorparietal_5)(lh.lingual_8)
2e-05	0	0.92	0.76151	(lh.fusiform_4)(lh.lingual_8)(lh.parahippocampal_3)
2e-05	0	0.92	0.76151	(lh.fusiform_4)(lh.fusiform_7)(lh.isthmuscingulate_3)(lh.lingual_8)
2e-05	0	0.92	0.76151	(Left-Amygdala)(Left-Putamen)(lh.fusiform_4)(lh.parahippocampal_3)
2e-05	0	0.92	0.76151	(Left-Thalamus-Proper)(lh.fusiform_4)(lh.lingual_8)(lh.parahippocampal_3)
2e-05	0	0.92	0.76151	(lh.fusiform_4)(lh.lingual_8)(lh.precuneus_11)
2e-05	0	0.92	0.76151	(Left-Amygdala)(Left-Pallidum)(lh.fusiform_4)(lh.superiortemporal_3)
2e-05	0	0.92	0.76151	(Left-Thalamus-Proper)(lh.fusiform_4)(lh.lingual_6)(lh.precuneus_11)
2e-05	0	0.92	0.76151	(Left-Putamen)(lh.fusiform_4)(lh.fusiform_7)(lh.lingual_8)
2e-05	0	0.92	0.76151	(Left-Thalamus-Proper)(lh.fusiform_4)(lh.inferiorparietal_5)(lh.lingual_8)
2e-05	0	0.92	0.76151	(Left-Amygdala)(lh.fusiform_4)(lh.isthmuscingulate_3)(lh.parahippocampal_3)
2e-05	0	0.84571	0.66109	(Left-Putamen)(lh.inferiortemporal_6)(lh.isthmuscingulate_2)(lh.superiortemporal_8)
2e-05	0	0.84571	0.66109	(Left-Amygdala)(lh.inferiortemporal_6)(lh.isthmuscingulate_2)(lh.superiortemporal_8)
2e-05	0	0.84571	0.66109	(lh.insula_1)(lh.lingual_8)(lh.precuneus_10)(lh.superiortemporal_8)
2e-05	0	0.84571	0.66109	(Left-Thalamus-Proper)(lh.inferiortemporal_6)(lh.isthmuscingulate_2)(lh.superiortemporal_8)
2e-05	0	0.84571	0.66109	(lh.fusiform_8)(lh.isthmuscingulate_2)(lh.precuneus_6)(lh.superiortemporal_6)
2e-05	0	0.84571	0.66109	(lh.inferiortemporal_6)(lh.insula_2)(lh.isthmuscingulate_2)(lh.superiortemporal_8)
2e-05	0	0.84571	0.66109	(lh.lingual_8)(lh.precuneus_10)(lh.superiortemporal_6)(lh.superiortemporal_8)
2e-05	0	0.84571	0.66109	(lh.fusiform_8)(lh.precuneus_10)(lh.precuneus_11)(lh.superiortemporal_6)
2e-05	0	0.84571	0.66109	(lh.inferiortemporal_6)(lh.isthmuscingulate_2)(lh.superiortemporal_8)
2e-05	0	0.84571	0.66109	(lh.inferiortemporal_6)(lh.isthmuscingulate_2)(lh.superiortemporal_2)(lh.superiortemporal_8)
2e-05	0	0.84571	0.66109	(lh.inferiortemporal_6)(lh.isthmuscingulate_2)(lh.isthmuscingulate_3)(lh.superiortemporal_8)
2e-05	0	0.81143	0.61925	(lh.fusiform_4)(lh.superiortemporal_2)(lh.superiortemporal_9)(lh.transversetemporal_2)
2e-05	0	0.81143	0.61925	(Left-Thalamus-Proper)(lh.fusiform_4)(lh.inferiortemporal_6)(lh.parahippocampal_3)
2e-05	0	0.81143	0.61925	(lh.fusiform_4)(lh.fusiform_7)(lh.inferiortemporal_6)
2e-05	0	0.81143	0.61925	(lh.fusiform_4)(lh.insula_2)(lh.superiortemporal_9)(lh.transversetemporal_2)
2e-05	0	0.81143	0.61925	(Left-Putamen)(lh.fusiform_4)(lh.inferiortemporal_6)(lh.parahippocampal_3)
2e-05	0	0.81143	0.61925	(Left-Thalamus-Proper)(lh.fusiform_4)(lh.fusiform_7)(lh.inferiortemporal_6)
2e-05	0	0.81143	0.61925	(lh.inferiortemporal_1)(lh.inferiortemporal_6)(lh.lingual_6)(lh.superiortemporal_8)
2e-05	0	0.81143	0.61925	(lh.fusiform_4)(lh.fusiform_7)(lh.inferiortemporal_6)(lh.isthmuscingulate_3)
2e-05	0	0.81143	0.61925	(lh.fusiform_4)(lh.inferiortemporal_6)(lh.isthmuscingulate_3)(lh.parahippocampal_3)
2e-05	0	0.81143	0.61925	(lh.fusiform_4)(lh.inferiortemporal_6)(lh.parahippocampal_3)
2e-05	0	0.81143	0.61925	(lh.fusiform_4)(lh.fusiform_5)(lh.superiortemporal_9)(lh.transversetemporal_2)
2e-05	0	0.81143	0.61925	(Left-Amygdala)(lh.fusiform_4)(lh.superiortemporal_9)(lh.transversetemporal_2)
2e-05	0	0.81143	0.61925	(Left-Putamen)(lh.fusiform_4)(lh.fusiform_7)(lh.inferiortemporal_6)
2e-05	0	0.82857	0.64017	(lh.fusiform_4)(lh.fusiform_5)(lh.fusiform_7)(lh.superiortemporal_9)
2e-05	0	0.82857	0.64017	(lh.fusiform_7)(lh.inferiortemporal_1)(lh.precuneus_10)(lh.superiortemporal_6)
2e-05	0	0.82857	0.64017	(lh.inferiortemporal_6)(lh.isthmuscingulate_2)(lh.precuneus_11)(lh.superiortemporal_8)
3e-05	0	0.87429	0.69874	(lh.isthmuscingulate_2)(lh.precuneus_6)(lh.superiortemporal_2)(lh.superiortemporal_6)
3e-05	0	0.87429	0.69874	(Left-Amygdala)(lh.fusiform_4)(lh.inferiortemporal_1)(lh.precuneus_11)
3e-05	0	0.87429	0.69874	(Left-Putamen)(lh.isthmuscingulate_2)(lh.precuneus_6)(lh.superiortemporal_6)
3e-05	0	0.87429	0.69874	(lh.fusiform_4)(lh.inferiortemporal_1)(lh.isthmuscingulate_3)(lh.parahippocampal_3)
3e-05	0	0.87429	0.69874	(lh.fusiform_4)(lh.inferiortemporal_1)(lh.parahippocampal_3)
3e-05	0	0.87429	0.69874	(Left-Putamen)(lh.fusiform_4)(lh.inferiortemporal_1)(lh.precuneus_11)
3e-05	0	0.87429	0.69874	(lh.fusiform_4)(lh.inferiortemporal_1)(lh.parahippocampal_3)(lh.superiortemporal_2)
3e-05	0	0.87429	0.69874	(Left-Thalamus-Proper)(lh.fusiform_4)(lh.inferiortemporal_1)(lh.parahippocampal_3)
3e-05	0	0.87429	0.69874	(lh.fusiform_4)(lh.inferiortemporal_1)(lh.precuneus_11)
3e-05	0	0.87429	0.69874	(Left-Thalamus-Proper)(lh.fusiform_4)(lh.inferiortemporal_1)(lh.precuneus_11)
3e-05	0	0.87429	0.69874	(lh.fusiform_4)(lh.inferiortemporal_1)(lh.isthmuscingulate_3)(lh.precuneus_11)
3e-05	0	0.87429	0.69874	(lh.entorhinal_1)(lh.fusiform_4)(lh.inferiortemporal_1)(lh.lingual_8)
3e-05	0	0.87429	0.69874	(lh.isthmuscingulate_2)(lh.precuneus_6)(lh.superiortemporal_6)
3e-05	0	0.87429	0.69874	(Left-Thalamus-Proper)(lh.isthmuscingulate_2)(lh.precuneus_6)(lh.superiortemporal_6)
3e-05	0	0.87429	0.69874	(Left-Amygdala)(lh.fusiform_4)(lh.inferiortemporal_1)(lh.parahippocampal_3)
3e-05	0	0.87429	0.69874	(lh.fusiform_4)(lh.fusiform_6)(lh.superiortemporal_2)(lh.superiortemporal_6)
3e-05	0	0.87429	0.69874	(lh.fusiform_4)(lh.insula_1)(lh.isthmuscingulate_2)(lh.parahippocampal_1)
3e-05	0	0.87429	0.69874	(lh.fusiform_7)(lh.isthmuscingulate_2)(lh.precuneus_10)(lh.precuneus_11)
3e-05	0	0.87429	0.69874	(Left-Amygdala)(lh.fusiform_4)(lh.fusiform_6)(lh.superiortemporal_6)
3e-05	0	0.87429	0.69874	(lh.fusiform_4)(lh.inferiortemporal_1)(lh.precuneus_11)(lh.superiortemporal_2)
3e-05	0	0.87429	0.69874	(lh.fusiform_4)(lh.inferiortemporal_1)(lh.lingual_6)(lh.parahippocampal_1)
3e-05	0	0.87429	0.69874	(lh.isthmuscingulate_2)(lh.isthmuscingulate_3)(lh.precuneus_6)(lh.superiortemporal_6)
3e-05	0	0.87429	0.69874	(lh.fusiform_4)(lh.inferiorparietal_5)(lh.parahippocampal_2)(lh.superiortemporal_6)
3e-05	0	0.87429	0.69874	(Left-Putamen)(lh.fusiform_4)(lh.inferiortemporal_1)(lh.parahippocampal_3)
3e-05	0	0.87429	0.69874	(lh.insula_1)(lh.insula_2)(lh.isthmuscingulate_2)(lh.precuneus_10)
3e-05	0	0.87429	0.69874	(lh.fusiform_4)(lh.inferiortemporal_1)(lh.insula_2)(lh.precuneus_11)
3e-05	0	0.87429	0.69874	(lh.insula_2)(lh.isthmuscingulate_2)(lh.precuneus_6)(lh.superiortemporal_6)
3e-05	0	0.87429	0.69874	(lh.fusiform_4)(lh.inferiortemporal_1)(lh.insula_2)(lh.parahippocampal_3)
3e-05	0	0.85143	0.66946	(lh.fusiform_7)(lh.lingual_6)(lh.precuneus_10)(lh.superiortemporal_8)
3e-05	0	0.85143	0.66946	(lh.insula_1)(lh.precuneus_10)(lh.superiortemporal_3)(lh.superiortemporal_6)
3e-05	0	0.85143	0.66946	(lh.fusiform_4)(lh.fusiform_8)(lh.inferiorparietal_5)(lh.transversetemporal_2)
3e-05	0	0.85143	0.66946	(lh.lingual_6)(lh.parahippocampal_3)(lh.precuneus_10)(lh.superiortemporal_6)
3e-05	0	0.85143	0.66946	(lh.parahippocampal_3)(lh.precuneus_10)(lh.precuneus_11)(lh.superiortemporal_8)
[truncated: 13,498 more rows]
