# Supplementary material for: The Frequent Network Neighborhood Mapping of the human hippocampus shows much more frequent neighbor sets in males than in females
Source: PLoS One. 2020 Jan 28;15(1):e0227910. doi: 10.1371/journal.pone.0227910 (PMC6986708; doi:10.1371/journal.pone.0227910)
Supplement: S5 Table — (XLSX) [file pone.0227910.s005.xlsx]

## Sheet: Table_S5
p-value	Holm-Bonferroni	frequency_male	frequency_female	name
0.00132	1e-05	0.73626	0.86192	(rh.fusiform_8)(rh.inferiortemporal_1)(rh.middletemporal_9)
0.00134	1e-05	0.76923	0.88703	(rh.fusiform_8)(rh.inferiorparietal_4)(rh.lingual_7)(rh.middletemporal_9)
0.00134	1e-05	0.76923	0.88703	(rh.fusiform_8)(rh.middletemporal_9)(rh.supramarginal_9)
0.00205	1e-05	0.79121	0.89958	(rh.fusiform_8)(rh.lingual_7)(rh.middletemporal_9)
0.00205	1e-05	0.79121	0.89958	(Right-Amygdala)(rh.fusiform_8)(rh.middletemporal_9)
0.00228	1e-05	0.74857	0.86611	(rh.fusiform_8)(rh.inferiorparietal_4)(rh.middletemporal_4)(rh.middletemporal_9)
0.00298	1e-05	0.73626	0.85356	(rh.fusiform_8)(rh.superiorparietal_1)
0.00326	1e-05	0.78022	0.88703	(rh.fusiform_8)(rh.inferiorparietal_4)(rh.middletemporal_9)
0.00341	1e-05	0.74857	0.86192	(rh.fusiform_8)(rh.middletemporal_4)(rh.middletemporal_9)(rh.supramarginal_9)
0.00373	1e-05	0.76571	0.87448	(rh.fusiform_8)(rh.middletemporal_4)(rh.middletemporal_9)(rh.superiortemporal_9)
0.00373	1e-05	0.76571	0.87448	(rh.fusiform_8)(rh.lingual_7)(rh.middletemporal_4)(rh.middletemporal_9)
0.00373	1e-05	0.76571	0.87448	(Right-Amygdala)(rh.fusiform_8)(rh.middletemporal_4)(rh.middletemporal_9)
0.00436	1e-05	0.73626	0.84937	(rh.fusiform_8)(rh.inferiortemporal_1)(rh.middletemporal_9)(rh.parahippocampal_2)
0.00436	1e-05	0.73626	0.84937	(rh.inferiorparietal_4)(rh.inferiortemporal_1)(rh.lingual_7)(rh.middletemporal_9)
0.00436	1e-05	0.73626	0.84937	(rh.inferiortemporal_1)(rh.lingual_7)(rh.middletemporal_9)(rh.parahippocampal_3)
0.00447	1e-05	0.73143	0.84519	(Right-Amygdala)(rh.bankssts_1)(rh.fusiform_8)(rh.middletemporal_9)
0.00447	1e-05	0.73143	0.84519	(rh.bankssts_1)(rh.fusiform_8)(rh.middletemporal_9)(rh.superiortemporal_9)
0.00456	1e-05	0.74725	0.85774	(rh.fusiform_8)(rh.middletemporal_9)(rh.superiortemporal_10)
0.00483	1e-05	0.69714	0.8159	(rh.bankssts_1)(rh.inferiorparietal_4)(rh.middletemporal_4)(rh.superiorparietal_1)
0.00483	1e-05	0.69714	0.8159	(rh.bankssts_1)(rh.middletemporal_4)(rh.superiorparietal_1)(rh.supramarginal_9)
0.00486	1e-05	0.76923	0.87448	(rh.fusiform_8)(rh.inferiorparietal_10)(rh.inferiorparietal_4)(rh.middletemporal_9)
0.00486	1e-05	0.76923	0.87448	(rh.fusiform_8)(rh.middletemporal_9)(rh.precuneus_2)(rh.supramarginal_9)
0.00486	1e-05	0.76923	0.87448	(rh.fusiform_8)(rh.middletemporal_4)(rh.middletemporal_9)
0.00496	1e-05	0.78022	0.88285	(rh.fusiform_8)(rh.inferiorparietal_10)(rh.lingual_7)(rh.middletemporal_9)
0.00496	1e-05	0.78022	0.88285	(rh.superiorparietal_1)(rh.supramarginal_9)
0.00572	1e-05	0.77143	0.87448	(rh.fusiform_8)(rh.insula_5)(rh.middletemporal_4)(rh.middletemporal_9)
0.00572	1e-05	0.77143	0.87448	(rh.fusiform_8)(rh.inferiorparietal_4)(rh.middletemporal_9)(rh.supramarginal_9)
0.00572	1e-05	0.77143	0.87448	(Right-Thalamus-Proper)(rh.fusiform_8)(rh.middletemporal_4)(rh.middletemporal_9)
0.00572	1e-05	0.77143	0.87448	(Right-Putamen)(rh.fusiform_8)(rh.middletemporal_4)(rh.middletemporal_9)
0.00572	1e-05	0.77143	0.87448	(rh.fusiform_8)(rh.insula_2)(rh.middletemporal_4)(rh.middletemporal_9)
0.00572	1e-05	0.77143	0.87448	(Right-Pallidum)(rh.fusiform_8)(rh.middletemporal_4)(rh.middletemporal_9)
0.00572	1e-05	0.77143	0.87448	(rh.fusiform_8)(rh.isthmuscingulate_2)(rh.middletemporal_4)(rh.middletemporal_9)
0.00585	1e-05	0.72	0.83264	(rh.fusiform_8)(rh.middletemporal_4)(rh.middletemporal_9)(rh.superiortemporal_10)
0.00619	1e-05	0.78857	0.88703	(rh.fusiform_8)(rh.lingual_7)(rh.middletemporal_9)(rh.supramarginal_9)
0.00619	1e-05	0.78857	0.88703	(Right-Amygdala)(rh.fusiform_8)(rh.inferiorparietal_4)(rh.middletemporal_9)
0.00619	1e-05	0.78857	0.88703	(Right-Amygdala)(rh.fusiform_8)(rh.middletemporal_9)(rh.supramarginal_9)
0.00619	1e-05	0.78857	0.88703	(rh.fusiform_8)(rh.inferiorparietal_4)(rh.middletemporal_9)(rh.superiortemporal_9)
0.00619	1e-05	0.78857	0.88703	(rh.fusiform_8)(rh.middletemporal_9)(rh.superiortemporal_9)(rh.supramarginal_9)
0.00628	1e-05	0.73626	0.84519	(rh.inferiorparietal_4)(rh.lingual_7)(rh.middletemporal_9)(rh.superiortemporal_10)
0.00628	1e-05	0.73626	0.84519	(rh.fusiform_8)(rh.inferiortemporal_1)(rh.middletemporal_9)(rh.precuneus_2)
0.00656	1e-05	0.80571	0.89958	(rh.fusiform_8)(rh.lingual_7)(rh.middletemporal_9)(rh.superiortemporal_9)
0.00656	1e-05	0.80571	0.89958	(Right-Amygdala)(rh.fusiform_8)(rh.middletemporal_9)(rh.superiortemporal_9)
0.00656	1e-05	0.80571	0.89958	(Right-Amygdala)(rh.fusiform_8)(rh.lingual_7)(rh.middletemporal_9)
0.00668	1e-05	0.73714	0.84519	(rh.bankssts_1)(rh.fusiform_8)(rh.insula_5)(rh.middletemporal_9)
0.00668	1e-05	0.73714	0.84519	(Right-Putamen)(rh.bankssts_1)(rh.fusiform_8)(rh.middletemporal_9)
0.00668	1e-05	0.73714	0.84519	(rh.bankssts_1)(rh.fusiform_8)(rh.insula_2)(rh.middletemporal_9)
0.00668	1e-05	0.73714	0.84519	(Right-Pallidum)(rh.bankssts_1)(rh.fusiform_8)(rh.middletemporal_9)
0.00668	1e-05	0.73714	0.84519	(rh.bankssts_1)(rh.fusiform_8)(rh.isthmuscingulate_2)(rh.middletemporal_9)
0.00668	1e-05	0.73714	0.84519	(rh.bankssts_1)(rh.fusiform_8)(rh.lingual_7)(rh.middletemporal_9)
0.00668	1e-05	0.73714	0.84519	(Right-Thalamus-Proper)(rh.bankssts_1)(rh.fusiform_8)(rh.middletemporal_9)
0.00674	1e-05	0.69714	0.81172	(rh.bankssts_1)(rh.inferiorparietal_10)(rh.middletemporal_4)(rh.superiorparietal_1)
0.0069	1e-05	0.75824	0.86192	(rh.inferiortemporal_1)(rh.lingual_7)(rh.middletemporal_9)
0.0069	1e-05	0.75824	0.86192	(rh.middletemporal_4)(rh.superiorparietal_1)
0.00724	2e-05	0.74857	0.85356	(rh.inferiorparietal_4)(rh.middletemporal_4)(rh.middletemporal_9)(rh.supramarginal_9)
0.00731	2e-05	0.7033	0.8159	(rh.inferiortemporal_1)(rh.superiorparietal_1)
0.00738	2e-05	0.78022	0.87866	(rh.fusiform_8)(rh.middletemporal_9)(rh.parahippocampal_3)
0.00746	2e-05	0.70857	0.82008	(Right-Pallidum)(rh.bankssts_1)(rh.middletemporal_4)(rh.superiorparietal_1)
0.00746	2e-05	0.70857	0.82008	(rh.bankssts_1)(rh.insula_2)(rh.middletemporal_4)(rh.superiorparietal_1)
0.00746	2e-05	0.70857	0.82008	(Right-Putamen)(rh.bankssts_1)(rh.middletemporal_4)(rh.superiorparietal_1)
0.00746	2e-05	0.70857	0.82008	(rh.bankssts_1)(rh.isthmuscingulate_2)(rh.middletemporal_4)(rh.superiorparietal_1)
0.00746	2e-05	0.70857	0.82008	(rh.bankssts_1)(rh.middletemporal_4)(rh.superiorparietal_1)
0.00746	2e-05	0.70857	0.82008	(Right-Thalamus-Proper)(rh.bankssts_1)(rh.middletemporal_4)(rh.superiorparietal_1)
0.00746	2e-05	0.70857	0.82008	(rh.bankssts_1)(rh.lingual_7)(rh.middletemporal_4)(rh.superiorparietal_1)
0.00754	2e-05	0.79121	0.88703	(Right-Amygdala)(rh.middletemporal_9)(rh.supramarginal_9)
0.00754	2e-05	0.79121	0.88703	(rh.lingual_7)(rh.middletemporal_9)(rh.supramarginal_9)
0.00754	2e-05	0.79121	0.88703	(rh.lingual_7)(rh.superiorparietal_1)
0.00754	2e-05	0.79121	0.88703	(Right-Amygdala)(rh.inferiorparietal_4)(rh.lingual_7)(rh.middletemporal_9)
0.00784	3e-05	0.71429	0.82427	(rh.fusiform_7)(rh.fusiform_8)(rh.middletemporal_4)(rh.middletemporal_9)
0.00784	3e-05	0.71429	0.82427	(rh.inferiorparietal_4)(rh.middletemporal_4)(rh.middletemporal_9)(rh.superiortemporal_10)
0.0081	3e-05	0.76571	0.86611	(Brain-Stem)(rh.fusiform_8)(rh.middletemporal_4)(rh.middletemporal_9)
0.0081	3e-05	0.76571	0.86611	(rh.fusiform_8)(rh.middletemporal_4)(rh.middletemporal_9)(rh.superiortemporal_3)
0.0081	3e-05	0.76571	0.86611	(rh.inferiorparietal_4)(rh.middletemporal_4)(rh.middletemporal_9)(rh.superiortemporal_9)
0.0081	3e-05	0.76571	0.86611	(Right-Amygdala)(rh.inferiorparietal_4)(rh.middletemporal_4)(rh.middletemporal_9)
0.00822	3e-05	0.72	0.82845	(rh.bankssts_1)(rh.inferiorparietal_4)(rh.superiorparietal_1)(rh.supramarginal_9)
0.00822	3e-05	0.72	0.82845	(rh.bankssts_1)(rh.inferiorparietal_10)(rh.superiorparietal_1)(rh.supramarginal_9)
0.00822	3e-05	0.72	0.82845	(rh.fusiform_8)(rh.middletemporal_4)(rh.superiorparietal_1)(rh.supramarginal_9)
0.00838	4e-05	0.77143	0.87029	(rh.bankssts_2)(rh.fusiform_8)(rh.middletemporal_4)(rh.middletemporal_9)
0.00902	5e-05	0.73143	0.83682	(rh.bankssts_1)(rh.isthmuscingulate_2)(rh.superiorparietal_1)(rh.supramarginal_9)
0.00902	5e-05	0.73143	0.83682	(rh.bankssts_1)(rh.lingual_7)(rh.superiorparietal_1)(rh.supramarginal_9)
0.00902	5e-05	0.73143	0.83682	(Brain-Stem)(rh.bankssts_1)(rh.fusiform_8)(rh.middletemporal_9)
0.00902	5e-05	0.73143	0.83682	(rh.fusiform_8)(rh.inferiortemporal_1)(rh.middletemporal_4)(rh.middletemporal_9)
0.00902	5e-05	0.73143	0.83682	(rh.bankssts_1)(rh.insula_2)(rh.superiorparietal_1)(rh.supramarginal_9)
0.00902	5e-05	0.73143	0.83682	(rh.bankssts_1)(rh.superiorparietal_1)(rh.supramarginal_9)
0.00902	5e-05	0.73143	0.83682	(Right-Thalamus-Proper)(rh.bankssts_1)(rh.superiorparietal_1)(rh.supramarginal_9)
0.00902	5e-05	0.73143	0.83682	(Right-Putamen)(rh.bankssts_1)(rh.superiorparietal_1)(rh.supramarginal_9)
0.00941	9e-05	0.74725	0.84937	(rh.inferiortemporal_1)(rh.middletemporal_9)(rh.parahippocampal_3)
0.00941	9e-05	0.74725	0.84937	(rh.parahippocampal_3)(rh.superiorparietal_1)
0.00941	9e-05	0.74725	0.84937	(rh.inferiorparietal_4)(rh.inferiortemporal_1)(rh.middletemporal_9)
0.00941	9e-05	0.74725	0.84937	(rh.inferiortemporal_1)(rh.middletemporal_9)(rh.supramarginal_9)
0.00945	9e-05	0.79429	0.88703	(Right-Putamen)(rh.fusiform_8)(rh.inferiorparietal_4)(rh.middletemporal_9)
0.00945	9e-05	0.79429	0.88703	(rh.fusiform_8)(rh.inferiorparietal_4)(rh.insula_2)(rh.middletemporal_9)
0.00945	9e-05	0.79429	0.88703	(Right-Putamen)(rh.fusiform_8)(rh.middletemporal_9)(rh.supramarginal_9)
0.00945	9e-05	0.79429	0.88703	(rh.fusiform_8)(rh.isthmuscingulate_2)(rh.middletemporal_9)(rh.supramarginal_9)
0.00945	9e-05	0.79429	0.88703	(Right-Thalamus-Proper)(rh.fusiform_8)(rh.inferiorparietal_4)(rh.middletemporal_9)
0.00945	9e-05	0.79429	0.88703	(Right-Thalamus-Proper)(rh.fusiform_8)(rh.middletemporal_9)(rh.supramarginal_9)
0.00945	9e-05	0.79429	0.88703	(rh.fusiform_8)(rh.insula_2)(rh.middletemporal_9)(rh.supramarginal_9)
0.00945	0.0001	0.79429	0.88703	(rh.fusiform_8)(rh.inferiorparietal_4)(rh.insula_5)(rh.middletemporal_9)
0.00945	0.0001	0.79429	0.88703	(rh.fusiform_8)(rh.insula_5)(rh.middletemporal_9)(rh.supramarginal_9)
0.00945	0.0001	0.79429	0.88703	(rh.fusiform_8)(rh.inferiorparietal_4)(rh.isthmuscingulate_2)(rh.middletemporal_9)
0.00945	0.0001	0.79429	0.88703	(Right-Pallidum)(rh.fusiform_8)(rh.inferiorparietal_4)(rh.middletemporal_9)
0.00945	0.0001	0.79429	0.88703	(Right-Pallidum)(rh.fusiform_8)(rh.middletemporal_9)(rh.supramarginal_9)
0.00986	0.00031	0.74286	0.84519	(rh.fusiform_8)(rh.inferiorparietal_4)(rh.middletemporal_9)(rh.superiortemporal_10)
0.0099	0.00032	0.75824	0.85774	(rh.lingual_7)(rh.middletemporal_9)(rh.superiortemporal_10)
