# Supplementary material for: The Frequent Network Neighborhood Mapping of the human hippocampus shows much more frequent neighbor sets in males than in females
Source: PLoS One. 2020 Jan 28;15(1):e0227910. doi: 10.1371/journal.pone.0227910 (PMC6986708; doi:10.1371/journal.pone.0227910)
Supplement: S6 Table — (XLSX) [file pone.0227910.s006.xlsx]

## Sheet: Table_S6
p-value	Holm-Bonferroni	frequency_male	frequency_female	name
0.00025	1e-05	0.84	0.68201	(rh.entorhinal_1)(rh.parahippocampal_2)(rh.precuneus_4)(rh.transversetemporal_1)
0.00031	1e-05	0.90857	0.77406	(rh.entorhinal_1)(rh.parahippocampal_2)(rh.precuneus_2)(rh.precuneus_4)
0.00032	1e-05	0.91429	0.78243	(Brain-Stem)(rh.entorhinal_1)(rh.parahippocampal_2)(rh.precuneus_4)
0.00046	1e-05	0.91429	0.78661	(Brain-Stem)(rh.entorhinal_1)(rh.precuneus_2)(rh.precuneus_4)
0.00046	1e-05	0.91429	0.78661	(rh.bankssts_2)(rh.entorhinal_1)(rh.parahippocampal_2)(rh.precuneus_4)
0.00048	1e-05	0.84	0.69038	(rh.entorhinal_1)(rh.precuneus_2)(rh.precuneus_4)(rh.transversetemporal_1)
0.0005	1e-05	0.88571	0.74895	(Brain-Stem)(rh.entorhinal_1)(rh.isthmuscingulate_1)(rh.precuneus_4)
0.00062	1e-05	0.90857	0.78243	(rh.entorhinal_1)(rh.parahippocampal_2)(rh.precuneus_4)(rh.superiortemporal_3)
0.00065	1e-05	0.91429	0.79079	(rh.entorhinal_1)(rh.isthmuscingulate_2)(rh.parahippocampal_2)(rh.precuneus_4)
0.00065	1e-05	0.91429	0.79079	(rh.bankssts_2)(rh.entorhinal_1)(rh.precuneus_2)(rh.precuneus_4)
0.00065	1e-05	0.91429	0.79079	(rh.entorhinal_1)(rh.parahippocampal_2)(rh.precuneus_4)(rh.superiortemporal_9)
0.00065	1e-05	0.91429	0.79079	(Right-Thalamus-Proper)(rh.entorhinal_1)(rh.parahippocampal_2)(rh.precuneus_4)
0.00065	1e-05	0.91429	0.79079	(Right-Pallidum)(rh.entorhinal_1)(rh.parahippocampal_2)(rh.precuneus_4)
0.00065	1e-05	0.91429	0.79079	(rh.entorhinal_1)(rh.insula_2)(rh.parahippocampal_2)(rh.precuneus_4)
0.00065	1e-05	0.91429	0.79079	(Right-Putamen)(rh.entorhinal_1)(rh.parahippocampal_2)(rh.precuneus_4)
0.00065	1e-05	0.91429	0.79079	(rh.entorhinal_1)(rh.parahippocampal_2)(rh.precuneus_4)
0.00066	1e-05	0.84	0.69456	(rh.entorhinal_1)(rh.precuneus_4)(rh.superiortemporal_3)(rh.transversetemporal_1)
0.00066	1e-05	0.84	0.69456	(Brain-Stem)(rh.entorhinal_1)(rh.precuneus_4)(rh.transversetemporal_1)
0.00066	1e-05	0.92	0.79916	(Brain-Stem)(rh.bankssts_2)(rh.entorhinal_1)(rh.precuneus_4)
0.0007	1e-05	0.88571	0.75314	(rh.bankssts_2)(rh.entorhinal_1)(rh.isthmuscingulate_1)(rh.precuneus_4)
0.00072	1e-05	0.88	0.74615	(rh.entorhinal_1)(rh.isthmuscingulate_1)(rh.parahippocampal_2)(rh.precuneus_4)
0.00072	1e-05	0.88	0.74615	(rh.entorhinal_1)(rh.isthmuscingulate_1)(rh.precuneus_2)(rh.precuneus_4)
0.00074	1e-05	0.88571	0.75385	(rh.entorhinal_1)(rh.isthmuscingulate_1)(rh.precuneus_4)
0.00074	1e-05	0.90857	0.78462	(Brain-Stem)(rh.entorhinal_1)(rh.inferiorparietal_10)(rh.precuneus_4)
0.00074	1e-05	0.90857	0.78462	(Brain-Stem)(rh.entorhinal_1)(rh.precuneus_3)(rh.precuneus_4)
0.00081	1e-05	0.85143	0.7113	(Right-Accumbens-area)(rh.entorhinal_1)(rh.isthmuscingulate_1)(rh.precuneus_4)
0.00082	1e-05	0.83429	0.69038	(rh.entorhinal_1)(rh.precuneus_3)(rh.precuneus_4)(rh.transversetemporal_1)
0.00083	1e-05	0.87429	0.74059	(Right-Accumbens-area)(rh.entorhinal_1)(rh.precuneus_2)(rh.precuneus_4)
0.00087	1e-05	0.90857	0.78661	(Right-Caudate)(rh.entorhinal_1)(rh.parahippocampal_2)(rh.precuneus_4)
0.00087	1e-05	0.90857	0.78661	(Right-Caudate)(rh.entorhinal_1)(rh.precuneus_2)(rh.precuneus_4)
0.00087	1e-05	0.90857	0.78661	(rh.entorhinal_1)(rh.precuneus_2)(rh.precuneus_4)(rh.superiortemporal_3)
0.0009	1e-05	0.88	0.74895	(rh.entorhinal_1)(rh.isthmuscingulate_1)(rh.precuneus_4)(rh.superiortemporal_3)
0.0009	1e-05	0.88	0.74895	(Right-Caudate)(rh.entorhinal_1)(rh.isthmuscingulate_1)(rh.precuneus_4)
0.0009	1e-05	0.88	0.74895	(rh.entorhinal_1)(rh.parahippocampal_2)(rh.superiortemporal_3)(rh.transversetemporal_1)
0.0009	1e-05	0.88	0.74895	(Brain-Stem)(Right-Accumbens-area)(rh.entorhinal_1)(rh.precuneus_4)
0.00091	1e-05	0.91429	0.79498	(Brain-Stem)(rh.entorhinal_1)(rh.precuneus_4)(rh.superiortemporal_3)
0.00091	1e-05	0.91429	0.79498	(Brain-Stem)(Right-Caudate)(rh.entorhinal_1)(rh.precuneus_4)
0.00091	1e-05	0.91429	0.79498	(rh.entorhinal_1)(rh.precuneus_2)(rh.precuneus_4)(rh.superiortemporal_9)
0.00091	1e-05	0.91429	0.79498	(Right-Putamen)(rh.entorhinal_1)(rh.precuneus_2)(rh.precuneus_4)
0.00091	1e-05	0.91429	0.79498	(rh.entorhinal_1)(rh.isthmuscingulate_2)(rh.precuneus_2)(rh.precuneus_4)
0.00091	1e-05	0.91429	0.79498	(rh.entorhinal_1)(rh.insula_2)(rh.precuneus_2)(rh.precuneus_4)
0.00091	1e-05	0.91429	0.79498	(rh.entorhinal_1)(rh.precuneus_2)(rh.precuneus_4)
0.00091	1e-05	0.91429	0.79498	(Right-Thalamus-Proper)(rh.entorhinal_1)(rh.precuneus_2)(rh.precuneus_4)
0.00091	1e-05	0.91429	0.79498	(Right-Pallidum)(rh.entorhinal_1)(rh.precuneus_2)(rh.precuneus_4)
0.00091	1e-05	0.84	0.69874	(rh.bankssts_2)(rh.entorhinal_1)(rh.precuneus_4)(rh.transversetemporal_1)
0.00094	1e-05	0.92	0.80335	(Brain-Stem)(Right-Putamen)(rh.entorhinal_1)(rh.precuneus_4)
0.00094	1e-05	0.92	0.80335	(Brain-Stem)(rh.entorhinal_1)(rh.insula_2)(rh.precuneus_4)
0.00094	1e-05	0.92	0.80335	(Brain-Stem)(rh.entorhinal_1)(rh.isthmuscingulate_2)(rh.precuneus_4)
0.00094	1e-05	0.92	0.80335	(Brain-Stem)(Right-Pallidum)(rh.entorhinal_1)(rh.precuneus_4)
0.00094	1e-05	0.92	0.80335	(Brain-Stem)(rh.entorhinal_1)(rh.precuneus_4)(rh.superiortemporal_9)
0.00094	1e-05	0.92	0.80335	(Brain-Stem)(Right-Thalamus-Proper)(rh.entorhinal_1)(rh.precuneus_4)
0.00094	1e-05	0.92	0.80335	(Brain-Stem)(rh.entorhinal_1)(rh.precuneus_4)
0.00097	1e-05	0.88571	0.75732	(rh.entorhinal_1)(rh.isthmuscingulate_1)(rh.precuneus_4)(rh.superiortemporal_9)
0.00097	1e-05	0.88571	0.75732	(Right-Thalamus-Proper)(rh.entorhinal_1)(rh.isthmuscingulate_1)(rh.precuneus_4)
0.00097	1e-05	0.88571	0.75732	(Right-Pallidum)(rh.entorhinal_1)(rh.isthmuscingulate_1)(rh.precuneus_4)
0.00097	1e-05	0.88571	0.75732	(Right-Putamen)(rh.entorhinal_1)(rh.isthmuscingulate_1)(rh.precuneus_4)
0.00097	1e-05	0.88571	0.75732	(rh.entorhinal_1)(rh.insula_2)(rh.isthmuscingulate_1)(rh.precuneus_4)
0.00097	1e-05	0.88571	0.75732	(rh.entorhinal_1)(rh.isthmuscingulate_1)(rh.isthmuscingulate_2)(rh.precuneus_4)
0.00101	1e-05	0.84571	0.70711	(rh.entorhinal_1)(rh.inferiortemporal_2)(rh.isthmuscingulate_1)(rh.precuneus_4)
0.0011	1e-05	0.89714	0.77406	(Brain-Stem)(rh.inferiortemporal_2)(rh.parahippocampal_2)(rh.precuneus_4)
0.00112	1e-05	0.83429	0.69456	(Right-Caudate)(rh.entorhinal_1)(rh.precuneus_4)(rh.transversetemporal_1)
0.00115	1e-05	0.87429	0.74477	(rh.entorhinal_1)(rh.inferiorparietal_10)(rh.isthmuscingulate_1)(rh.precuneus_4)
0.00115	1e-05	0.87429	0.74477	(rh.entorhinal_1)(rh.precuneus_3)(rh.superiortemporal_3)(rh.transversetemporal_1)
0.00115	1e-05	0.87429	0.74477	(Brain-Stem)(rh.entorhinal_1)(rh.parahippocampal_2)(rh.transversetemporal_1)
0.00115	1e-05	0.87429	0.74477	(rh.entorhinal_1)(rh.isthmuscingulate_1)(rh.precuneus_3)(rh.precuneus_4)
0.00115	1e-05	0.87429	0.74477	(Right-Accumbens-area)(rh.entorhinal_1)(rh.parahippocampal_2)(rh.precuneus_4)
0.00116	1e-05	0.90286	0.78243	(rh.entorhinal_1)(rh.insula_4)(rh.parahippocampal_2)(rh.precuneus_4)
0.00122	1e-05	0.90857	0.79079	(rh.entorhinal_1)(rh.lingual_7)(rh.parahippocampal_2)(rh.precuneus_4)
0.00122	1e-05	0.90857	0.79079	(Right-Amygdala)(rh.entorhinal_1)(rh.parahippocampal_2)(rh.precuneus_4)
0.00122	1e-05	0.90857	0.79079	(rh.bankssts_2)(rh.entorhinal_1)(rh.precuneus_3)(rh.precuneus_4)
0.00122	1e-05	0.90857	0.79079	(rh.entorhinal_1)(rh.insula_5)(rh.parahippocampal_2)(rh.precuneus_4)
0.00124	1e-05	0.84	0.70293	(Right-Pallidum)(rh.entorhinal_1)(rh.precuneus_4)(rh.transversetemporal_1)
0.00124	1e-05	0.84	0.70293	(rh.entorhinal_1)(rh.precuneus_4)(rh.transversetemporal_1)
0.00124	1e-05	0.84	0.70293	(rh.entorhinal_1)(rh.precuneus_4)(rh.superiortemporal_9)(rh.transversetemporal_1)
0.00124	1e-05	0.84	0.70293	(Right-Putamen)(rh.entorhinal_1)(rh.precuneus_4)(rh.transversetemporal_1)
0.00124	1e-05	0.84	0.70293	(rh.entorhinal_1)(rh.isthmuscingulate_2)(rh.precuneus_4)(rh.transversetemporal_1)
0.00124	1e-05	0.84	0.70293	(Right-Thalamus-Proper)(rh.entorhinal_1)(rh.precuneus_4)(rh.transversetemporal_1)
0.00124	1e-05	0.84	0.70293	(rh.entorhinal_1)(rh.insula_2)(rh.precuneus_4)(rh.transversetemporal_1)
0.00124	1e-05	0.88	0.75314	(rh.bankssts_2)(rh.entorhinal_1)(rh.parahippocampal_2)(rh.transversetemporal_1)
0.00124	1e-05	0.88	0.75314	(Brain-Stem)(rh.entorhinal_1)(rh.inferiortemporal_2)(rh.precuneus_4)
0.00124	1e-05	0.88	0.75314	(rh.entorhinal_1)(rh.parahippocampal_2)(rh.precuneus_4)(rh.precuneus_7)
0.00124	1e-05	0.88	0.75314	(Right-Accumbens-area)(rh.bankssts_2)(rh.entorhinal_1)(rh.precuneus_4)
0.00128	1e-05	0.91429	0.79916	(rh.bankssts_2)(rh.entorhinal_1)(rh.precuneus_4)(rh.superiortemporal_3)
0.00128	1e-05	0.91429	0.79916	(Right-Caudate)(rh.bankssts_2)(rh.entorhinal_1)(rh.precuneus_4)
0.00131	1e-05	0.88	0.75385	(rh.entorhinal_1)(rh.isthmuscingulate_1)(rh.lingual_7)(rh.precuneus_4)
0.00132	1e-05	0.92	0.80753	(rh.bankssts_2)(rh.entorhinal_1)(rh.isthmuscingulate_2)(rh.precuneus_4)
0.00132	1e-05	0.92	0.80753	(rh.bankssts_2)(rh.entorhinal_1)(rh.precuneus_4)(rh.superiortemporal_9)
0.00132	1e-05	0.92	0.80753	(rh.bankssts_2)(rh.entorhinal_1)(rh.insula_2)(rh.precuneus_4)
0.00132	1e-05	0.92	0.80753	(rh.bankssts_2)(rh.entorhinal_1)(rh.precuneus_4)
0.00132	1e-05	0.92	0.80753	(Right-Putamen)(rh.bankssts_2)(rh.entorhinal_1)(rh.precuneus_4)
0.00132	1e-05	0.92	0.80753	(Right-Thalamus-Proper)(rh.bankssts_2)(rh.entorhinal_1)(rh.precuneus_4)
0.00132	1e-05	0.92	0.80753	(Right-Pallidum)(rh.bankssts_2)(rh.entorhinal_1)(rh.precuneus_4)
0.00137	1e-05	0.89714	0.77692	(rh.entorhinal_1)(rh.inferiorparietal_10)(rh.precuneus_3)(rh.precuneus_4)
0.00138	1e-05	0.90286	0.78462	(Brain-Stem)(rh.isthmuscingulate_1)(rh.precuneus_4)(rh.superiortemporal_9)
0.00138	1e-05	0.90286	0.78462	(Brain-Stem)(rh.insula_2)(rh.isthmuscingulate_1)(rh.precuneus_4)
0.00138	1e-05	0.90286	0.78462	(Brain-Stem)(rh.entorhinal_1)(rh.precuneus_4)(rh.superiortemporal_1)
0.00138	1e-05	0.93143	0.82427	(rh.parahippocampal_2)(rh.precuneus_2)(rh.precuneus_4)(rh.superiortemporal_9)
0.00139	1e-05	0.93714	0.83264	(Brain-Stem)(rh.parahippocampal_2)(rh.precuneus_4)(rh.superiortemporal_9)
0.00139	1e-05	0.93714	0.83264	(Brain-Stem)(rh.parahippocampal_2)(rh.precuneus_2)(rh.precuneus_4)
0.00143	1e-05	0.89143	0.76987	(rh.inferiortemporal_2)(rh.parahippocampal_2)(rh.precuneus_2)(rh.precuneus_4)
0.00145	1e-05	0.86857	0.74059	(Right-Accumbens-area)(rh.entorhinal_1)(rh.precuneus_3)(rh.precuneus_4)
0.00145	1e-05	0.86857	0.74059	(Brain-Stem)(rh.entorhinal_1)(rh.precuneus_3)(rh.transversetemporal_1)
0.00151	1e-05	0.85143	0.71967	(Right-Accumbens-area)(rh.entorhinal_1)(rh.precuneus_4)(rh.precuneus_7)
0.00152	1e-05	0.89714	0.77824	(rh.bankssts_2)(rh.inferiortemporal_2)(rh.parahippocampal_2)(rh.precuneus_4)
0.00157	1e-05	0.87429	0.74895	(rh.entorhinal_1)(rh.insula_4)(rh.isthmuscingulate_1)(rh.precuneus_4)
0.00157	1e-05	0.87429	0.74895	(rh.bankssts_2)(rh.entorhinal_1)(rh.precuneus_3)(rh.transversetemporal_1)
0.00157	1e-05	0.87429	0.74895	(Right-Accumbens-area)(rh.entorhinal_1)(rh.precuneus_4)(rh.superiortemporal_3)
0.00157	1e-05	0.87429	0.74895	(rh.entorhinal_1)(rh.isthmuscingulate_1)(rh.parahippocampal_3)(rh.precuneus_4)
0.00161	1e-05	0.90286	0.78661	(rh.entorhinal_1)(rh.insula_4)(rh.precuneus_2)(rh.precuneus_4)
0.00161	1e-05	0.90286	0.78661	(rh.parahippocampal_2)(rh.precuneus_3)(rh.superiortemporal_3)(rh.transversetemporal_1)
0.00161	1e-05	0.90286	0.78661	(Right-Caudate)(rh.entorhinal_1)(rh.precuneus_3)(rh.precuneus_4)
0.00168	1e-05	0.84	0.70711	(Right-Accumbens-area)(rh.entorhinal_1)(rh.inferiortemporal_2)(rh.precuneus_4)
0.00168	1e-05	0.84	0.70711	(Right-Accumbens-area)(rh.entorhinal_1)(rh.precuneus_4)(rh.superiortemporal_6)
0.0017	1e-05	0.90857	0.79498	(rh.entorhinal_1)(rh.insula_5)(rh.precuneus_2)(rh.precuneus_4)
0.0017	1e-05	0.90857	0.79498	(rh.entorhinal_1)(rh.lingual_7)(rh.precuneus_2)(rh.precuneus_4)
0.0017	1e-05	0.90857	0.79498	(Right-Thalamus-Proper)(rh.entorhinal_1)(rh.precuneus_3)(rh.precuneus_4)
0.0017	1e-05	0.90857	0.79498	(rh.entorhinal_1)(rh.insula_2)(rh.precuneus_3)(rh.precuneus_4)
0.0017	1e-05	0.90857	0.79498	(Right-Amygdala)(rh.entorhinal_1)(rh.precuneus_2)(rh.precuneus_4)
0.0017	1e-05	0.90857	0.79498	(Right-Putamen)(rh.entorhinal_1)(rh.precuneus_3)(rh.precuneus_4)
0.0017	1e-05	0.90857	0.79498	(rh.entorhinal_1)(rh.isthmuscingulate_2)(rh.precuneus_3)(rh.precuneus_4)
0.0017	1e-05	0.90857	0.79498	(rh.bankssts_2)(rh.entorhinal_1)(rh.inferiorparietal_10)(rh.precuneus_4)
0.0017	1e-05	0.90857	0.79498	(Right-Pallidum)(rh.entorhinal_1)(rh.precuneus_3)(rh.precuneus_4)
0.0017	1e-05	0.90857	0.79498	(Right-Caudate)(rh.entorhinal_1)(rh.precuneus_4)(rh.superiortemporal_3)
0.0017	1e-05	0.90857	0.79498	(rh.entorhinal_1)(rh.precuneus_3)(rh.precuneus_4)(rh.superiortemporal_9)
0.0017	1e-05	0.90857	0.79498	(rh.entorhinal_1)(rh.precuneus_3)(rh.precuneus_4)
0.0017	1e-05	0.90857	0.79498	(Brain-Stem)(rh.entorhinal_1)(rh.insula_4)(rh.precuneus_4)
0.0017	1e-05	0.88	0.75732	(Right-Accumbens-area)(rh.entorhinal_1)(rh.insula_2)(rh.precuneus_4)
0.0017	1e-05	0.88	0.75732	(rh.entorhinal_1)(rh.insula_2)(rh.parahippocampal_2)(rh.transversetemporal_1)
0.0017	1e-05	0.88	0.75732	(Right-Amygdala)(rh.entorhinal_1)(rh.isthmuscingulate_1)(rh.precuneus_4)
0.0017	1e-05	0.88	0.75732	(Right-Accumbens-area)(rh.entorhinal_1)(rh.isthmuscingulate_2)(rh.precuneus_4)
0.0017	1e-05	0.88	0.75732	(rh.entorhinal_1)(rh.insula_5)(rh.isthmuscingulate_1)(rh.precuneus_4)
0.0017	1e-05	0.88	0.75732	(rh.bankssts_2)(rh.entorhinal_1)(rh.inferiortemporal_2)(rh.precuneus_4)
0.0017	1e-05	0.88	0.75732	(Right-Accumbens-area)(Right-Thalamus-Proper)(rh.entorhinal_1)(rh.precuneus_4)
0.0017	1e-05	0.88	0.75732	(Right-Accumbens-area)(Right-Putamen)(rh.entorhinal_1)(rh.precuneus_4)
0.0017	1e-05	0.88	0.75732	(rh.entorhinal_1)(rh.isthmuscingulate_2)(rh.parahippocampal_2)(rh.transversetemporal_1)
0.0017	1e-05	0.88	0.75732	(Right-Accumbens-area)(Right-Caudate)(rh.entorhinal_1)(rh.precuneus_4)
0.0017	1e-05	0.88	0.75732	(Right-Accumbens-area)(rh.entorhinal_1)(rh.precuneus_4)(rh.superiortemporal_9)
0.0017	1e-05	0.88	0.75732	(Right-Accumbens-area)(Right-Pallidum)(rh.entorhinal_1)(rh.precuneus_4)
0.0017	1e-05	0.88	0.75732	(Right-Pallidum)(rh.entorhinal_1)(rh.parahippocampal_2)(rh.transversetemporal_1)
0.0017	1e-05	0.88	0.75732	(rh.entorhinal_1)(rh.parahippocampal_2)(rh.superiortemporal_9)(rh.transversetemporal_1)
0.0017	1e-05	0.88	0.75732	(Right-Putamen)(rh.entorhinal_1)(rh.parahippocampal_2)(rh.transversetemporal_1)
0.0017	1e-05	0.88	0.75732	(rh.entorhinal_1)(rh.precuneus_2)(rh.superiortemporal_3)(rh.transversetemporal_1)
0.0017	1e-05	0.88	0.75732	(Right-Thalamus-Proper)(rh.entorhinal_1)(rh.parahippocampal_2)(rh.transversetemporal_1)
0.00178	1e-05	0.91429	0.80335	(Right-Caudate)(rh.entorhinal_1)(rh.insula_2)(rh.precuneus_4)
0.00178	1e-05	0.91429	0.80335	(rh.entorhinal_1)(rh.precuneus_4)(rh.superiortemporal_3)
0.00178	1e-05	0.91429	0.80335	(Right-Pallidum)(rh.entorhinal_1)(rh.precuneus_4)(rh.superiortemporal_3)
0.00178	1e-05	0.91429	0.80335	(Right-Caudate)(rh.entorhinal_1)(rh.precuneus_4)(rh.superiortemporal_9)
0.00178	1e-05	0.91429	0.80335	(Right-Caudate)(Right-Putamen)(rh.entorhinal_1)(rh.precuneus_4)
0.00178	1e-05	0.91429	0.80335	(Brain-Stem)(Right-Amygdala)(rh.entorhinal_1)(rh.precuneus_4)
0.00178	1e-05	0.91429	0.80335	(Right-Putamen)(rh.entorhinal_1)(rh.precuneus_4)(rh.superiortemporal_3)
0.00178	1e-05	0.91429	0.80335	(rh.entorhinal_1)(rh.insula_2)(rh.precuneus_4)(rh.superiortemporal_3)
0.00178	1e-05	0.91429	0.80335	(Right-Caudate)(rh.entorhinal_1)(rh.precuneus_4)
0.00178	1e-05	0.91429	0.80335	(Right-Thalamus-Proper)(rh.entorhinal_1)(rh.precuneus_4)(rh.superiortemporal_3)
0.00178	1e-05	0.91429	0.80335	(Right-Caudate)(Right-Thalamus-Proper)(rh.entorhinal_1)(rh.precuneus_4)
0.00178	1e-05	0.91429	0.80335	(rh.entorhinal_1)(rh.precuneus_4)(rh.superiortemporal_3)(rh.superiortemporal_9)
0.00178	1e-05	0.91429	0.80335	(Right-Caudate)(rh.entorhinal_1)(rh.isthmuscingulate_2)(rh.precuneus_4)
0.00178	1e-05	0.91429	0.80335	(Right-Caudate)(Right-Pallidum)(rh.entorhinal_1)(rh.precuneus_4)
0.00178	1e-05	0.91429	0.80335	(Brain-Stem)(rh.entorhinal_1)(rh.insula_5)(rh.precuneus_4)
0.00178	1e-05	0.91429	0.80335	(rh.entorhinal_1)(rh.isthmuscingulate_2)(rh.precuneus_4)(rh.superiortemporal_3)
0.00178	1e-05	0.91429	0.80335	(Brain-Stem)(rh.entorhinal_1)(rh.lingual_7)(rh.precuneus_4)
0.00181	1e-05	0.86286	0.7364	(rh.parahippocampal_2)(rh.precuneus_4)(rh.superiortemporal_3)(rh.transversetemporal_1)
0.00183	1e-05	0.88571	0.76569	(rh.parahippocampal_2)(rh.precuneus_2)(rh.precuneus_4)(rh.superiortemporal_6)
0.00183	1e-05	0.88571	0.76569	(Right-Caudate)(rh.entorhinal_1)(rh.precuneus_4)(rh.precuneus_7)
0.00183	1e-05	0.88571	0.76569	(Brain-Stem)(Right-Accumbens-area)(rh.precuneus_2)(rh.precuneus_4)
0.00183	1e-05	0.88571	0.76569	(Brain-Stem)(rh.entorhinal_1)(rh.precuneus_4)(rh.precuneus_7)
0.00183	1e-05	0.82857	0.69456	(rh.entorhinal_1)(rh.inferiorparietal_10)(rh.precuneus_4)(rh.transversetemporal_1)
0.00185	1e-05	0.92	0.81172	(Right-Pallidum)(rh.entorhinal_1)(rh.precuneus_4)(rh.superiortemporal_9)
0.00185	1e-05	0.92	0.81172	(rh.entorhinal_1)(rh.precuneus_4)
0.00185	1e-05	0.92	0.81172	(rh.entorhinal_1)(rh.insula_2)(rh.precuneus_4)(rh.superiortemporal_9)
0.00185	1e-05	0.92	0.81172	(Right-Thalamus-Proper)(rh.entorhinal_1)(rh.precuneus_4)
0.00185	1e-05	0.92	0.81172	(Right-Thalamus-Proper)(rh.entorhinal_1)(rh.isthmuscingulate_2)(rh.precuneus_4)
0.00185	1e-05	0.92	0.81172	(Right-Putamen)(rh.entorhinal_1)(rh.precuneus_4)(rh.superiortemporal_9)
0.00185	1e-05	0.92	0.81172	(rh.entorhinal_1)(rh.isthmuscingulate_2)(rh.precuneus_4)
0.00185	1e-05	0.92	0.81172	(Right-Pallidum)(rh.entorhinal_1)(rh.isthmuscingulate_2)(rh.precuneus_4)
0.00185	1e-05	0.92	0.81172	(rh.entorhinal_1)(rh.insula_2)(rh.precuneus_4)
0.00185	1e-05	0.92	0.81172	(Right-Pallidum)(rh.entorhinal_1)(rh.insula_2)(rh.precuneus_4)
0.00185	1e-05	0.92	0.81172	(Right-Putamen)(rh.entorhinal_1)(rh.isthmuscingulate_2)(rh.precuneus_4)
0.00185	1e-05	0.92	0.81172	(Right-Pallidum)(Right-Thalamus-Proper)(rh.entorhinal_1)(rh.precuneus_4)
0.00185	1e-05	0.92	0.81172	(Right-Thalamus-Proper)(rh.entorhinal_1)(rh.insula_2)(rh.precuneus_4)
0.00185	1e-05	0.92	0.81172	(Right-Thalamus-Proper)(rh.entorhinal_1)(rh.precuneus_4)(rh.superiortemporal_9)
0.00185	1e-05	0.92	0.81172	(Right-Putamen)(rh.entorhinal_1)(rh.insula_2)(rh.precuneus_4)
0.00185	1e-05	0.92	0.81172	(Right-Pallidum)(rh.entorhinal_1)(rh.precuneus_4)
0.00185	1e-05	0.92	0.81172	(rh.entorhinal_1)(rh.isthmuscingulate_2)(rh.precuneus_4)(rh.superiortemporal_9)
0.00185	1e-05	0.92	0.81172	(Right-Pallidum)(Right-Putamen)(rh.entorhinal_1)(rh.precuneus_4)
0.00185	1e-05	0.92	0.81172	(rh.entorhinal_1)(rh.insula_2)(rh.isthmuscingulate_2)(rh.precuneus_4)
0.00185	1e-05	0.92	0.81172	(rh.entorhinal_1)(rh.precuneus_4)(rh.superiortemporal_9)
0.00185	1e-05	0.92	0.81172	(Right-Putamen)(Right-Thalamus-Proper)(rh.entorhinal_1)(rh.precuneus_4)
0.00185	1e-05	0.92	0.81172	(Right-Putamen)(rh.entorhinal_1)(rh.precuneus_4)
0.00191	1e-05	0.92571	0.82008	(rh.insula_4)(rh.parahippocampal_2)(rh.precuneus_2)(rh.precuneus_4)
0.00195	1e-05	0.93143	0.82845	(Brain-Stem)(rh.insula_4)(rh.parahippocampal_2)(rh.precuneus_4)
0.00195	1e-05	0.93143	0.82845	(rh.parahippocampal_2)(rh.precuneus_2)(rh.precuneus_4)(rh.superiortemporal_3)
0.00195	1e-05	0.93143	0.82845	(Right-Amygdala)(rh.parahippocampal_2)(rh.precuneus_2)(rh.precuneus_4)
0.00196	1e-05	0.89143	0.77406	(rh.inferiortemporal_2)(rh.parahippocampal_2)(rh.precuneus_4)(rh.superiortemporal_3)
0.00197	1e-05	0.94286	0.84519	(Brain-Stem)(rh.insula_2)(rh.parahippocampal_2)(rh.precuneus_4)
0.00197	1e-05	0.94286	0.84519	(Brain-Stem)(Right-Pallidum)(rh.parahippocampal_2)(rh.precuneus_4)
0.00197	1e-05	0.94286	0.84519	(Brain-Stem)(rh.bankssts_2)(rh.parahippocampal_2)(rh.precuneus_4)
0.00197	1e-05	0.93714	0.83682	(Brain-Stem)(rh.parahippocampal_2)(rh.precuneus_4)(rh.superiortemporal_3)
0.00197	1e-05	0.93714	0.83682	(Brain-Stem)(Right-Amygdala)(rh.parahippocampal_2)(rh.precuneus_4)
0.00197	1e-05	0.93714	0.83682	(rh.bankssts_2)(rh.parahippocampal_2)(rh.precuneus_4)(rh.superiortemporal_9)
0.00197	1e-05	0.86857	0.74477	(Right-Accumbens-area)(rh.entorhinal_1)(rh.precuneus_4)(rh.superiortemporal_1)
0.00197	1e-05	0.86857	0.74477	(Right-Caudate)(rh.entorhinal_1)(rh.precuneus_3)(rh.transversetemporal_1)
0.00197	1e-05	0.86857	0.74477	(Right-Accumbens-area)(rh.entorhinal_1)(rh.inferiorparietal_10)(rh.precuneus_4)
0.00204	1e-05	0.83429	0.70293	(rh.entorhinal_1)(rh.lingual_7)(rh.precuneus_4)(rh.transversetemporal_1)
0.00204	1e-05	0.83429	0.70293	(rh.entorhinal_1)(rh.insula_5)(rh.precuneus_4)(rh.transversetemporal_1)
0.00204	1e-05	0.83429	0.70293	(Right-Amygdala)(rh.entorhinal_1)(rh.precuneus_4)(rh.transversetemporal_1)
0.0021	1e-05	0.89714	0.78243	(rh.inferiortemporal_2)(rh.parahippocampal_2)(rh.precuneus_4)
0.0021	1e-05	0.89714	0.78243	(rh.inferiortemporal_2)(rh.insula_2)(rh.parahippocampal_2)(rh.precuneus_4)
0.0021	1e-05	0.89714	0.78243	(Right-Putamen)(rh.inferiortemporal_2)(rh.parahippocampal_2)(rh.precuneus_4)
0.0021	1e-05	0.89714	0.78243	(rh.inferiortemporal_2)(rh.isthmuscingulate_2)(rh.parahippocampal_2)(rh.precuneus_4)
0.0021	1e-05	0.89714	0.78243	(Right-Thalamus-Proper)(rh.inferiortemporal_2)(rh.parahippocampal_2)(rh.precuneus_4)
0.0021	1e-05	0.89714	0.78243	(rh.entorhinal_1)(rh.parahippocampal_2)(rh.parahippocampal_3)(rh.precuneus_4)
0.0021	1e-05	0.89714	0.78243	(rh.entorhinal_1)(rh.parahippocampal_3)(rh.precuneus_2)(rh.precuneus_4)
0.0021	1e-05	0.89714	0.78243	(Right-Pallidum)(rh.inferiortemporal_2)(rh.parahippocampal_2)(rh.precuneus_4)
0.00211	1e-05	0.80571	0.66946	(rh.entorhinal_1)(rh.inferiortemporal_2)(rh.precuneus_4)(rh.transversetemporal_1)
0.00214	1e-05	0.87429	0.75314	(Right-Pallidum)(rh.entorhinal_1)(rh.precuneus_3)(rh.transversetemporal_1)
0.00214	1e-05	0.87429	0.75314	(rh.entorhinal_1)(rh.isthmuscingulate_2)(rh.precuneus_3)(rh.transversetemporal_1)
0.00214	1e-05	0.87429	0.75314	(rh.entorhinal_1)(rh.inferiortemporal_2)(rh.precuneus_4)(rh.superiortemporal_3)
0.00214	1e-05	0.87429	0.75314	(rh.entorhinal_1)(rh.insula_2)(rh.precuneus_3)(rh.transversetemporal_1)
0.00214	1e-05	0.87429	0.75314	(Right-Putamen)(rh.entorhinal_1)(rh.precuneus_3)(rh.transversetemporal_1)
0.00214	1e-05	0.87429	0.75314	(Brain-Stem)(rh.entorhinal_1)(rh.precuneus_2)(rh.transversetemporal_1)
0.00214	1e-05	0.87429	0.75314	(rh.entorhinal_1)(rh.precuneus_3)(rh.superiortemporal_9)(rh.transversetemporal_1)
0.00214	1e-05	0.87429	0.75314	(Right-Caudate)(rh.entorhinal_1)(rh.parahippocampal_2)(rh.transversetemporal_1)
0.00214	1e-05	0.87429	0.75314	(Right-Thalamus-Proper)(rh.entorhinal_1)(rh.precuneus_3)(rh.transversetemporal_1)
0.00214	1e-05	0.87429	0.75314	(Right-Caudate)(rh.entorhinal_1)(rh.inferiortemporal_2)(rh.precuneus_4)
0.00221	1e-05	0.82286	0.69038	(rh.inferiortemporal_2)(rh.parahippocampal_2)(rh.precuneus_4)(rh.transversetemporal_1)
0.00223	1e-05	0.90286	0.79079	(Right-Caudate)(rh.entorhinal_1)(rh.inferiorparietal_10)(rh.precuneus_4)
0.00223	1e-05	0.90286	0.79079	(rh.parahippocampal_2)(rh.precuneus_4)(rh.precuneus_7)(rh.superiortemporal_9)
0.00223	1e-05	0.90286	0.79079	(Brain-Stem)(rh.entorhinal_1)(rh.parahippocampal_3)(rh.precuneus_4)
0.00224	1e-05	0.85714	0.73222	(Brain-Stem)(rh.inferiortemporal_2)(rh.isthmuscingulate_1)(rh.precuneus_4)
0.00224	1e-05	0.85714	0.73222	(Right-Accumbens-area)(rh.precuneus_2)(rh.precuneus_4)(rh.precuneus_7)
0.00224	1e-05	0.85714	0.73222	(rh.parahippocampal_2)(rh.precuneus_4)(rh.superiortemporal_9)(rh.transversetemporal_1)
0.00226	1e-05	0.84	0.7113	(rh.entorhinal_1)(rh.parahippocampal_2)(rh.superiortemporal_6)(rh.transversetemporal_1)
0.00226	1e-05	0.87429	0.75385	(rh.entorhinal_1)(rh.parahippocampal_2)(rh.precuneus_3)(rh.transversetemporal_1)
0.00226	1e-05	0.87429	0.75385	(rh.entorhinal_1)(rh.precuneus_2)(rh.precuneus_3)(rh.transversetemporal_1)
0.00232	1e-05	0.88	0.76151	(rh.entorhinal_1)(rh.inferiortemporal_2)(rh.precuneus_4)(rh.superiortemporal_9)
0.00232	1e-05	0.88	0.76151	(rh.entorhinal_1)(rh.inferiortemporal_2)(rh.insula_2)(rh.precuneus_4)
0.00232	1e-05	0.88	0.76151	(Right-Pallidum)(rh.entorhinal_1)(rh.inferiortemporal_2)(rh.precuneus_4)
0.00232	1e-05	0.88	0.76151	(rh.entorhinal_1)(rh.inferiortemporal_2)(rh.isthmuscingulate_2)(rh.precuneus_4)
0.00232	1e-05	0.88	0.76151	(Right-Accumbens-area)(rh.parahippocampal_2)(rh.precuneus_2)(rh.precuneus_4)
0.00232	1e-05	0.88	0.76151	(Right-Thalamus-Proper)(rh.entorhinal_1)(rh.inferiortemporal_2)(rh.precuneus_4)
0.00232	1e-05	0.88	0.76151	(Right-Putamen)(rh.entorhinal_1)(rh.inferiortemporal_2)(rh.precuneus_4)
0.00232	1e-05	0.88	0.76151	(rh.bankssts_2)(rh.entorhinal_1)(rh.precuneus_2)(rh.transversetemporal_1)
0.00233	1e-05	0.88	0.76154	(Right-Accumbens-area)(rh.entorhinal_1)(rh.precuneus_4)
0.00235	1e-05	0.90857	0.79916	(Right-Pallidum)(rh.entorhinal_1)(rh.inferiorparietal_10)(rh.precuneus_4)
0.00235	1e-05	0.90857	0.79916	(rh.entorhinal_1)(rh.inferiorparietal_10)(rh.precuneus_4)
0.00235	1e-05	0.90857	0.79916	(rh.parahippocampal_2)(rh.precuneus_2)(rh.superiortemporal_3)(rh.transversetemporal_1)
0.00235	1e-05	0.90857	0.79916	(Brain-Stem)(rh.parahippocampal_2)(rh.precuneus_4)(rh.precuneus_7)
0.00235	1e-05	0.90857	0.79916	(Right-Putamen)(rh.entorhinal_1)(rh.inferiorparietal_10)(rh.precuneus_4)
0.00235	1e-05	0.90857	0.79916	(rh.entorhinal_1)(rh.inferiorparietal_10)(rh.isthmuscingulate_2)(rh.precuneus_4)
0.00235	1e-05	0.90857	0.79916	(rh.entorhinal_1)(rh.inferiorparietal_10)(rh.insula_2)(rh.precuneus_4)
0.00235	1e-05	0.90857	0.79916	(Right-Thalamus-Proper)(rh.entorhinal_1)(rh.inferiorparietal_10)(rh.precuneus_4)
0.00235	1e-05	0.90857	0.79916	(rh.bankssts_2)(rh.entorhinal_1)(rh.insula_4)(rh.precuneus_4)
0.00235	1e-05	0.90857	0.79916	(rh.entorhinal_1)(rh.inferiorparietal_10)(rh.precuneus_4)(rh.superiortemporal_9)
0.00244	1e-05	0.89143	0.77692	(rh.entorhinal_1)(rh.precuneus_3)(rh.precuneus_4)(rh.superiortemporal_1)
0.00245	1e-05	0.86286	0.74059	(Brain-Stem)(rh.parahippocampal_2)(rh.precuneus_4)(rh.transversetemporal_1)
0.00245	1e-05	0.86286	0.74059	(Brain-Stem)(Right-Accumbens-area)(rh.precuneus_4)(rh.precuneus_7)
0.00245	1e-05	0.86286	0.74059	(rh.parahippocampal_2)(rh.precuneus_2)(rh.precuneus_4)(rh.transversetemporal_1)
0.00246	1e-05	0.82857	0.69874	(rh.entorhinal_1)(rh.insula_4)(rh.precuneus_4)(rh.transversetemporal_1)
0.00247	1e-05	0.91429	0.80753	(Right-Amygdala)(rh.bankssts_2)(rh.entorhinal_1)(rh.precuneus_4)
0.00247	1e-05	0.91429	0.80753	(rh.bankssts_2)(rh.entorhinal_1)(rh.insula_5)(rh.precuneus_4)
0.00247	1e-05	0.91429	0.80753	(rh.bankssts_2)(rh.entorhinal_1)(rh.lingual_7)(rh.precuneus_4)
0.00247	1e-05	0.89714	0.78462	(Brain-Stem)(rh.isthmuscingulate_1)(rh.precuneus_2)(rh.precuneus_4)
0.00247	1e-05	0.89714	0.78462	(Brain-Stem)(Right-Amygdala)(rh.isthmuscingulate_1)(rh.precuneus_4)
0.00247	1e-05	0.89714	0.78462	(Brain-Stem)(rh.isthmuscingulate_1)(rh.parahippocampal_2)(rh.precuneus_4)
0.00249	1e-05	0.84571	0.71967	(rh.entorhinal_1)(rh.inferiortemporal_2)(rh.parahippocampal_2)(rh.transversetemporal_1)
0.0025	1e-05	0.90286	0.79231	(Brain-Stem)(rh.inferiorparietal_10)(rh.precuneus_3)(rh.supramarginal_8)
0.0025	1e-05	0.90286	0.79231	(rh.entorhinal_1)(rh.precuneus_2)(rh.precuneus_3)(rh.precuneus_4)
0.0025	1e-05	0.90286	0.79231	(rh.entorhinal_1)(rh.precuneus_3)(rh.precuneus_4)(rh.superiortemporal_3)
0.0025	1e-05	0.90286	0.79231	(rh.entorhinal_1)(rh.inferiorparietal_10)(rh.precuneus_4)(rh.superiortemporal_3)
0.0025	1e-05	0.90286	0.79231	(Brain-Stem)(Right-Putamen)(rh.isthmuscingulate_1)(rh.precuneus_4)
0.0025	1e-05	0.90286	0.79231	(Brain-Stem)(rh.isthmuscingulate_1)(rh.precuneus_4)
0.0025	1e-05	0.90286	0.79231	(Brain-Stem)(rh.bankssts_2)(rh.isthmuscingulate_1)(rh.precuneus_4)
0.0025	1e-05	0.90286	0.79231	(rh.entorhinal_1)(rh.inferiorparietal_10)(rh.parahippocampal_2)(rh.precuneus_4)
0.0025	1e-05	0.90286	0.79231	(rh.entorhinal_1)(rh.parahippocampal_2)(rh.precuneus_3)(rh.precuneus_4)
0.0025	1e-05	0.90286	0.79231	(Brain-Stem)(Right-Thalamus-Proper)(rh.isthmuscingulate_1)(rh.precuneus_4)
0.0025	1e-05	0.90286	0.79231	(Brain-Stem)(Right-Pallidum)(rh.isthmuscingulate_1)(rh.precuneus_4)
0.0025	1e-05	0.90286	0.79231	(rh.entorhinal_1)(rh.inferiorparietal_10)(rh.precuneus_2)(rh.precuneus_4)
0.0025	1e-05	0.88571	0.76987	(Right-Accumbens-area)(rh.bankssts_2)(rh.precuneus_2)(rh.precuneus_4)
0.0025	1e-05	0.88571	0.76987	(Right-Accumbens-area)(Right-Caudate)(rh.precuneus_2)(rh.precuneus_4)
0.0025	1e-05	0.88571	0.76987	(Brain-Stem)(Right-Accumbens-area)(rh.parahippocampal_2)(rh.precuneus_4)
0.0025	1e-05	0.88571	0.76987	(rh.bankssts_2)(rh.entorhinal_1)(rh.precuneus_4)(rh.precuneus_7)
0.00264	1e-05	0.81714	0.68619	(rh.parahippocampal_2)(rh.precuneus_4)(rh.superiortemporal_6)(rh.transversetemporal_1)
0.00266	1e-05	0.92571	0.82427	(rh.parahippocampal_2)(rh.precuneus_3)(rh.precuneus_4)(rh.superiortemporal_9)
0.00267	1e-05	0.86857	0.74895	(Right-Accumbens-area)(rh.entorhinal_1)(rh.insula_4)(rh.precuneus_4)
0.00267	1e-05	0.86857	0.74895	(rh.entorhinal_1)(rh.isthmuscingulate_1)(rh.precuneus_4)(rh.superiortemporal_1)
0.00267	1e-05	0.86857	0.74895	(Brain-Stem)(rh.entorhinal_1)(rh.precuneus_4)(rh.superiortemporal_6)
0.00267	1e-05	0.86857	0.74895	(rh.entorhinal_1)(rh.insula_4)(rh.parahippocampal_2)(rh.transversetemporal_1)
0.00269	1e-05	0.89143	0.77824	(Brain-Stem)(Right-Accumbens-area)(Right-Caudate)(rh.precuneus_4)
0.00269	1e-05	0.89143	0.77824	(rh.bankssts_2)(rh.parahippocampal_2)(rh.precuneus_4)(rh.superiortemporal_6)
0.00273	1e-05	0.83429	0.70711	(rh.entorhinal_1)(rh.isthmuscingulate_1)(rh.precuneus_4)(rh.superiortemporal_6)
0.00273	1e-05	0.83429	0.70711	(rh.entorhinal_1)(rh.precuneus_3)(rh.superiortemporal_6)(rh.transversetemporal_1)
0.00273	1e-05	0.93143	0.83264	(rh.bankssts_2)(rh.insula_4)(rh.parahippocampal_2)(rh.precuneus_4)
0.00273	1e-05	0.93143	0.83264	(rh.parahippocampal_2)(rh.precuneus_4)(rh.superiortemporal_3)(rh.superiortemporal_9)
0.00273	1e-05	0.93143	0.83264	(Brain-Stem)(rh.parahippocampal_2)(rh.precuneus_3)(rh.precuneus_4)
0.00274	1e-05	0.85143	0.72803	(Brain-Stem)(Right-Accumbens-area)(rh.inferiortemporal_2)(rh.precuneus_4)
0.00274	1e-05	0.85143	0.72803	(Right-Accumbens-area)(rh.parahippocampal_2)(rh.precuneus_4)(rh.superiortemporal_6)
0.00277	1e-05	0.94857	0.85774	(rh.bankssts_2)(rh.entorhinal_1)(rh.parahippocampal_2)(rh.precuneus_3)
0.00278	1e-05	0.93714	0.841	(Right-Pallidum)(rh.parahippocampal_2)(rh.precuneus_2)(rh.precuneus_4)
0.00278	1e-05	0.93714	0.841	(rh.insula_2)(rh.parahippocampal_2)(rh.precuneus_2)(rh.precuneus_4)
0.00278	1e-05	0.93714	0.841	(Right-Pallidum)(rh.parahippocampal_2)(rh.precuneus_4)(rh.superiortemporal_9)
0.00278	1e-05	0.93714	0.841	(Right-Putamen)(rh.parahippocampal_2)(rh.precuneus_4)(rh.superiortemporal_9)
0.00278	1e-05	0.93714	0.841	(rh.bankssts_2)(rh.parahippocampal_2)(rh.precuneus_2)(rh.precuneus_4)
0.00278	1e-05	0.93714	0.841	(Right-Thalamus-Proper)(rh.parahippocampal_2)(rh.precuneus_4)(rh.superiortemporal_9)
0.00278	1e-05	0.93714	0.841	(rh.isthmuscingulate_2)(rh.parahippocampal_2)(rh.precuneus_4)(rh.superiortemporal_9)
0.00278	1e-05	0.93714	0.841	(rh.insula_2)(rh.parahippocampal_2)(rh.precuneus_4)(rh.superiortemporal_9)
0.00278	1e-05	0.93714	0.841	(rh.parahippocampal_2)(rh.precuneus_4)(rh.superiortemporal_9)
0.00278	1e-05	0.93714	0.841	(Right-Amygdala)(rh.bankssts_2)(rh.parahippocampal_2)(rh.precuneus_4)
0.00278	1e-05	0.93714	0.841	(Brain-Stem)(rh.precuneus_2)(rh.precuneus_4)(rh.superiortemporal_9)
0.00278	1e-05	0.93714	0.841	(rh.bankssts_2)(rh.parahippocampal_2)(rh.precuneus_4)(rh.superiortemporal_3)
0.00278	1e-05	0.93714	0.841	(Right-Pallidum)(rh.parahippocampal_2)(rh.precuneus_4)(rh.superiortemporal_3)
0.00279	1e-05	0.94286	0.84937	(Brain-Stem)(rh.isthmuscingulate_2)(rh.parahippocampal_2)(rh.precuneus_4)
0.00279	1e-05	0.94286	0.84937	(Brain-Stem)(rh.parahippocampal_2)(rh.precuneus_4)
0.00279	1e-05	0.94286	0.84937	(Brain-Stem)(rh.entorhinal_1)(rh.parahippocampal_2)(rh.precuneus_3)
0.00279	1e-05	0.94286	0.84937	(rh.entorhinal_1)(rh.parahippocampal_2)(rh.precuneus_2)(rh.precuneus_3)
0.00279	1e-05	0.94286	0.84937	(Brain-Stem)(Right-Putamen)(rh.parahippocampal_2)(rh.precuneus_4)
0.00279	1e-05	0.94286	0.84937	(Brain-Stem)(Right-Thalamus-Proper)(rh.parahippocampal_2)(rh.precuneus_4)
0.00287	1e-05	0.89714	0.78661	(rh.insula_4)(rh.parahippocampal_2)(rh.precuneus_4)(rh.precuneus_7)
0.00287	1e-05	0.89714	0.78661	(Brain-Stem)(rh.inferiortemporal_2)(rh.precuneus_2)(rh.precuneus_4)
0.00291	1e-05	0.87429	0.75732	(Right-Amygdala)(rh.entorhinal_1)(rh.parahippocampal_2)(rh.transversetemporal_1)
0.00291	1e-05	0.87429	0.75732	(Right-Accumbens-area)(Right-Amygdala)(rh.entorhinal_1)(rh.precuneus_4)
0.00291	1e-05	0.87429	0.75732	(Right-Caudate)(rh.entorhinal_1)(rh.precuneus_2)(rh.transversetemporal_1)
0.00291	1e-05	0.87429	0.75732	(rh.entorhinal_1)(rh.insula_5)(rh.parahippocampal_2)(rh.transversetemporal_1)
0.00291	1e-05	0.87429	0.75732	(Right-Accumbens-area)(rh.entorhinal_1)(rh.insula_5)(rh.precuneus_4)
0.00291	1e-05	0.87429	0.75732	(Brain-Stem)(rh.entorhinal_1)(rh.superiortemporal_3)(rh.transversetemporal_1)
0.00295	1e-05	0.82286	0.69456	(rh.entorhinal_1)(rh.precuneus_3)(rh.superiortemporal_6)(rh.superiortemporal_7)
0.00295	1e-05	0.82286	0.69456	(rh.entorhinal_1)(rh.parahippocampal_3)(rh.precuneus_4)(rh.transversetemporal_1)
0.00301	1e-05	0.85714	0.7364	(Right-Accumbens-area)(rh.parahippocampal_2)(rh.precuneus_4)(rh.precuneus_7)
0.00301	1e-05	0.85714	0.7364	(rh.parahippocampal_2)(rh.precuneus_4)(rh.precuneus_7)(rh.superiortemporal_6)
0.00301	1e-05	0.85714	0.7364	(Right-Amygdala)(rh.parahippocampal_2)(rh.precuneus_4)(rh.transversetemporal_1)
0.00301	1e-05	0.85714	0.7364	(rh.bankssts_2)(rh.inferiortemporal_2)(rh.isthmuscingulate_1)(rh.precuneus_4)
0.00302	1e-05	0.84	0.71548	(rh.entorhinal_1)(rh.fusiform_5)(rh.parahippocampal_2)(rh.precuneus_4)
0.00302	1e-05	0.84	0.71548	(rh.parahippocampal_2)(rh.precuneus_3)(rh.superiortemporal_6)(rh.superiortemporal_7)
0.00306	1e-05	0.90286	0.79498	(rh.entorhinal_1)(rh.insula_5)(rh.precuneus_3)(rh.precuneus_4)
0.00306	1e-05	0.90286	0.79498	(rh.parahippocampal_2)(rh.precuneus_4)(rh.precuneus_7)(rh.superiortemporal_3)
0.00306	1e-05	0.90286	0.79498	(rh.bankssts_2)(rh.entorhinal_1)(rh.precuneus_4)(rh.superiortemporal_1)
0.00306	1e-05	0.90286	0.79498	(Right-Amygdala)(rh.entorhinal_1)(rh.precuneus_3)(rh.precuneus_4)
0.00306	1e-05	0.90286	0.79498	(Right-Caudate)(rh.entorhinal_1)(rh.insula_4)(rh.precuneus_4)
0.00306	1e-05	0.90286	0.79498	(rh.entorhinal_1)(rh.lingual_7)(rh.precuneus_3)(rh.precuneus_4)
0.00306	1e-05	0.90286	0.79498	(Right-Amygdala)(rh.parahippocampal_2)(rh.precuneus_4)(rh.precuneus_7)
0.00306	1e-05	0.90286	0.79498	(rh.parahippocampal_2)(rh.precuneus_2)(rh.precuneus_3)(rh.transversetemporal_1)
0.00306	1e-05	0.90286	0.79498	(rh.bankssts_2)(rh.isthmuscingulate_1)(rh.precuneus_4)(rh.superiortemporal_9)
0.00306	1e-05	0.90286	0.79498	(rh.entorhinal_1)(rh.insula_4)(rh.precuneus_4)(rh.superiortemporal_3)
0.00306	1e-05	0.90286	0.79498	(Brain-Stem)(rh.bankssts_2)(rh.inferiortemporal_2)(rh.precuneus_4)
0.00306	1e-05	0.90286	0.79498	(rh.bankssts_2)(rh.entorhinal_1)(rh.parahippocampal_3)(rh.precuneus_4)
0.00306	1e-05	0.90286	0.79498	(rh.parahippocampal_2)(rh.precuneus_2)(rh.precuneus_4)(rh.precuneus_7)
0.00315	1e-05	0.88	0.76569	(Right-Putamen)(rh.entorhinal_1)(rh.precuneus_2)(rh.transversetemporal_1)
0.00315	1e-05	0.88	0.76569	(rh.entorhinal_1)(rh.isthmuscingulate_2)(rh.precuneus_2)(rh.transversetemporal_1)
0.00315	1e-05	0.88	0.76569	(rh.entorhinal_1)(rh.insula_2)(rh.precuneus_2)(rh.transversetemporal_1)
0.00315	1e-05	0.88	0.76569	(Brain-Stem)(Right-Accumbens-area)(rh.precuneus_3)(rh.precuneus_4)
0.00315	1e-05	0.88	0.76569	(rh.entorhinal_1)(rh.precuneus_2)(rh.superiortemporal_9)(rh.transversetemporal_1)
0.00315	1e-05	0.88	0.76569	(rh.entorhinal_1)(rh.precuneus_4)(rh.precuneus_7)(rh.superiortemporal_3)
0.00315	1e-05	0.88	0.76569	(rh.bankssts_2)(rh.entorhinal_1)(rh.superiortemporal_3)(rh.transversetemporal_1)
0.00315	1e-05	0.88	0.76569	(Right-Accumbens-area)(rh.precuneus_2)(rh.precuneus_4)(rh.superiortemporal_3)
0.00315	1e-05	0.88	0.76569	(Right-Pallidum)(rh.entorhinal_1)(rh.precuneus_2)(rh.transversetemporal_1)
0.00315	1e-05	0.88	0.76569	(Right-Thalamus-Proper)(rh.entorhinal_1)(rh.precuneus_2)(rh.transversetemporal_1)
0.00315	1e-05	0.88	0.76569	(rh.parahippocampal_2)(rh.precuneus_3)(rh.precuneus_4)(rh.superiortemporal_6)
0.00323	1e-05	0.90857	0.80335	(rh.entorhinal_1)(rh.lingual_7)(rh.precuneus_4)(rh.superiortemporal_3)
0.00323	1e-05	0.90857	0.80335	(Right-Thalamus-Proper)(rh.entorhinal_1)(rh.insula_4)(rh.precuneus_4)
0.00323	1e-05	0.90857	0.80335	(rh.entorhinal_1)(rh.insula_5)(rh.precuneus_4)(rh.superiortemporal_3)
0.00323	1e-05	0.90857	0.80335	(rh.entorhinal_1)(rh.insula_4)(rh.insula_5)(rh.precuneus_4)
0.00323	1e-05	0.90857	0.80335	(rh.entorhinal_1)(rh.insula_4)(rh.precuneus_4)
0.00323	1e-05	0.90857	0.80335	(rh.entorhinal_1)(rh.insula_4)(rh.precuneus_4)(rh.superiortemporal_9)
0.00323	1e-05	0.90857	0.80335	(Right-Caudate)(rh.entorhinal_1)(rh.lingual_7)(rh.precuneus_4)
0.00323	1e-05	0.90857	0.80335	(Right-Amygdala)(Right-Caudate)(rh.entorhinal_1)(rh.precuneus_4)
0.00323	1e-05	0.90857	0.80335	(Right-Putamen)(rh.entorhinal_1)(rh.insula_4)(rh.precuneus_4)
0.00323	1e-05	0.90857	0.80335	(Right-Amygdala)(rh.entorhinal_1)(rh.precuneus_4)(rh.superiortemporal_3)
0.00323	1e-05	0.90857	0.80335	(rh.entorhinal_1)(rh.insula_4)(rh.isthmuscingulate_2)(rh.precuneus_4)
0.00323	1e-05	0.90857	0.80335	(rh.entorhinal_1)(rh.insula_2)(rh.insula_4)(rh.precuneus_4)
0.00323	1e-05	0.90857	0.80335	(Right-Pallidum)(rh.entorhinal_1)(rh.insula_4)(rh.precuneus_4)
0.00323	1e-05	0.90857	0.80335	(Right-Caudate)(rh.entorhinal_1)(rh.insula_5)(rh.precuneus_4)
0.0033	1e-05	0.86286	0.74477	(Right-Accumbens-area)(Right-Caudate)(rh.precuneus_4)(rh.precuneus_7)
0.0033	1e-05	0.86286	0.74477	(rh.entorhinal_1)(rh.insula_4)(rh.precuneus_3)(rh.transversetemporal_1)
0.0033	1e-05	0.86286	0.74477	(Right-Accumbens-area)(rh.bankssts_2)(rh.precuneus_4)(rh.precuneus_7)
0.00332	1e-05	0.85143	0.73077	(Right-Accumbens-area)(rh.insula_2)(rh.isthmuscingulate_1)(rh.precuneus_4)
0.00332	1e-05	0.85143	0.73077	(Right-Accumbens-area)(rh.bankssts_2)(rh.isthmuscingulate_1)(rh.precuneus_4)
0.00332	1e-05	0.85143	0.73077	(Right-Accumbens-area)(Right-Thalamus-Proper)(rh.isthmuscingulate_1)(rh.precuneus_4)
0.00332	1e-05	0.85143	0.73077	(Right-Accumbens-area)(Right-Pallidum)(rh.isthmuscingulate_1)(rh.precuneus_4)
0.00332	1e-05	0.85143	0.73077	(Right-Accumbens-area)(rh.isthmuscingulate_1)(rh.precuneus_4)
0.00332	1e-05	0.85143	0.73077	(Right-Accumbens-area)(rh.isthmuscingulate_1)(rh.precuneus_4)(rh.superiortemporal_9)
0.00332	1e-05	0.85143	0.73077	(Right-Accumbens-area)(Right-Putamen)(rh.isthmuscingulate_1)(rh.precuneus_4)
0.00334	1e-05	0.84571	0.72385	(Right-Accumbens-area)(rh.precuneus_2)(rh.precuneus_4)(rh.superiortemporal_6)
0.00334	1e-05	0.84571	0.72385	(Right-Accumbens-area)(rh.isthmuscingulate_1)(rh.precuneus_2)(rh.precuneus_4)
0.00334	1e-05	0.84571	0.72385	(Right-Accumbens-area)(rh.inferiortemporal_2)(rh.parahippocampal_2)(rh.precuneus_4)
0.00334	1e-05	0.84571	0.72385	(Right-Accumbens-area)(rh.inferiortemporal_2)(rh.precuneus_2)(rh.precuneus_4)
0.0034	1e-05	0.88571	0.77406	(rh.entorhinal_1)(rh.isthmuscingulate_2)(rh.precuneus_4)(rh.precuneus_7)
0.0034	1e-05	0.88571	0.77406	(rh.inferiorparietal_10)(rh.inferiortemporal_2)(rh.parahippocampal_2)(rh.precuneus_4)
0.0034	1e-05	0.88571	0.77406	(Right-Accumbens-area)(rh.isthmuscingulate_2)(rh.precuneus_2)(rh.precuneus_4)
0.0034	1e-05	0.88571	0.77406	(Right-Putamen)(rh.entorhinal_1)(rh.precuneus_4)(rh.precuneus_7)
0.0034	1e-05	0.88571	0.77406	(Right-Accumbens-area)(Right-Caudate)(rh.parahippocampal_2)(rh.precuneus_4)
0.0034	1e-05	0.88571	0.77406	(Right-Caudate)(rh.inferiortemporal_2)(rh.parahippocampal_2)(rh.precuneus_4)
0.0034	1e-05	0.88571	0.77406	(Right-Accumbens-area)(rh.bankssts_2)(rh.parahippocampal_2)(rh.precuneus_4)
0.0034	1e-05	0.88571	0.77406	(rh.inferiortemporal_2)(rh.insula_4)(rh.parahippocampal_2)(rh.precuneus_4)
0.0034	1e-05	0.88571	0.77406	(Right-Thalamus-Proper)(rh.entorhinal_1)(rh.precuneus_4)(rh.precuneus_7)
0.0034	1e-05	0.88571	0.77406	(rh.entorhinal_1)(rh.precuneus_4)(rh.precuneus_7)(rh.superiortemporal_9)
0.0034	1e-05	0.88571	0.77406	(Right-Accumbens-area)(Right-Thalamus-Proper)(rh.precuneus_2)(rh.precuneus_4)
0.0034	1e-05	0.88571	0.77406	(Brain-Stem)(Right-Accumbens-area)(rh.precuneus_4)(rh.superiortemporal_3)
0.0034	1e-05	0.88571	0.77406	(Right-Accumbens-area)(Right-Putamen)(rh.precuneus_2)(rh.precuneus_4)
0.0034	1e-05	0.88571	0.77406	(Right-Accumbens-area)(rh.insula_2)(rh.precuneus_2)(rh.precuneus_4)
0.0034	1e-05	0.88571	0.77406	(rh.entorhinal_1)(rh.insula_2)(rh.precuneus_4)(rh.precuneus_7)
0.0034	1e-05	0.88571	0.77406	(Right-Accumbens-area)(Right-Pallidum)(rh.precuneus_2)(rh.precuneus_4)
0.0034	1e-05	0.88571	0.77406	(Right-Pallidum)(rh.entorhinal_1)(rh.precuneus_4)(rh.precuneus_7)
0.0034	1e-05	0.91429	0.81172	(Right-Amygdala)(rh.entorhinal_1)(rh.precuneus_4)(rh.superiortemporal_9)
0.0034	1e-05	0.91429	0.81172	(Right-Amygdala)(rh.entorhinal_1)(rh.isthmuscingulate_2)(rh.precuneus_4)
0.0034	1e-05	0.91429	0.81172	(Right-Pallidum)(rh.entorhinal_1)(rh.insula_5)(rh.precuneus_4)
0.0034	1e-05	0.91429	0.81172	(rh.entorhinal_1)(rh.lingual_7)(rh.precuneus_4)
0.0034	1e-05	0.91429	0.81172	(Right-Amygdala)(Right-Pallidum)(rh.entorhinal_1)(rh.precuneus_4)
0.0034	1e-05	0.91429	0.81172	(Right-Putamen)(rh.entorhinal_1)(rh.insula_5)(rh.precuneus_4)
0.0034	1e-05	0.91429	0.81172	(Right-Thalamus-Proper)(rh.entorhinal_1)(rh.insula_5)(rh.precuneus_4)
0.0034	1e-05	0.91429	0.81172	(Right-Amygdala)(Right-Thalamus-Proper)(rh.entorhinal_1)(rh.precuneus_4)
0.0034	1e-05	0.91429	0.81172	(Right-Amygdala)(rh.entorhinal_1)(rh.precuneus_4)
0.0034	1e-05	0.91429	0.81172	(rh.entorhinal_1)(rh.insula_2)(rh.lingual_7)(rh.precuneus_4)
0.0034	1e-05	0.91429	0.81172	(rh.entorhinal_1)(rh.insula_5)(rh.precuneus_4)
0.0034	1e-05	0.91429	0.81172	(rh.entorhinal_1)(rh.insula_5)(rh.precuneus_4)(rh.superiortemporal_9)
0.0034	1e-05	0.91429	0.81172	(rh.entorhinal_1)(rh.insula_2)(rh.insula_5)(rh.precuneus_4)
0.0034	1e-05	0.91429	0.81172	(rh.entorhinal_1)(rh.lingual_7)(rh.precuneus_4)(rh.superiortemporal_9)
0.0034	1e-05	0.91429	0.81172	(Right-Amygdala)(rh.entorhinal_1)(rh.insula_2)(rh.precuneus_4)
0.0034	1e-05	0.91429	0.81172	(rh.entorhinal_1)(rh.isthmuscingulate_2)(rh.lingual_7)(rh.precuneus_4)
0.0034	1e-05	0.91429	0.81172	(rh.entorhinal_1)(rh.insula_5)(rh.isthmuscingulate_2)(rh.precuneus_4)
0.0034	1e-05	0.91429	0.81172	(Right-Putamen)(rh.entorhinal_1)(rh.lingual_7)(rh.precuneus_4)
0.0034	1e-05	0.91429	0.81172	(Right-Thalamus-Proper)(rh.entorhinal_1)(rh.lingual_7)(rh.precuneus_4)
0.0034	1e-05	0.91429	0.81172	(Right-Amygdala)(Right-Putamen)(rh.entorhinal_1)(rh.precuneus_4)
0.0034	1e-05	0.91429	0.81172	(Right-Pallidum)(rh.entorhinal_1)(rh.lingual_7)(rh.precuneus_4)
0.00356	1e-05	0.92	0.82008	(rh.insula_4)(rh.parahippocampal_2)(rh.precuneus_3)(rh.precuneus_4)
0.0036	1e-05	0.86857	0.75314	(rh.entorhinal_1)(rh.inferiortemporal_2)(rh.insula_4)(rh.precuneus_4)
0.0036	1e-05	0.86857	0.75314	(rh.bankssts_2)(rh.entorhinal_1)(rh.precuneus_4)(rh.superiortemporal_6)
0.0036	1e-05	0.86857	0.75314	(rh.entorhinal_1)(rh.insula_5)(rh.precuneus_3)(rh.transversetemporal_1)
0.0036	1e-05	0.86857	0.75314	(Right-Amygdala)(rh.entorhinal_1)(rh.precuneus_3)(rh.transversetemporal_1)
0.00363	1e-05	0.83429	0.7113	(rh.entorhinal_1)(rh.parahippocampal_2)(rh.superiortemporal_6)(rh.superiortemporal_7)
0.00363	1e-05	0.83429	0.7113	(rh.parahippocampal_2)(rh.superiortemporal_3)(rh.supramarginal_8)(rh.transversetemporal_1)
0.00364	1e-05	0.86286	0.74615	(rh.entorhinal_1)(rh.inferiorparietal_10)(rh.precuneus_3)(rh.transversetemporal_1)
0.00365	1e-05	0.89143	0.78243	(rh.entorhinal_1)(rh.parahippocampal_3)(rh.precuneus_3)(rh.precuneus_4)
0.00365	1e-05	0.89143	0.78243	(rh.inferiortemporal_2)(rh.insula_5)(rh.parahippocampal_2)(rh.precuneus_4)
0.00365	1e-05	0.89143	0.78243	(rh.parahippocampal_2)(rh.precuneus_3)(rh.superiortemporal_9)(rh.transversetemporal_1)
0.00365	1e-05	0.89143	0.78243	(rh.entorhinal_1)(rh.parahippocampal_2)(rh.precuneus_4)(rh.supramarginal_9)
0.00365	1e-05	0.89143	0.78243	(rh.inferiortemporal_2)(rh.lingual_7)(rh.parahippocampal_2)(rh.precuneus_4)
0.00365	1e-05	0.89143	0.78243	(Brain-Stem)(Right-Accumbens-area)(rh.isthmuscingulate_2)(rh.precuneus_4)
0.00365	1e-05	0.89143	0.78243	(Right-Putamen)(rh.parahippocampal_2)(rh.precuneus_4)(rh.superiortemporal_6)
0.00365	1e-05	0.89143	0.78243	(Right-Thalamus-Proper)(rh.parahippocampal_2)(rh.precuneus_4)(rh.superiortemporal_6)
0.00365	1e-05	0.89143	0.78243	(Right-Pallidum)(rh.parahippocampal_2)(rh.precuneus_4)(rh.superiortemporal_6)
0.00365	1e-05	0.89143	0.78243	(rh.isthmuscingulate_2)(rh.parahippocampal_2)(rh.precuneus_4)(rh.superiortemporal_6)
0.00365	1e-05	0.89143	0.78243	(rh.parahippocampal_2)(rh.precuneus_4)(rh.superiortemporal_6)
0.00365	1e-05	0.89143	0.78243	(rh.inferiortemporal_2)(rh.parahippocampal_2)(rh.precuneus_4)(rh.superiortemporal_9)
0.00365	1e-05	0.89143	0.78243	(Right-Amygdala)(rh.inferiortemporal_2)(rh.parahippocampal_2)(rh.precuneus_4)
0.00365	1e-05	0.89143	0.78243	(rh.insula_2)(rh.parahippocampal_2)(rh.precuneus_4)(rh.superiortemporal_6)
0.00367	1e-05	0.85143	0.73222	(rh.insula_4)(rh.parahippocampal_2)(rh.precuneus_4)(rh.transversetemporal_1)
0.00367	1e-05	0.85143	0.73222	(Right-Accumbens-area)(Right-Caudate)(rh.inferiortemporal_2)(rh.precuneus_4)
0.00367	1e-05	0.85143	0.73222	(rh.inferiortemporal_2)(rh.isthmuscingulate_1)(rh.precuneus_4)(rh.superiortemporal_3)
0.00367	1e-05	0.85143	0.73222	(rh.entorhinal_1)(rh.isthmuscingulate_1)(rh.precuneus_4)(rh.precuneus_7)
0.00367	1e-05	0.85143	0.73222	(Brain-Stem)(Right-Accumbens-area)(rh.precuneus_4)(rh.superiortemporal_6)
0.00367	1e-05	0.85143	0.73222	(Right-Accumbens-area)(rh.bankssts_2)(rh.inferiortemporal_2)(rh.precuneus_4)
0.00367	1e-05	0.85143	0.73222	(Brain-Stem)(Right-Accumbens-area)(rh.isthmuscingulate_1)(rh.precuneus_4)
0.0037	1e-05	0.92571	0.82845	(rh.inferiorparietal_10)(rh.parahippocampal_2)(rh.precuneus_4)(rh.superiortemporal_9)
0.0037	1e-05	0.92571	0.82845	(rh.parahippocampal_2)(rh.precuneus_3)(rh.precuneus_4)(rh.superiortemporal_3)
0.0037	1e-05	0.92571	0.82845	(rh.insula_5)(rh.parahippocampal_2)(rh.precuneus_2)(rh.precuneus_4)
0.0037	1e-05	0.92571	0.82845	(Right-Amygdala)(rh.parahippocampal_2)(rh.precuneus_3)(rh.precuneus_4)
0.0037	1e-05	0.92571	0.82845	(rh.insula_4)(rh.parahippocampal_2)(rh.precuneus_4)(rh.superiortemporal_3)
0.00378	1e-05	0.86857	0.75385	(Right-Accumbens-area)(rh.inferiorparietal_10)(rh.precuneus_3)(rh.precuneus_4)
0.00381	1e-05	0.93143	0.83682	(Brain-Stem)(rh.insula_4)(rh.precuneus_2)(rh.precuneus_4)
0.00381	1e-05	0.93143	0.83682	(Right-Thalamus-Proper)(rh.insula_4)(rh.parahippocampal_2)(rh.precuneus_4)
0.00381	1e-05	0.93143	0.83682	(Right-Amygdala)(rh.parahippocampal_2)(rh.precuneus_4)(rh.superiortemporal_3)
0.00381	1e-05	0.93143	0.83682	(rh.insula_4)(rh.isthmuscingulate_2)(rh.parahippocampal_2)(rh.precuneus_4)
0.00381	1e-05	0.93143	0.83682	(rh.entorhinal_1)(rh.parahippocampal_2)(rh.precuneus_3)(rh.superiortemporal_1)
0.00381	1e-05	0.93143	0.83682	(Right-Pallidum)(rh.insula_4)(rh.parahippocampal_2)(rh.precuneus_4)
0.00381	1e-05	0.93143	0.83682	(rh.insula_4)(rh.parahippocampal_2)(rh.precuneus_4)
0.00381	1e-05	0.93143	0.83682	(Right-Putamen)(rh.insula_4)(rh.parahippocampal_2)(rh.precuneus_4)
0.00381	1e-05	0.93143	0.83682	(rh.insula_2)(rh.insula_4)(rh.parahippocampal_2)(rh.precuneus_4)
0.00381	1e-05	0.93143	0.83682	(Brain-Stem)(rh.insula_5)(rh.parahippocampal_2)(rh.precuneus_4)
0.00381	1e-05	0.93143	0.83682	(Brain-Stem)(rh.inferiorparietal_10)(rh.parahippocampal_2)(rh.precuneus_4)
0.00389	1e-05	0.93714	0.84519	(Right-Amygdala)(Right-Pallidum)(rh.parahippocampal_2)(rh.precuneus_4)
0.00389	1e-05	0.93714	0.84519	(Right-Putamen)(rh.parahippocampal_2)(rh.precuneus_4)(rh.superiortemporal_3)
0.00389	1e-05	0.93714	0.84519	(rh.insula_2)(rh.parahippocampal_2)(rh.precuneus_4)(rh.superiortemporal_3)
0.00389	1e-05	0.93714	0.84519	(rh.bankssts_2)(rh.precuneus_2)(rh.precuneus_4)(rh.superiortemporal_9)
0.00389	1e-05	0.93714	0.84519	(Right-Amygdala)(Right-Thalamus-Proper)(rh.parahippocampal_2)(rh.precuneus_4)
0.00389	1e-05	0.93714	0.84519	(Brain-Stem)(Right-Amygdala)(rh.precuneus_2)(rh.precuneus_4)
0.00389	1e-05	0.93714	0.84519	(rh.isthmuscingulate_2)(rh.parahippocampal_2)(rh.precuneus_4)(rh.superiortemporal_3)
0.00389	1e-05	0.93714	0.84519	(rh.isthmuscingulate_2)(rh.parahippocampal_2)(rh.precuneus_2)(rh.precuneus_4)
0.00389	1e-05	0.93714	0.84519	(Right-Putamen)(rh.parahippocampal_2)(rh.precuneus_2)(rh.precuneus_4)
0.00389	1e-05	0.93714	0.84519	(rh.parahippocampal_2)(rh.precuneus_4)(rh.superiortemporal_3)
0.00389	1e-05	0.93714	0.84519	(Right-Amygdala)(rh.parahippocampal_2)(rh.precuneus_4)
0.00389	1e-05	0.93714	0.84519	(rh.parahippocampal_2)(rh.precuneus_2)(rh.precuneus_4)
0.00389	1e-05	0.93714	0.84519	(Right-Amygdala)(rh.insula_2)(rh.parahippocampal_2)(rh.precuneus_4)
0.00389	1e-05	0.93714	0.84519	(Right-Amygdala)(Right-Putamen)(rh.parahippocampal_2)(rh.precuneus_4)
0.00389	1e-05	0.93714	0.84519	(Right-Thalamus-Proper)(rh.parahippocampal_2)(rh.precuneus_4)(rh.superiortemporal_3)
0.00389	1e-05	0.93714	0.84519	(rh.entorhinal_1)(rh.inferiorparietal_10)(rh.parahippocampal_2)(rh.precuneus_3)
0.00389	1e-05	0.93714	0.84519	(Right-Amygdala)(rh.isthmuscingulate_2)(rh.parahippocampal_2)(rh.precuneus_4)
0.00389	1e-05	0.93714	0.84519	(Right-Thalamus-Proper)(rh.parahippocampal_2)(rh.precuneus_2)(rh.precuneus_4)
0.00389	1e-05	0.93714	0.84519	(Brain-Stem)(rh.precuneus_2)(rh.precuneus_4)(rh.superiortemporal_3)
0.00391	1e-05	0.89714	0.79079	(Brain-Stem)(rh.inferiortemporal_2)(rh.precuneus_4)(rh.superiortemporal_3)
0.00391	1e-05	0.89714	0.79079	(rh.bankssts_2)(rh.inferiortemporal_2)(rh.precuneus_2)(rh.precuneus_4)
0.00391	1e-05	0.89714	0.79079	(Right-Caudate)(rh.entorhinal_1)(rh.parahippocampal_3)(rh.precuneus_4)
0.00391	1e-05	0.89714	0.79079	(rh.entorhinal_1)(rh.parahippocampal_3)(rh.precuneus_4)(rh.superiortemporal_3)
0.00391	1e-05	0.89714	0.79079	(rh.isthmuscingulate_1)(rh.precuneus_4)(rh.superiortemporal_3)(rh.superiortemporal_9)
0.00391	1e-05	0.89714	0.79079	(Right-Caudate)(rh.entorhinal_1)(rh.precuneus_4)(rh.superiortemporal_1)
0.00392	1e-05	0.87429	0.76151	(Brain-Stem)(rh.bankssts_2)(rh.entorhinal_1)(rh.transversetemporal_1)
0.00392	1e-05	0.87429	0.76151	(Right-Amygdala)(rh.entorhinal_1)(rh.inferiortemporal_2)(rh.precuneus_4)
0.00392	1e-05	0.87429	0.76151	(Right-Caudate)(rh.entorhinal_1)(rh.superiortemporal_3)(rh.transversetemporal_1)
0.00392	1e-05	0.87429	0.76151	(rh.entorhinal_1)(rh.inferiortemporal_2)(rh.insula_5)(rh.precuneus_4)
0.00392	1e-05	0.87429	0.76151	(Right-Accumbens-area)(rh.precuneus_2)(rh.precuneus_4)(rh.superiortemporal_1)
0.00392	1e-05	0.87429	0.76151	(Right-Accumbens-area)(rh.parahippocampal_2)(rh.precuneus_3)(rh.precuneus_4)
0.00392	1e-05	0.94857	0.86192	(rh.entorhinal_1)(rh.isthmuscingulate_2)(rh.parahippocampal_2)(rh.precuneus_3)
0.00392	1e-05	0.94857	0.86192	(Right-Pallidum)(rh.entorhinal_1)(rh.parahippocampal_2)(rh.precuneus_3)
0.00392	1e-05	0.94857	0.86192	(rh.entorhinal_1)(rh.parahippocampal_2)(rh.precuneus_3)
0.00392	1e-05	0.94857	0.86192	(Right-Thalamus-Proper)(rh.entorhinal_1)(rh.parahippocampal_2)(rh.precuneus_3)
0.00392	1e-05	0.94857	0.86192	(rh.entorhinal_1)(rh.insula_2)(rh.parahippocampal_2)(rh.precuneus_3)
0.00392	1e-05	0.94857	0.86192	(rh.entorhinal_1)(rh.parahippocampal_2)(rh.precuneus_3)(rh.superiortemporal_9)
0.00392	1e-05	0.94857	0.86192	(Right-Putamen)(rh.entorhinal_1)(rh.parahippocampal_2)(rh.precuneus_3)
0.00393	1e-05	0.87429	0.76154	(Right-Accumbens-area)(rh.entorhinal_1)(rh.lingual_7)(rh.precuneus_4)
0.00393	1e-05	0.87429	0.76154	(rh.entorhinal_1)(rh.precuneus_3)(rh.transversetemporal_1)
0.00393	1e-05	0.94286	0.85356	(Right-Caudate)(rh.entorhinal_1)(rh.parahippocampal_2)(rh.precuneus_3)
0.00393	1e-05	0.94286	0.85356	(Brain-Stem)(rh.bankssts_2)(rh.precuneus_4)(rh.superiortemporal_9)
0.00393	1e-05	0.94286	0.85356	(rh.entorhinal_1)(rh.parahippocampal_2)(rh.precuneus_3)(rh.superiortemporal_3)
0.00393	1e-05	0.94286	0.85356	(Right-Pallidum)(rh.insula_2)(rh.parahippocampal_2)(rh.precuneus_4)
0.00393	1e-05	0.94286	0.85356	(Brain-Stem)(Right-Pallidum)(rh.precuneus_2)(rh.precuneus_4)
0.00393	1e-05	0.94286	0.85356	(Brain-Stem)(rh.insula_2)(rh.precuneus_2)(rh.precuneus_4)
0.00393	1e-05	0.94286	0.85356	(rh.bankssts_2)(rh.insula_2)(rh.parahippocampal_2)(rh.precuneus_4)
0.00393	1e-05	0.94286	0.85356	(Right-Pallidum)(rh.bankssts_2)(rh.parahippocampal_2)(rh.precuneus_4)
0.00393	1e-05	0.94286	0.85356	(Brain-Stem)(rh.bankssts_2)(rh.precuneus_2)(rh.precuneus_4)
0.00402	1e-05	0.84	0.71967	(rh.entorhinal_1)(rh.parahippocampal_2)(rh.precuneus_3)(rh.superiortemporal_7)
0.00402	1e-05	0.84	0.71967	(rh.entorhinal_1)(rh.precuneus_2)(rh.superiortemporal_6)(rh.transversetemporal_1)
0.00402	1e-05	0.84	0.71967	(Right-Accumbens-area)(rh.entorhinal_1)(rh.parahippocampal_2)(rh.transversetemporal_1)
0.00402	1e-05	0.84	0.71967	(Right-Accumbens-area)(rh.entorhinal_1)(rh.precuneus_2)(rh.transversetemporal_1)
0.00403	1e-05	0.85714	0.74059	(rh.entorhinal_1)(rh.precuneus_3)(rh.precuneus_4)(rh.superiortemporal_6)
0.00403	1e-05	0.85714	0.74059	(Right-Pallidum)(rh.inferiortemporal_2)(rh.isthmuscingulate_1)(rh.precuneus_4)
0.00403	1e-05	0.85714	0.74059	(Right-Putamen)(rh.inferiortemporal_2)(rh.isthmuscingulate_1)(rh.precuneus_4)
0.00403	1e-05	0.85714	0.74059	(rh.inferiortemporal_2)(rh.isthmuscingulate_1)(rh.isthmuscingulate_2)(rh.precuneus_4)
0.00403	1e-05	0.85714	0.74059	(rh.inferiortemporal_2)(rh.insula_2)(rh.isthmuscingulate_1)(rh.precuneus_4)
0.00403	1e-05	0.85714	0.74059	(Right-Accumbens-area)(rh.precuneus_4)(rh.precuneus_7)(rh.superiortemporal_3)
0.00403	1e-05	0.85714	0.74059	(rh.inferiortemporal_2)(rh.isthmuscingulate_1)(rh.precuneus_4)(rh.superiortemporal_9)
0.00403	1e-05	0.85714	0.74059	(Right-Thalamus-Proper)(rh.inferiortemporal_2)(rh.isthmuscingulate_1)(rh.precuneus_4)
0.00403	1e-05	0.85714	0.74059	(rh.parahippocampal_2)(rh.precuneus_3)(rh.precuneus_4)(rh.transversetemporal_1)
0.00406	1e-05	0.88	0.76923	(rh.entorhinal_1)(rh.inferiorparietal_10)(rh.precuneus_3)(rh.supramarginal_8)
0.00406	1e-05	0.88	0.76923	(rh.entorhinal_1)(rh.parahippocampal_2)(rh.precuneus_2)(rh.transversetemporal_1)
0.00406	1e-05	0.88	0.76923	(rh.inferiorparietal_10)(rh.isthmuscingulate_1)(rh.precuneus_3)(rh.precuneus_4)
0.00415	1e-05	0.81143	0.68619	(Right-Accumbens-area)(rh.inferiortemporal_2)(rh.isthmuscingulate_1)(rh.precuneus_4)
0.00417	1e-05	0.90286	0.79916	(Brain-Stem)(Right-Thalamus-Proper)(rh.inferiortemporal_2)(rh.precuneus_4)
0.00417	1e-05	0.90286	0.79916	(Right-Thalamus-Proper)(rh.entorhinal_1)(rh.precuneus_4)(rh.superiortemporal_1)
0.00417	1e-05	0.90286	0.79916	(rh.entorhinal_1)(rh.parahippocampal_3)(rh.precuneus_4)
0.00417	1e-05	0.90286	0.79916	(rh.entorhinal_1)(rh.inferiorparietal_10)(rh.lingual_7)(rh.precuneus_4)
0.00417	1e-05	0.90286	0.79916	(rh.isthmuscingulate_1)(rh.isthmuscingulate_2)(rh.precuneus_4)(rh.superiortemporal_9)
0.00417	1e-05	0.90286	0.79916	(rh.entorhinal_1)(rh.isthmuscingulate_2)(rh.parahippocampal_3)(rh.precuneus_4)
0.00417	1e-05	0.90286	0.79916	(Right-Pallidum)(rh.parahippocampal_2)(rh.precuneus_3)(rh.transversetemporal_1)
0.00417	1e-05	0.90286	0.79916	(Right-Putamen)(rh.entorhinal_1)(rh.precuneus_4)(rh.superiortemporal_1)
0.00417	1e-05	0.90286	0.79916	(rh.entorhinal_1)(rh.parahippocampal_2)(rh.precuneus_3)(rh.superiortemporal_6)
0.00417	1e-05	0.90286	0.79916	(rh.entorhinal_1)(rh.precuneus_4)(rh.superiortemporal_1)(rh.superiortemporal_9)
0.00417	1e-05	0.90286	0.79916	(rh.entorhinal_1)(rh.isthmuscingulate_2)(rh.precuneus_4)(rh.superiortemporal_1)
0.00417	1e-05	0.90286	0.79916	(rh.entorhinal_1)(rh.inferiorparietal_10)(rh.insula_5)(rh.precuneus_4)
0.00417	1e-05	0.90286	0.79916	(Right-Pallidum)(rh.isthmuscingulate_1)(rh.precuneus_4)(rh.superiortemporal_9)
0.00417	1e-05	0.90286	0.79916	(rh.insula_2)(rh.isthmuscingulate_1)(rh.precuneus_4)(rh.superiortemporal_9)
0.00417	1e-05	0.90286	0.79916	(Right-Pallidum)(rh.entorhinal_1)(rh.parahippocampal_3)(rh.precuneus_4)
0.00417	1e-05	0.90286	0.79916	(Right-Putamen)(rh.isthmuscingulate_1)(rh.precuneus_4)(rh.superiortemporal_9)
0.00417	1e-05	0.90286	0.79916	(rh.bankssts_2)(rh.parahippocampal_2)(rh.precuneus_3)(rh.transversetemporal_1)
0.00417	1e-05	0.90286	0.79916	(Right-Thalamus-Proper)(rh.entorhinal_1)(rh.parahippocampal_3)(rh.precuneus_4)
0.00417	1e-05	0.90286	0.79916	(Right-Putamen)(rh.entorhinal_1)(rh.parahippocampal_3)(rh.precuneus_4)
0.00417	1e-05	0.90286	0.79916	(rh.entorhinal_1)(rh.insula_2)(rh.precuneus_4)(rh.superiortemporal_1)
0.00417	1e-05	0.90286	0.79916	(Brain-Stem)(rh.parahippocampal_2)(rh.precuneus_2)(rh.transversetemporal_1)
0.00417	1e-05	0.90286	0.79916	(Brain-Stem)(rh.inferiortemporal_2)(rh.insula_2)(rh.precuneus_4)
0.00417	1e-05	0.90286	0.79916	(Right-Pallidum)(rh.entorhinal_1)(rh.precuneus_4)(rh.superiortemporal_1)
0.00417	1e-05	0.90286	0.79916	(Right-Amygdala)(rh.entorhinal_1)(rh.inferiorparietal_10)(rh.precuneus_4)
0.00417	1e-05	0.90286	0.79916	(rh.entorhinal_1)(rh.precuneus_4)(rh.superiortemporal_1)
0.00417	1e-05	0.90286	0.79916	(Brain-Stem)(Right-Pallidum)(rh.inferiortemporal_2)(rh.precuneus_4)
0.00417	1e-05	0.90286	0.79916	(Brain-Stem)(rh.inferiortemporal_2)(rh.isthmuscingulate_2)(rh.precuneus_4)
0.00417	1e-05	0.90286	0.79916	(Brain-Stem)(rh.parahippocampal_2)(rh.superiortemporal_3)(rh.transversetemporal_1)
0.00417	1e-05	0.90286	0.79916	(Brain-Stem)(Right-Putamen)(rh.inferiortemporal_2)(rh.precuneus_4)
0.00417	1e-05	0.90286	0.79916	(rh.entorhinal_1)(rh.insula_2)(rh.parahippocampal_3)(rh.precuneus_4)
0.00417	1e-05	0.90286	0.79916	(rh.isthmuscingulate_1)(rh.precuneus_4)(rh.superiortemporal_9)
0.00417	1e-05	0.90286	0.79916	(Right-Thalamus-Proper)(rh.isthmuscingulate_1)(rh.precuneus_4)(rh.superiortemporal_9)
0.00417	1e-05	0.90286	0.79916	(rh.insula_2)(rh.parahippocampal_2)(rh.precuneus_3)(rh.transversetemporal_1)
0.00417	1e-05	0.90286	0.79916	(rh.precuneus_2)(rh.precuneus_4)(rh.precuneus_7)(rh.superiortemporal_9)
0.00417	1e-05	0.90286	0.79916	(rh.entorhinal_1)(rh.parahippocampal_3)(rh.precuneus_4)(rh.superiortemporal_9)
0.00417	1e-05	0.90286	0.79916	(Brain-Stem)(rh.inferiortemporal_2)(rh.precuneus_4)
0.00418	1e-05	0.88571	0.77692	(rh.inferiorparietal_10)(rh.isthmuscingulate_1)(rh.precuneus_2)(rh.precuneus_4)
0.00425	1e-05	0.88	0.76987	(Right-Putamen)(rh.entorhinal_1)(rh.superiortemporal_3)(rh.transversetemporal_1)
0.00425	1e-05	0.88	0.76987	(rh.entorhinal_1)(rh.isthmuscingulate_2)(rh.superiortemporal_3)(rh.transversetemporal_1)
0.00425	1e-05	0.88	0.76987	(Right-Thalamus-Proper)(rh.entorhinal_1)(rh.superiortemporal_3)(rh.transversetemporal_1)
0.00425	1e-05	0.88	0.76987	(Brain-Stem)(Right-Accumbens-area)(rh.precuneus_4)(rh.superiortemporal_1)
0.00425	1e-05	0.88	0.76987	(rh.entorhinal_1)(rh.insula_2)(rh.superiortemporal_3)(rh.transversetemporal_1)
0.00425	1e-05	0.88	0.76987	(Right-Accumbens-area)(rh.bankssts_2)(rh.precuneus_3)(rh.precuneus_4)
0.00425	1e-05	0.88	0.76987	(rh.entorhinal_1)(rh.superiortemporal_3)(rh.transversetemporal_1)
0.00425	1e-05	0.88	0.76987	(rh.entorhinal_1)(rh.superiortemporal_3)(rh.superiortemporal_9)(rh.transversetemporal_1)
0.00425	1e-05	0.88	0.76987	(Right-Accumbens-area)(Right-Caudate)(rh.precuneus_3)(rh.precuneus_4)
0.00425	1e-05	0.88	0.76987	(Right-Accumbens-area)(rh.parahippocampal_2)(rh.precuneus_4)(rh.superiortemporal_3)
0.00425	1e-05	0.88	0.76987	(Brain-Stem)(Right-Accumbens-area)(rh.inferiorparietal_10)(rh.precuneus_4)
0.00425	1e-05	0.88	0.76987	(Right-Pallidum)(rh.entorhinal_1)(rh.superiortemporal_3)(rh.transversetemporal_1)
0.00428	1e-05	0.89143	0.78462	(Brain-Stem)(Right-Accumbens-area)(Right-Pallidum)(rh.precuneus_4)
0.00428	1e-05	0.89143	0.78462	(rh.inferiorparietal_10)(rh.isthmuscingulate_1)(rh.precuneus_4)
0.00428	1e-05	0.89143	0.78462	(Brain-Stem)(Right-Caudate)(rh.isthmuscingulate_1)(rh.precuneus_4)
0.00428	1e-05	0.89143	0.78462	(Brain-Stem)(Right-Accumbens-area)(rh.precuneus_4)
0.00428	1e-05	0.89143	0.78462	(Brain-Stem)(rh.entorhinal_1)(rh.isthmuscingulate_1)(rh.precuneus_3)
0.00428	1e-05	0.89143	0.78462	(Brain-Stem)(Right-Accumbens-area)(rh.bankssts_2)(rh.precuneus_4)
0.00428	1e-05	0.89143	0.78462	(rh.entorhinal_1)(rh.inferiorparietal_10)(rh.precuneus_4)(rh.superiortemporal_1)
0.00428	1e-05	0.89143	0.78462	(Brain-Stem)(Right-Accumbens-area)(Right-Thalamus-Proper)(rh.precuneus_4)
0.00428	1e-05	0.89143	0.78462	(rh.isthmuscingulate_1)(rh.parahippocampal_2)(rh.precuneus_4)(rh.superiortemporal_3)
0.00428	1e-05	0.89143	0.78462	(rh.isthmuscingulate_1)(rh.precuneus_2)(rh.precuneus_4)(rh.superiortemporal_3)
0.00428	1e-05	0.89143	0.78462	(Brain-Stem)(rh.insula_5)(rh.isthmuscingulate_1)(rh.precuneus_4)
0.00428	1e-05	0.89143	0.78462	(Brain-Stem)(Right-Accumbens-area)(Right-Putamen)(rh.precuneus_4)
0.00428	1e-05	0.89143	0.78462	(Brain-Stem)(Right-Accumbens-area)(rh.insula_2)(rh.precuneus_4)
0.00434	1e-05	0.82857	0.70711	(rh.entorhinal_1)(rh.fusiform_7)(rh.isthmuscingulate_1)(rh.precuneus_4)
0.00434	1e-05	0.82857	0.70711	(rh.inferiortemporal_2)(rh.parahippocampal_1)(rh.parahippocampal_2)(rh.precuneus_4)
0.00437	1e-05	0.89714	0.79231	(rh.insula_2)(rh.isthmuscingulate_1)(rh.precuneus_2)(rh.precuneus_4)
0.00437	1e-05	0.89714	0.79231	(rh.insula_2)(rh.isthmuscingulate_1)(rh.parahippocampal_2)(rh.precuneus_4)
0.00437	1e-05	0.89714	0.79231	(Brain-Stem)(rh.precuneus_3)(rh.superiortemporal_3)(rh.transversetemporal_1)
0.00437	1e-05	0.89714	0.79231	(Right-Accumbens-area)(rh.entorhinal_1)(rh.precuneus_3)(rh.superiortemporal_1)
0.00437	1e-05	0.89714	0.79231	(rh.entorhinal_1)(rh.inferiorparietal_10)(rh.insula_4)(rh.precuneus_4)
0.00437	1e-05	0.89714	0.79231	(rh.bankssts_2)(rh.isthmuscingulate_1)(rh.precuneus_4)(rh.superiortemporal_3)
0.00437	1e-05	0.89714	0.79231	(rh.isthmuscingulate_1)(rh.precuneus_4)(rh.superiortemporal_3)
0.00437	1e-05	0.89714	0.79231	(Brain-Stem)(rh.precuneus_3)(rh.superiortemporal_1)(rh.supramarginal_8)
0.00437	1e-05	0.89714	0.79231	(rh.entorhinal_1)(rh.parahippocampal_2)(rh.precuneus_4)(rh.superiortemporal_1)
0.00437	1e-05	0.89714	0.79231	(Brain-Stem)(rh.parahippocampal_2)(rh.precuneus_3)(rh.transversetemporal_1)
0.00437	1e-05	0.89714	0.79231	(rh.entorhinal_1)(rh.insula_4)(rh.precuneus_3)(rh.precuneus_4)
0.00437	1e-05	0.89714	0.79231	(rh.isthmuscingulate_1)(rh.parahippocampal_2)(rh.precuneus_4)(rh.superiortemporal_9)
0.00437	1e-05	0.89714	0.79231	(rh.entorhinal_1)(rh.precuneus_4)(rh.superiortemporal_1)(rh.superiortemporal_3)
0.00437	1e-05	0.89714	0.79231	(rh.isthmuscingulate_1)(rh.precuneus_2)(rh.precuneus_4)(rh.superiortemporal_9)
0.00437	1e-05	0.89714	0.79231	(Brain-Stem)(rh.isthmuscingulate_1)(rh.lingual_7)(rh.precuneus_4)
0.00437	1e-05	0.89714	0.79231	(rh.entorhinal_1)(rh.precuneus_2)(rh.precuneus_4)(rh.superiortemporal_1)
0.00442	1e-05	0.86286	0.74895	(rh.precuneus_2)(rh.precuneus_4)(rh.superiortemporal_3)(rh.transversetemporal_1)
0.00442	1e-05	0.86286	0.74895	(Right-Accumbens-area)(Right-Pallidum)(rh.precuneus_4)(rh.precuneus_7)
0.00442	1e-05	0.86286	0.74895	(Right-Accumbens-area)(Right-Putamen)(rh.precuneus_4)(rh.precuneus_7)
0.00442	1e-05	0.86286	0.74895	(rh.bankssts_2)(rh.parahippocampal_2)(rh.precuneus_4)(rh.transversetemporal_1)
0.00442	1e-05	0.86286	0.74895	(Right-Accumbens-area)(Right-Thalamus-Proper)(rh.precuneus_4)(rh.precuneus_7)
0.00442	1e-05	0.86286	0.74895	(Right-Accumbens-area)(rh.isthmuscingulate_2)(rh.precuneus_4)(rh.precuneus_7)
0.00442	1e-05	0.86286	0.74895	(rh.entorhinal_1)(rh.parahippocampal_2)(rh.superiortemporal_1)(rh.transversetemporal_1)
0.00442	1e-05	0.86286	0.74895	(Right-Accumbens-area)(rh.insula_2)(rh.precuneus_4)(rh.precuneus_7)
0.00442	1e-05	0.86286	0.74895	(rh.insula_2)(rh.parahippocampal_2)(rh.precuneus_4)(rh.transversetemporal_1)
0.00442	1e-05	0.86286	0.74895	(Right-Caudate)(rh.entorhinal_1)(rh.precuneus_4)(rh.superiortemporal_6)
0.00442	1e-05	0.86286	0.74895	(Right-Pallidum)(rh.parahippocampal_2)(rh.precuneus_4)(rh.transversetemporal_1)
0.00443	1e-05	0.90857	0.80753	(Right-Pallidum)(rh.parahippocampal_2)(rh.superiortemporal_3)(rh.transversetemporal_1)
0.00443	1e-05	0.90857	0.80753	(Brain-Stem)(rh.precuneus_2)(rh.precuneus_4)(rh.precuneus_7)
0.00443	1e-05	0.90857	0.80753	(Right-Pallidum)(rh.parahippocampal_2)(rh.precuneus_4)(rh.precuneus_7)
0.00443	1e-05	0.90857	0.80753	(Brain-Stem)(rh.precuneus_4)(rh.precuneus_7)(rh.superiortemporal_9)
0.00443	1e-05	0.90857	0.80753	(rh.bankssts_2)(rh.parahippocampal_2)(rh.precuneus_4)(rh.precuneus_7)
0.00443	1e-05	0.90857	0.80753	(rh.insula_2)(rh.parahippocampal_2)(rh.precuneus_4)(rh.precuneus_7)
0.00443	1e-05	0.90857	0.80753	(rh.bankssts_2)(rh.parahippocampal_2)(rh.superiortemporal_3)(rh.transversetemporal_1)
0.00444	1e-05	0.84571	0.72803	(Right-Caudate)(rh.inferiortemporal_2)(rh.isthmuscingulate_1)(rh.precuneus_4)
0.00444	1e-05	0.84571	0.72803	(Right-Accumbens-area)(rh.inferiortemporal_2)(rh.precuneus_4)(rh.superiortemporal_3)
0.00444	1e-05	0.84571	0.72803	(Right-Accumbens-area)(rh.isthmuscingulate_1)(rh.parahippocampal_2)(rh.precuneus_4)
0.00459	1e-05	0.88571	0.77824	(Right-Accumbens-area)(Right-Caudate)(rh.precuneus_4)(rh.superiortemporal_3)
0.00459	1e-05	0.88571	0.77824	(rh.insula_4)(rh.parahippocampal_2)(rh.precuneus_3)(rh.transversetemporal_1)
0.00459	1e-05	0.88571	0.77824	(Right-Accumbens-area)(rh.isthmuscingulate_2)(rh.parahippocampal_2)(rh.precuneus_4)
0.00459	1e-05	0.88571	0.77824	(rh.parahippocampal_2)(rh.precuneus_4)(rh.superiortemporal_3)(rh.superiortemporal_6)
0.00459	1e-05	0.88571	0.77824	(Right-Accumbens-area)(Right-Pallidum)(rh.parahippocampal_2)(rh.precuneus_4)
0.00459	1e-05	0.88571	0.77824	(Right-Accumbens-area)(rh.insula_2)(rh.parahippocampal_2)(rh.precuneus_4)
0.00459	1e-05	0.88571	0.77824	(Right-Accumbens-area)(Right-Thalamus-Proper)(rh.parahippocampal_2)(rh.precuneus_4)
0.00459	1e-05	0.88571	0.77824	(rh.entorhinal_1)(rh.inferiorparietal_4)(rh.parahippocampal_2)(rh.precuneus_4)
0.00459	1e-05	0.88571	0.77824	(Right-Accumbens-area)(Right-Putamen)(rh.parahippocampal_2)(rh.precuneus_4)
0.00463	1e-05	0.81714	0.69456	(rh.precuneus_2)(rh.precuneus_4)(rh.superiortemporal_6)(rh.transversetemporal_1)
0.00463	1e-05	0.81714	0.69456	(rh.parahippocampal_2)(rh.precuneus_7)(rh.superiortemporal_6)(rh.superiortemporal_7)
0.00481	1e-05	0.83429	0.71548	(rh.entorhinal_1)(rh.fusiform_5)(rh.inferiorparietal_10)(rh.precuneus_4)
0.00481	1e-05	0.83429	0.71548	(rh.parahippocampal_2)(rh.parahippocampal_3)(rh.precuneus_4)(rh.transversetemporal_1)
0.00482	1e-05	0.86857	0.75732	(Brain-Stem)(Right-Caudate)(rh.entorhinal_1)(rh.transversetemporal_1)
0.00482	1e-05	0.86857	0.75732	(rh.entorhinal_1)(rh.isthmuscingulate_2)(rh.precuneus_4)(rh.superiortemporal_6)
0.00482	1e-05	0.86857	0.75732	(Right-Putamen)(rh.entorhinal_1)(rh.precuneus_4)(rh.superiortemporal_6)
0.00482	1e-05	0.86857	0.75732	(Right-Pallidum)(rh.entorhinal_1)(rh.precuneus_4)(rh.superiortemporal_6)
0.00482	1e-05	0.86857	0.75732	(Right-Thalamus-Proper)(rh.entorhinal_1)(rh.precuneus_4)(rh.superiortemporal_6)
0.00482	1e-05	0.86857	0.75732	(rh.entorhinal_1)(rh.precuneus_4)(rh.superiortemporal_6)(rh.superiortemporal_9)
0.00482	1e-05	0.86857	0.75732	(rh.entorhinal_1)(rh.insula_4)(rh.precuneus_2)(rh.transversetemporal_1)
0.00482	1e-05	0.86857	0.75732	(rh.entorhinal_1)(rh.insula_2)(rh.precuneus_4)(rh.superiortemporal_6)
0.00489	1e-05	0.85143	0.7364	(Right-Accumbens-area)(Right-Putamen)(rh.inferiortemporal_2)(rh.precuneus_4)
0.00489	1e-05	0.85143	0.7364	(Right-Accumbens-area)(rh.inferiortemporal_2)(rh.insula_2)(rh.precuneus_4)
0.00489	1e-05	0.85143	0.7364	(Right-Accumbens-area)(rh.inferiortemporal_2)(rh.isthmuscingulate_2)(rh.precuneus_4)
0.00489	1e-05	0.85143	0.7364	(rh.insula_5)(rh.parahippocampal_2)(rh.precuneus_4)(rh.transversetemporal_1)
0.00489	1e-05	0.85143	0.7364	(Right-Accumbens-area)(Right-Caudate)(rh.precuneus_4)(rh.superiortemporal_6)
0.00489	1e-05	0.85143	0.7364	(Right-Accumbens-area)(rh.precuneus_3)(rh.precuneus_4)(rh.precuneus_7)
0.00489	1e-05	0.85143	0.7364	(Right-Accumbens-area)(Right-Pallidum)(rh.inferiortemporal_2)(rh.precuneus_4)
0.00489	1e-05	0.85143	0.7364	(Right-Accumbens-area)(Right-Thalamus-Proper)(rh.inferiortemporal_2)(rh.precuneus_4)
0.00489	1e-05	0.85143	0.7364	(Right-Accumbens-area)(Right-Caudate)(rh.isthmuscingulate_1)(rh.precuneus_4)
0.0049	1e-05	0.92	0.82427	(rh.inferiorparietal_10)(rh.insula_4)(rh.parahippocampal_2)(rh.precuneus_4)
0.00494	1e-05	0.89143	0.78661	(rh.entorhinal_1)(rh.inferiorparietal_10)(rh.parahippocampal_3)(rh.precuneus_4)
0.00494	1e-05	0.89143	0.78661	(Brain-Stem)(rh.insula_4)(rh.isthmuscingulate_1)(rh.precuneus_4)
0.00494	1e-05	0.89143	0.78661	(rh.inferiortemporal_2)(rh.precuneus_2)(rh.precuneus_4)(rh.superiortemporal_3)
0.00494	1e-05	0.89143	0.78661	(Brain-Stem)(Right-Caudate)(rh.inferiortemporal_2)(rh.precuneus_4)
0.00494	1e-05	0.89143	0.78661	(Right-Accumbens-area)(Right-Caudate)(rh.isthmuscingulate_2)(rh.precuneus_4)
0.00494	1e-05	0.89143	0.78661	(Right-Amygdala)(rh.parahippocampal_2)(rh.precuneus_3)(rh.transversetemporal_1)
0.00494	1e-05	0.89143	0.78661	(rh.isthmuscingulate_1)(rh.precuneus_3)(rh.precuneus_4)(rh.superiortemporal_9)
0.00494	1e-05	0.89143	0.78661	(Right-Accumbens-area)(Right-Thalamus-Proper)(rh.bankssts_2)(rh.precuneus_4)
0.00494	1e-05	0.89143	0.78661	(Right-Accumbens-area)(Right-Caudate)(Right-Putamen)(rh.precuneus_4)
0.00494	1e-05	0.89143	0.78661	(Right-Accumbens-area)(rh.bankssts_2)(rh.insula_2)(rh.precuneus_4)
0.00494	1e-05	0.89143	0.78661	(Right-Accumbens-area)(Right-Pallidum)(rh.bankssts_2)(rh.precuneus_4)
0.00494	1e-05	0.89143	0.78661	(Right-Accumbens-area)(Right-Putamen)(rh.bankssts_2)(rh.precuneus_4)
0.00494	1e-05	0.89143	0.78661	(Right-Accumbens-area)(Right-Caudate)(Right-Pallidum)(rh.precuneus_4)
0.00494	1e-05	0.89143	0.78661	(Right-Accumbens-area)(rh.bankssts_2)(rh.precuneus_4)
0.00494	1e-05	0.89143	0.78661	(Right-Accumbens-area)(rh.bankssts_2)(rh.isthmuscingulate_2)(rh.precuneus_4)
0.00494	1e-05	0.89143	0.78661	(rh.inferiorparietal_10)(rh.isthmuscingulate_1)(rh.precuneus_4)(rh.superiortemporal_9)
0.00511	1e-05	0.92571	0.83264	(Right-Amygdala)(rh.inferiorparietal_10)(rh.parahippocampal_2)(rh.precuneus_4)
0.00511	1e-05	0.92571	0.83264	(rh.inferiorparietal_10)(rh.parahippocampal_2)(rh.precuneus_2)(rh.precuneus_4)
0.00511	1e-05	0.92571	0.83264	(Right-Caudate)(rh.parahippocampal_2)(rh.precuneus_4)(rh.superiortemporal_9)
0.00511	1e-05	0.92571	0.83264	(rh.insula_4)(rh.parahippocampal_2)(rh.precuneus_4)(rh.superiortemporal_9)
0.00511	1e-05	0.92571	0.83264	(rh.parahippocampal_2)(rh.precuneus_2)(rh.precuneus_3)(rh.precuneus_4)
0.00511	1e-05	0.92571	0.83264	(rh.inferiorparietal_10)(rh.parahippocampal_2)(rh.precuneus_4)(rh.superiortemporal_3)
0.00511	1e-05	0.92571	0.83264	(rh.insula_4)(rh.insula_5)(rh.parahippocampal_2)(rh.precuneus_4)
0.00515	1e-05	0.82286	0.70293	(Right-Accumbens-area)(rh.precuneus_4)(rh.precuneus_7)(rh.superiortemporal_6)
0.00515	1e-05	0.82286	0.70293	(Right-Accumbens-area)(rh.inferiortemporal_2)(rh.precuneus_4)(rh.precuneus_7)
0.00525	1e-05	0.87429	0.76569	(Right-Amygdala)(rh.entorhinal_1)(rh.precuneus_2)(rh.transversetemporal_1)
0.00525	1e-05	0.87429	0.76569	(Brain-Stem)(rh.entorhinal_1)(rh.transversetemporal_1)
0.00525	1e-05	0.87429	0.76569	(Brain-Stem)(Right-Putamen)(rh.entorhinal_1)(rh.transversetemporal_1)
0.00525	1e-05	0.87429	0.76569	(rh.entorhinal_1)(rh.insula_5)(rh.precuneus_2)(rh.transversetemporal_1)
0.00525	1e-05	0.87429	0.76569	(Right-Accumbens-area)(rh.inferiorparietal_10)(rh.parahippocampal_2)(rh.precuneus_4)
0.00525	1e-05	0.87429	0.76569	(Right-Accumbens-area)(rh.parahippocampal_2)(rh.precuneus_4)(rh.superiortemporal_1)
0.00525	1e-05	0.87429	0.76569	(rh.entorhinal_1)(rh.insula_4)(rh.precuneus_4)(rh.precuneus_7)
0.00525	1e-05	0.87429	0.76569	(Brain-Stem)(Right-Thalamus-Proper)(rh.entorhinal_1)(rh.transversetemporal_1)
0.00525	1e-05	0.87429	0.76569	(Right-Caudate)(rh.bankssts_2)(rh.entorhinal_1)(rh.transversetemporal_1)
0.00525	1e-05	0.87429	0.76569	(Brain-Stem)(rh.entorhinal_1)(rh.insula_2)(rh.transversetemporal_1)
0.00525	1e-05	0.87429	0.76569	(Brain-Stem)(rh.entorhinal_1)(rh.superiortemporal_9)(rh.transversetemporal_1)
0.00525	1e-05	0.87429	0.76569	(Brain-Stem)(rh.entorhinal_1)(rh.isthmuscingulate_2)(rh.transversetemporal_1)
0.00525	1e-05	0.87429	0.76569	(Brain-Stem)(Right-Pallidum)(rh.entorhinal_1)(rh.transversetemporal_1)
0.00525	1e-05	0.87429	0.76569	(Right-Accumbens-area)(rh.insula_4)(rh.precuneus_2)(rh.precuneus_4)
0.00525	1e-05	0.87429	0.76569	(Right-Accumbens-area)(rh.precuneus_3)(rh.precuneus_4)(rh.superiortemporal_3)
0.00529	1e-05	0.93143	0.841	(rh.precuneus_2)(rh.precuneus_4)(rh.superiortemporal_3)(rh.superiortemporal_9)
0.00529	1e-05	0.93143	0.841	(Brain-Stem)(rh.precuneus_3)(rh.precuneus_4)(rh.superiortemporal_9)
0.00529	1e-05	0.93143	0.841	(Brain-Stem)(Right-Caudate)(rh.parahippocampal_2)(rh.precuneus_4)
0.00529	1e-05	0.93143	0.841	(Right-Pallidum)(rh.parahippocampal_2)(rh.precuneus_3)(rh.precuneus_4)
0.00529	1e-05	0.93143	0.841	(rh.bankssts_2)(rh.insula_5)(rh.parahippocampal_2)(rh.precuneus_4)
0.00529	1e-05	0.93143	0.841	(rh.insula_2)(rh.parahippocampal_2)(rh.precuneus_3)(rh.precuneus_4)
0.00529	1e-05	0.93143	0.841	(rh.lingual_7)(rh.parahippocampal_2)(rh.precuneus_4)(rh.superiortemporal_9)
0.00529	1e-05	0.93143	0.841	(rh.bankssts_2)(rh.insula_4)(rh.precuneus_2)(rh.precuneus_4)
0.00529	1e-05	0.93143	0.841	(rh.bankssts_2)(rh.parahippocampal_2)(rh.precuneus_3)(rh.precuneus_4)
0.00529	1e-05	0.93143	0.841	(Right-Amygdala)(rh.parahippocampal_2)(rh.precuneus_4)(rh.superiortemporal_9)
0.0053	1e-05	0.89714	0.79498	(Right-Pallidum)(rh.inferiortemporal_2)(rh.precuneus_2)(rh.precuneus_4)
0.0053	1e-05	0.89714	0.79498	(Right-Caudate)(rh.parahippocampal_2)(rh.precuneus_3)(rh.transversetemporal_1)
0.0053	1e-05	0.89714	0.79498	(rh.bankssts_2)(rh.inferiortemporal_2)(rh.precuneus_4)(rh.superiortemporal_3)
0.0053	1e-05	0.89714	0.79498	(rh.bankssts_2)(rh.isthmuscingulate_1)(rh.parahippocampal_2)(rh.precuneus_4)
0.0053	1e-05	0.89714	0.79498	(Brain-Stem)(rh.isthmuscingulate_1)(rh.precuneus_4)(rh.superiortemporal_3)
0.0053	1e-05	0.89714	0.79498	(rh.parahippocampal_2)(rh.precuneus_2)(rh.superiortemporal_9)(rh.transversetemporal_1)
0.0053	1e-05	0.89714	0.79498	(rh.inferiortemporal_2)(rh.isthmuscingulate_2)(rh.precuneus_2)(rh.precuneus_4)
0.0053	1e-05	0.89714	0.79498	(Right-Pallidum)(rh.isthmuscingulate_1)(rh.parahippocampal_2)(rh.precuneus_4)
0.0053	1e-05	0.89714	0.79498	(rh.inferiortemporal_2)(rh.insula_2)(rh.precuneus_2)(rh.precuneus_4)
0.0053	1e-05	0.89714	0.79498	(rh.inferiortemporal_2)(rh.precuneus_2)(rh.precuneus_4)
0.0053	1e-05	0.89714	0.79498	(rh.insula_5)(rh.parahippocampal_2)(rh.precuneus_4)(rh.precuneus_7)
0.0053	1e-05	0.89714	0.79498	(Right-Thalamus-Proper)(rh.inferiortemporal_2)(rh.precuneus_2)(rh.precuneus_4)
0.0053	1e-05	0.89714	0.79498	(Right-Putamen)(rh.inferiortemporal_2)(rh.precuneus_2)(rh.precuneus_4)
0.0053	1e-05	0.89714	0.79498	(rh.insula_4)(rh.precuneus_2)(rh.precuneus_4)(rh.precuneus_7)
0.0053	1e-05	0.89714	0.79498	(Brain-Stem)(rh.entorhinal_1)(rh.precuneus_4)(rh.supramarginal_9)
0.00532	1e-05	0.84	0.72385	(Right-Accumbens-area)(rh.inferiortemporal_2)(rh.precuneus_3)(rh.precuneus_4)
0.00532	1e-05	0.84	0.72385	(rh.entorhinal_1)(rh.inferiortemporal_2)(rh.precuneus_3)(rh.transversetemporal_1)
0.00532	1e-05	0.84	0.72385	(Brain-Stem)(rh.entorhinal_1)(rh.fusiform_5)(rh.precuneus_4)
0.00532	1e-05	0.84	0.72385	(Right-Accumbens-area)(rh.precuneus_3)(rh.precuneus_4)(rh.superiortemporal_6)
0.00532	1e-05	0.84	0.72385	(rh.bankssts_2)(rh.entorhinal_1)(rh.fusiform_5)(rh.precuneus_4)
0.00532	1e-05	0.84	0.72385	(Right-Accumbens-area)(rh.entorhinal_1)(rh.superiortemporal_3)(rh.transversetemporal_1)
0.00533	1e-05	0.84571	0.73077	(Right-Accumbens-area)(rh.isthmuscingulate_1)(rh.lingual_7)(rh.precuneus_4)
0.00533	1e-05	0.84571	0.73077	(Right-Accumbens-area)(rh.insula_5)(rh.isthmuscingulate_1)(rh.precuneus_4)
0.00533	1e-05	0.84571	0.73077	(rh.isthmuscingulate_1)(rh.parahippocampal_2)(rh.precuneus_4)(rh.superiortemporal_6)
0.00537	1e-05	0.85714	0.74477	(rh.entorhinal_1)(rh.precuneus_3)(rh.superiortemporal_1)(rh.transversetemporal_1)
0.00537	1e-05	0.85714	0.74477	(rh.entorhinal_1)(rh.inferiorparietal_4)(rh.isthmuscingulate_1)(rh.precuneus_4)
0.00537	1e-05	0.85714	0.74477	(Right-Caudate)(rh.parahippocampal_2)(rh.precuneus_4)(rh.transversetemporal_1)
0.00537	1e-05	0.85714	0.74477	(rh.entorhinal_1)(rh.fusiform_7)(rh.parahippocampal_2)(rh.precuneus_4)
0.00537	1e-05	0.85714	0.74477	(rh.precuneus_2)(rh.precuneus_4)(rh.superiortemporal_9)(rh.transversetemporal_1)
0.00542	1e-05	0.93714	0.84937	(Right-Thalamus-Proper)(rh.precuneus_2)(rh.precuneus_4)(rh.superiortemporal_9)
0.00542	1e-05	0.93714	0.84937	(rh.entorhinal_1)(rh.insula_4)(rh.parahippocampal_2)(rh.precuneus_3)
0.00542	1e-05	0.93714	0.84937	(Brain-Stem)(rh.bankssts_2)(rh.insula_4)(rh.precuneus_4)
0.00542	1e-05	0.93714	0.84937	(Brain-Stem)(rh.precuneus_4)(rh.superiortemporal_3)(rh.superiortemporal_9)
0.00542	1e-05	0.93714	0.84937	(Right-Pallidum)(rh.precuneus_2)(rh.precuneus_4)(rh.superiortemporal_9)
0.00542	1e-05	0.93714	0.84937	(Right-Pallidum)(rh.precuneus_2)(rh.precuneus_4)(rh.superiortemporal_3)
0.00542	1e-05	0.93714	0.84937	(rh.insula_2)(rh.precuneus_2)(rh.precuneus_4)(rh.superiortemporal_9)
0.00542	1e-05	0.93714	0.84937	(rh.precuneus_2)(rh.precuneus_4)(rh.superiortemporal_9)
0.00542	1e-05	0.93714	0.84937	(rh.bankssts_2)(rh.precuneus_2)(rh.precuneus_4)(rh.superiortemporal_3)
0.00542	1e-05	0.93714	0.84937	(Right-Putamen)(rh.precuneus_2)(rh.precuneus_4)(rh.superiortemporal_9)
0.00542	1e-05	0.93714	0.84937	(Brain-Stem)(rh.lingual_7)(rh.parahippocampal_2)(rh.precuneus_4)
0.00542	1e-05	0.93714	0.84937	(rh.isthmuscingulate_2)(rh.precuneus_2)(rh.precuneus_4)(rh.superiortemporal_9)
0.00542	1e-05	0.93714	0.84937	(Right-Amygdala)(rh.bankssts_2)(rh.precuneus_2)(rh.precuneus_4)
0.0055	1e-05	0.94286	0.85774	(Brain-Stem)(rh.insula_2)(rh.precuneus_4)(rh.superiortemporal_9)
0.0055	1e-05	0.94286	0.85774	(Right-Caudate)(rh.entorhinal_1)(rh.precuneus_2)(rh.precuneus_3)
0.0055	1e-05	0.94286	0.85774	(Right-Pallidum)(Right-Putamen)(rh.parahippocampal_2)(rh.precuneus_4)
0.0055	1e-05	0.94286	0.85774	(Right-Putamen)(rh.insula_2)(rh.parahippocampal_2)(rh.precuneus_4)
0.0055	1e-05	0.94286	0.85774	(Right-Pallidum)(rh.isthmuscingulate_2)(rh.parahippocampal_2)(rh.precuneus_4)
0.0055	1e-05	0.94286	0.85774	(Brain-Stem)(Right-Amygdala)(rh.bankssts_2)(rh.precuneus_4)
0.0055	1e-05	0.94286	0.85774	(rh.insula_2)(rh.parahippocampal_2)(rh.precuneus_4)
0.0055	1e-05	0.94286	0.85774	(Brain-Stem)(rh.bankssts_2)(rh.precuneus_4)(rh.superiortemporal_3)
0.0055	1e-05	0.94286	0.85774	(Right-Pallidum)(Right-Thalamus-Proper)(rh.parahippocampal_2)(rh.precuneus_4)
0.0055	1e-05	0.94286	0.85774	(rh.insula_2)(rh.isthmuscingulate_2)(rh.parahippocampal_2)(rh.precuneus_4)
0.0055	1e-05	0.94286	0.85774	(Brain-Stem)(Right-Thalamus-Proper)(rh.precuneus_4)(rh.superiortemporal_9)
0.0055	1e-05	0.94286	0.85774	(rh.bankssts_2)(rh.parahippocampal_2)(rh.precuneus_4)
0.0055	1e-05	0.94286	0.85774	(Brain-Stem)(Right-Pallidum)(rh.precuneus_4)(rh.superiortemporal_9)
0.0055	1e-05	0.94286	0.85774	(Right-Pallidum)(rh.parahippocampal_2)(rh.precuneus_4)
0.0055	1e-05	0.94286	0.85774	(Right-Putamen)(rh.bankssts_2)(rh.parahippocampal_2)(rh.precuneus_4)
0.0055	1e-05	0.94286	0.85774	(Brain-Stem)(Right-Caudate)(rh.entorhinal_1)(rh.precuneus_3)
0.0055	1e-05	0.94286	0.85774	(Brain-Stem)(rh.precuneus_2)(rh.precuneus_4)
0.0055	1e-05	0.94286	0.85774	(Brain-Stem)(rh.isthmuscingulate_2)(rh.precuneus_4)(rh.superiortemporal_9)
0.0055	1e-05	0.94286	0.85774	(Brain-Stem)(rh.precuneus_4)(rh.superiortemporal_9)
0.0055	1e-05	0.94286	0.85774	(Right-Thalamus-Proper)(rh.insula_2)(rh.parahippocampal_2)(rh.precuneus_4)
0.0055	1e-05	0.94286	0.85774	(rh.bankssts_2)(rh.isthmuscingulate_2)(rh.parahippocampal_2)(rh.precuneus_4)
0.0055	1e-05	0.94286	0.85774	(Brain-Stem)(Right-Pallidum)(rh.precuneus_4)(rh.superiortemporal_3)
0.0055	1e-05	0.94286	0.85774	(Brain-Stem)(Right-Putamen)(rh.precuneus_2)(rh.precuneus_4)
0.0055	1e-05	0.94286	0.85774	(Brain-Stem)(Right-Thalamus-Proper)(rh.precuneus_2)(rh.precuneus_4)
0.0055	1e-05	0.94286	0.85774	(Brain-Stem)(rh.entorhinal_1)(rh.precuneus_2)(rh.precuneus_3)
0.0055	1e-05	0.94286	0.85774	(Brain-Stem)(Right-Putamen)(rh.precuneus_4)(rh.superiortemporal_9)
0.0055	1e-05	0.94286	0.85774	(Right-Thalamus-Proper)(rh.bankssts_2)(rh.parahippocampal_2)(rh.precuneus_4)
0.0055	1e-05	0.94286	0.85774	(Brain-Stem)(rh.isthmuscingulate_2)(rh.precuneus_2)(rh.precuneus_4)
0.00552	1e-05	0.94857	0.86611	(rh.bankssts_2)(rh.entorhinal_1)(rh.precuneus_2)(rh.precuneus_3)
0.00552	1e-05	0.94857	0.86611	(Brain-Stem)(Right-Pallidum)(rh.bankssts_2)(rh.precuneus_4)
0.00552	1e-05	0.94857	0.86611	(Brain-Stem)(rh.bankssts_2)(rh.insula_2)(rh.precuneus_4)
0.00552	1e-05	0.94857	0.86611	(Right-Caudate)(rh.bankssts_2)(rh.entorhinal_1)(rh.precuneus_3)
0.00552	1e-05	0.94857	0.86611	(Brain-Stem)(rh.bankssts_2)(rh.entorhinal_1)(rh.precuneus_3)
0.00552	1e-05	0.94857	0.86611	(Brain-Stem)(Right-Pallidum)(rh.insula_2)(rh.precuneus_4)
0.00561	1e-05	0.85143	0.73846	(rh.inferiortemporal_2)(rh.isthmuscingulate_1)(rh.precuneus_2)(rh.precuneus_4)
0.00561	1e-05	0.85143	0.73846	(rh.inferiorparietal_10)(rh.parahippocampal_1)(rh.precuneus_3)(rh.precuneus_4)
0.00561	1e-05	0.85143	0.73846	(rh.inferiortemporal_2)(rh.isthmuscingulate_1)(rh.parahippocampal_2)(rh.precuneus_4)
0.00566	1e-05	0.90286	0.80335	(Right-Caudate)(rh.parahippocampal_2)(rh.precuneus_4)(rh.precuneus_7)
0.00566	1e-05	0.90286	0.80335	(Right-Caudate)(rh.precuneus_4)(rh.precuneus_7)(rh.superiortemporal_9)
0.00566	1e-05	0.90286	0.80335	(rh.precuneus_2)(rh.precuneus_4)(rh.precuneus_7)(rh.superiortemporal_3)
0.00566	1e-05	0.90286	0.80335	(Right-Pallidum)(rh.bankssts_2)(rh.inferiortemporal_2)(rh.precuneus_4)
0.00566	1e-05	0.90286	0.80335	(Brain-Stem)(rh.insula_4)(rh.precuneus_4)(rh.precuneus_7)
0.00566	1e-05	0.90286	0.80335	(Right-Putamen)(rh.bankssts_2)(rh.inferiortemporal_2)(rh.precuneus_4)
0.00566	1e-05	0.90286	0.80335	(rh.entorhinal_1)(rh.insula_4)(rh.lingual_7)(rh.precuneus_4)
0.00566	1e-05	0.90286	0.80335	(rh.parahippocampal_2)(rh.parahippocampal_3)(rh.precuneus_2)(rh.precuneus_4)
0.00566	1e-05	0.90286	0.80335	(Right-Thalamus-Proper)(rh.parahippocampal_2)(rh.precuneus_3)(rh.transversetemporal_1)
0.00566	1e-05	0.90286	0.80335	(rh.bankssts_2)(rh.inferiortemporal_2)(rh.isthmuscingulate_2)(rh.precuneus_4)
0.00566	1e-05	0.90286	0.80335	(Right-Amygdala)(rh.entorhinal_1)(rh.insula_4)(rh.precuneus_4)
0.00566	1e-05	0.90286	0.80335	(Right-Caudate)(rh.parahippocampal_2)(rh.superiortemporal_3)(rh.transversetemporal_1)
0.00566	1e-05	0.90286	0.80335	(rh.isthmuscingulate_2)(rh.parahippocampal_2)(rh.precuneus_3)(rh.transversetemporal_1)
0.00566	1e-05	0.90286	0.80335	(rh.bankssts_2)(rh.inferiortemporal_2)(rh.insula_2)(rh.precuneus_4)
0.00566	1e-05	0.90286	0.80335	(Right-Thalamus-Proper)(rh.bankssts_2)(rh.inferiortemporal_2)(rh.precuneus_4)
0.00566	1e-05	0.90286	0.80335	(Right-Putamen)(rh.parahippocampal_2)(rh.precuneus_3)(rh.transversetemporal_1)
0.00566	1e-05	0.90286	0.80335	(Right-Amygdala)(rh.precuneus_2)(rh.precuneus_4)(rh.precuneus_7)
0.00566	1e-05	0.90286	0.80335	(rh.precuneus_2)(rh.precuneus_3)(rh.superiortemporal_3)(rh.transversetemporal_1)
0.00566	1e-05	0.90286	0.80335	(rh.bankssts_2)(rh.inferiortemporal_2)(rh.precuneus_4)
0.00566	1e-05	0.90286	0.80335	(rh.parahippocampal_2)(rh.precuneus_3)(rh.transversetemporal_1)
0.0057	1e-05	0.88	0.77406	(Right-Accumbens-area)(rh.insula_5)(rh.precuneus_2)(rh.precuneus_4)
0.0057	1e-05	0.88	0.77406	(rh.bankssts_2)(rh.entorhinal_1)(rh.isthmuscingulate_2)(rh.transversetemporal_1)
0.0057	1e-05	0.88	0.77406	(Right-Caudate)(rh.parahippocampal_2)(rh.precuneus_4)(rh.superiortemporal_6)
0.0057	1e-05	0.88	0.77406	(rh.inferiortemporal_2)(rh.parahippocampal_2)(rh.precuneus_4)(rh.superiortemporal_1)
0.0057	1e-05	0.88	0.77406	(rh.bankssts_2)(rh.entorhinal_1)(rh.insula_2)(rh.transversetemporal_1)
0.0057	1e-05	0.88	0.77406	(Right-Accumbens-area)(Right-Caudate)(rh.precuneus_4)(rh.superiortemporal_1)
0.0057	1e-05	0.88	0.77406	(Right-Accumbens-area)(Right-Putamen)(rh.precuneus_3)(rh.precuneus_4)
0.0057	1e-05	0.88	0.77406	(Right-Amygdala)(rh.entorhinal_1)(rh.precuneus_4)(rh.precuneus_7)
0.0057	1e-05	0.88	0.77406	(Right-Accumbens-area)(rh.precuneus_2)(rh.precuneus_4)(rh.superiortemporal_9)
0.0057	1e-05	0.88	0.77406	(Right-Putamen)(rh.bankssts_2)(rh.entorhinal_1)(rh.transversetemporal_1)
0.0057	1e-05	0.88	0.77406	(Right-Accumbens-area)(Right-Pallidum)(rh.precuneus_3)(rh.precuneus_4)
0.0057	1e-05	0.88	0.77406	(rh.entorhinal_1)(rh.lingual_7)(rh.precuneus_4)(rh.precuneus_7)
0.0057	1e-05	0.88	0.77406	(rh.entorhinal_1)(rh.insula_5)(rh.precuneus_4)(rh.precuneus_7)
0.0057	1e-05	0.88	0.77406	(rh.insula_4)(rh.parahippocampal_2)(rh.precuneus_4)(rh.superiortemporal_6)
0.0057	1e-05	0.88	0.77406	(Right-Accumbens-area)(rh.lingual_7)(rh.precuneus_2)(rh.precuneus_4)
0.0057	1e-05	0.88	0.77406	(rh.bankssts_2)(rh.entorhinal_1)(rh.superiortemporal_9)(rh.transversetemporal_1)
0.0057	1e-05	0.88	0.77406	(Right-Thalamus-Proper)(rh.bankssts_2)(rh.entorhinal_1)(rh.transversetemporal_1)
0.0057	1e-05	0.88	0.77406	(Brain-Stem)(Right-Accumbens-area)(rh.insula_4)(rh.precuneus_4)
0.0057	1e-05	0.88	0.77406	(Right-Accumbens-area)(rh.bankssts_2)(rh.inferiorparietal_10)(rh.precuneus_4)
0.0057	1e-05	0.88	0.77406	(Right-Pallidum)(rh.bankssts_2)(rh.entorhinal_1)(rh.transversetemporal_1)
0.0057	1e-05	0.88	0.77406	(Right-Accumbens-area)(rh.insula_2)(rh.precuneus_3)(rh.precuneus_4)
0.0057	1e-05	0.88	0.77406	(Right-Accumbens-area)(rh.isthmuscingulate_2)(rh.precuneus_3)(rh.precuneus_4)
0.0057	1e-05	0.88	0.77406	(Right-Accumbens-area)(Right-Amygdala)(rh.precuneus_2)(rh.precuneus_4)
0.0057	1e-05	0.88	0.77406	(rh.bankssts_2)(rh.entorhinal_1)(rh.transversetemporal_1)
0.0057	1e-05	0.88	0.77406	(Right-Accumbens-area)(Right-Thalamus-Proper)(rh.precuneus_3)(rh.precuneus_4)
0.0057	1e-05	0.88	0.77406	(Right-Accumbens-area)(Right-Caudate)(rh.inferiorparietal_10)(rh.precuneus_4)
0.00572	1e-05	0.82857	0.7113	(rh.precuneus_3)(rh.superiortemporal_3)(rh.supramarginal_8)(rh.transversetemporal_1)
0.00572	1e-05	0.82857	0.7113	(Brain-Stem)(rh.parahippocampal_2)(rh.supramarginal_8)(rh.transversetemporal_1)
0.00572	1e-05	0.82857	0.7113	(rh.parahippocampal_2)(rh.precuneus_3)(rh.supramarginal_8)(rh.transversetemporal_1)
0.00572	1e-05	0.82857	0.7113	(rh.entorhinal_1)(rh.fusiform_7)(rh.inferiortemporal_2)(rh.precuneus_4)
0.00587	1e-05	0.84571	0.73222	(Brain-Stem)(rh.entorhinal_1)(rh.parahippocampal_1)(rh.precuneus_4)
0.00587	1e-05	0.84571	0.73222	(rh.entorhinal_1)(rh.inferiortemporal_2)(rh.superiortemporal_3)(rh.transversetemporal_1)
0.00587	1e-05	0.84571	0.73222	(rh.inferiorparietal_10)(rh.inferiortemporal_2)(rh.isthmuscingulate_1)(rh.precuneus_4)
0.00587	1e-05	0.84571	0.73222	(rh.entorhinal_1)(rh.inferiortemporal_2)(rh.precuneus_4)(rh.precuneus_7)
0.00587	1e-05	0.84571	0.73222	(Right-Accumbens-area)(rh.isthmuscingulate_1)(rh.precuneus_4)(rh.superiortemporal_3)
0.00587	1e-05	0.84571	0.73222	(rh.inferiortemporal_2)(rh.insula_4)(rh.isthmuscingulate_1)(rh.precuneus_4)
0.00587	1e-05	0.84571	0.73222	(rh.entorhinal_1)(rh.inferiortemporal_2)(rh.precuneus_2)(rh.transversetemporal_1)
0.00587	1e-05	0.84571	0.73222	(rh.inferiortemporal_2)(rh.isthmuscingulate_1)(rh.precuneus_3)(rh.precuneus_4)
0.00588	1e-05	0.86286	0.75314	(rh.isthmuscingulate_2)(rh.parahippocampal_2)(rh.precuneus_4)(rh.transversetemporal_1)
0.00588	1e-05	0.86286	0.75314	(Brain-Stem)(rh.precuneus_4)(rh.superiortemporal_3)(rh.transversetemporal_1)
0.00588	1e-05	0.86286	0.75314	(rh.entorhinal_1)(rh.inferiortemporal_2)(rh.precuneus_4)(rh.superiortemporal_1)
0.00588	1e-05	0.86286	0.75314	(rh.insula_4)(rh.parahippocampal_2)(rh.precuneus_4)(rh.supramarginal_8)
0.00588	1e-05	0.86286	0.75314	(rh.entorhinal_1)(rh.precuneus_4)(rh.superiortemporal_3)(rh.superiortemporal_6)
0.00588	1e-05	0.86286	0.75314	(Brain-Stem)(rh.precuneus_2)(rh.precuneus_4)(rh.transversetemporal_1)
0.00588	1e-05	0.86286	0.75314	(Right-Thalamus-Proper)(rh.parahippocampal_2)(rh.precuneus_4)(rh.transversetemporal_1)
0.00588	1e-05	0.86286	0.75314	(Brain-Stem)(rh.entorhinal_1)(rh.fusiform_7)(rh.precuneus_4)
0.00588	1e-05	0.86286	0.75314	(Right-Putamen)(rh.parahippocampal_2)(rh.precuneus_4)(rh.transversetemporal_1)
0.00588	1e-05	0.86286	0.75314	(rh.entorhinal_1)(rh.inferiorparietal_9)(rh.parahippocampal_2)(rh.precuneus_3)
0.00588	1e-05	0.86286	0.75314	(rh.parahippocampal_2)(rh.precuneus_4)(rh.transversetemporal_1)
0.00588	1e-05	0.86286	0.75314	(rh.inferiortemporal_2)(rh.parahippocampal_2)(rh.superiortemporal_3)(rh.transversetemporal_1)
0.00589	1e-05	0.85714	0.74615	(rh.inferiortemporal_2)(rh.isthmuscingulate_1)(rh.precuneus_4)
0.00602	1e-05	0.90857	0.81172	(rh.isthmuscingulate_2)(rh.parahippocampal_2)(rh.precuneus_4)(rh.precuneus_7)
0.00602	1e-05	0.90857	0.81172	(Brain-Stem)(rh.parahippocampal_2)(rh.parahippocampal_3)(rh.precuneus_4)
0.00602	1e-05	0.90857	0.81172	(Brain-Stem)(rh.precuneus_4)(rh.precuneus_7)(rh.superiortemporal_3)
0.00602	1e-05	0.90857	0.81172	(Right-Putamen)(rh.parahippocampal_2)(rh.precuneus_4)(rh.precuneus_7)
0.00602	1e-05	0.90857	0.81172	(rh.parahippocampal_2)(rh.superiortemporal_3)(rh.transversetemporal_1)
0.00602	1e-05	0.90857	0.81172	(rh.parahippocampal_2)(rh.precuneus_4)(rh.precuneus_7)
0.00602	1e-05	0.90857	0.81172	(rh.entorhinal_1)(rh.insula_5)(rh.lingual_7)(rh.precuneus_4)
0.00602	1e-05	0.90857	0.81172	(Right-Amygdala)(rh.entorhinal_1)(rh.insula_5)(rh.precuneus_4)
0.00602	1e-05	0.90857	0.81172	(rh.insula_2)(rh.parahippocampal_2)(rh.superiortemporal_3)(rh.transversetemporal_1)
0.00602	1e-05	0.90857	0.81172	(Right-Pallidum)(rh.parahippocampal_2)(rh.precuneus_2)(rh.transversetemporal_1)
0.00602	1e-05	0.90857	0.81172	(rh.insula_2)(rh.parahippocampal_2)(rh.precuneus_2)(rh.transversetemporal_1)
0.00602	1e-05	0.90857	0.81172	(Right-Putamen)(rh.parahippocampal_2)(rh.superiortemporal_3)(rh.transversetemporal_1)
0.00602	1e-05	0.90857	0.81172	(Right-Thalamus-Proper)(rh.parahippocampal_2)(rh.precuneus_4)(rh.precuneus_7)
0.00602	1e-05	0.90857	0.81172	(Brain-Stem)(Right-Caudate)(rh.precuneus_4)(rh.precuneus_7)
0.00602	1e-05	0.90857	0.81172	(rh.bankssts_2)(rh.precuneus_4)(rh.precuneus_7)(rh.superiortemporal_9)
0.00602	1e-05	0.90857	0.81172	(Brain-Stem)(rh.parahippocampal_3)(rh.precuneus_2)(rh.precuneus_4)
0.00602	1e-05	0.90857	0.81172	(rh.bankssts_2)(rh.parahippocampal_2)(rh.precuneus_2)(rh.transversetemporal_1)
0.00602	1e-05	0.90857	0.81172	(Right-Amygdala)(rh.entorhinal_1)(rh.lingual_7)(rh.precuneus_4)
0.00602	1e-05	0.90857	0.81172	(Right-Thalamus-Proper)(rh.parahippocampal_2)(rh.superiortemporal_3)(rh.transversetemporal_1)
0.00602	1e-05	0.90857	0.81172	(Brain-Stem)(Right-Amygdala)(rh.precuneus_4)(rh.precuneus_7)
0.00602	1e-05	0.90857	0.81172	(rh.isthmuscingulate_2)(rh.parahippocampal_2)(rh.superiortemporal_3)(rh.transversetemporal_1)
0.00607	1e-05	0.81714	0.69874	(Brain-Stem)(rh.precuneus_4)(rh.superiortemporal_6)(rh.transversetemporal_1)
0.00616	1e-05	0.88571	0.78243	(rh.insula_5)(rh.parahippocampal_2)(rh.precuneus_4)(rh.superiortemporal_6)
0.00616	1e-05	0.88571	0.78243	(rh.parahippocampal_2)(rh.precuneus_4)(rh.superiortemporal_6)(rh.superiortemporal_9)
0.00616	1e-05	0.88571	0.78243	(rh.bankssts_2)(rh.precuneus_2)(rh.precuneus_4)(rh.superiortemporal_6)
0.00616	1e-05	0.88571	0.78243	(Right-Accumbens-area)(Right-Putamen)(rh.precuneus_4)(rh.superiortemporal_3)
0.00616	1e-05	0.88571	0.78243	(Right-Accumbens-area)(rh.isthmuscingulate_2)(rh.precuneus_4)(rh.superiortemporal_3)
0.00616	1e-05	0.88571	0.78243	(Brain-Stem)(Right-Accumbens-area)(Right-Amygdala)(rh.precuneus_4)
0.00616	1e-05	0.88571	0.78243	(rh.lingual_7)(rh.parahippocampal_2)(rh.precuneus_4)(rh.superiortemporal_6)
0.00616	1e-05	0.88571	0.78243	(rh.entorhinal_1)(rh.inferiorparietal_4)(rh.precuneus_2)(rh.precuneus_4)
0.00616	1e-05	0.88571	0.78243	(Right-Accumbens-area)(Right-Pallidum)(rh.precuneus_4)(rh.superiortemporal_3)
0.00616	1e-05	0.88571	0.78243	(Right-Amygdala)(rh.parahippocampal_2)(rh.precuneus_4)(rh.superiortemporal_6)
0.00616	1e-05	0.88571	0.78243	(Right-Accumbens-area)(Right-Thalamus-Proper)(rh.precuneus_4)(rh.superiortemporal_3)
0.00616	1e-05	0.88571	0.78243	(rh.inferiortemporal_2)(rh.precuneus_2)(rh.precuneus_3)(rh.precuneus_4)
0.00616	1e-05	0.88571	0.78243	(Right-Caudate)(rh.inferiortemporal_2)(rh.precuneus_2)(rh.precuneus_4)
0.00616	1e-05	0.88571	0.78243	(Right-Accumbens-area)(rh.insula_2)(rh.precuneus_4)(rh.superiortemporal_3)
0.00617	1e-05	0.86286	0.75385	(rh.precuneus_3)(rh.superiortemporal_7)
0.00617	1e-05	0.86286	0.75385	(rh.entorhinal_1)(rh.isthmuscingulate_1)(rh.precuneus_4)(rh.supramarginal_9)
0.00634	1e-05	0.83429	0.71967	(rh.entorhinal_1)(rh.fusiform_5)(rh.precuneus_4)(rh.superiortemporal_3)
0.00634	1e-05	0.83429	0.71967	(rh.precuneus_2)(rh.superiortemporal_3)(rh.supramarginal_8)(rh.transversetemporal_1)
0.00634	1e-05	0.83429	0.71967	(Brain-Stem)(rh.inferiortemporal_2)(rh.parahippocampal_1)(rh.precuneus_4)
0.00634	1e-05	0.83429	0.71967	(rh.entorhinal_1)(rh.precuneus_3)(rh.superiortemporal_1)(rh.superiortemporal_7)
0.00634	1e-05	0.83429	0.71967	(rh.parahippocampal_3)(rh.precuneus_2)(rh.precuneus_4)(rh.transversetemporal_1)
0.00634	1e-05	0.83429	0.71967	(rh.parahippocampal_2)(rh.precuneus_2)(rh.supramarginal_8)(rh.transversetemporal_1)
0.00634	1e-05	0.83429	0.71967	(Brain-Stem)(rh.entorhinal_1)(rh.superiortemporal_6)(rh.transversetemporal_1)
0.00634	1e-05	0.83429	0.71967	(rh.isthmuscingulate_1)(rh.precuneus_4)(rh.superiortemporal_9)(rh.supramarginal_8)
0.00634	1e-05	0.83429	0.71967	(Right-Caudate)(rh.entorhinal_1)(rh.fusiform_5)(rh.precuneus_4)
0.00637	1e-05	0.91429	0.82008	(Brain-Stem)(Right-Pallidum)(rh.precuneus_4)(rh.precuneus_7)
0.00637	1e-05	0.91429	0.82008	(Brain-Stem)(rh.bankssts_2)(rh.precuneus_4)(rh.precuneus_7)
0.00637	1e-05	0.91429	0.82008	(Brain-Stem)(rh.insula_2)(rh.precuneus_4)(rh.precuneus_7)
0.00642	1e-05	0.86857	0.76151	(rh.entorhinal_1)(rh.parahippocampal_3)(rh.precuneus_4)(rh.precuneus_7)
0.00642	1e-05	0.86857	0.76151	(rh.entorhinal_1)(rh.inferiorparietal_10)(rh.superiortemporal_3)(rh.transversetemporal_1)
0.00642	1e-05	0.86857	0.76151	(Brain-Stem)(rh.insula_4)(rh.precuneus_4)(rh.supramarginal_8)
0.00642	1e-05	0.86857	0.76151	(Brain-Stem)(rh.parahippocampal_2)(rh.precuneus_4)(rh.supramarginal_8)
0.00642	1e-05	0.86857	0.76151	(rh.bankssts_2)(rh.inferiortemporal_2)(rh.precuneus_4)(rh.precuneus_7)
0.00642	1e-05	0.86857	0.76151	(Right-Accumbens-area)(rh.precuneus_3)(rh.precuneus_4)(rh.superiortemporal_1)
0.00642	1e-05	0.86857	0.76151	(rh.entorhinal_1)(rh.insula_4)(rh.superiortemporal_3)(rh.transversetemporal_1)
0.00643	1e-05	0.86857	0.76154	(rh.entorhinal_1)(rh.inferiortemporal_2)(rh.precuneus_3)(rh.precuneus_4)
0.00643	1e-05	0.86857	0.76154	(rh.entorhinal_1)(rh.inferiorparietal_10)(rh.precuneus_2)(rh.transversetemporal_1)
0.00643	1e-05	0.86857	0.76154	(rh.entorhinal_1)(rh.lingual_7)(rh.precuneus_3)(rh.transversetemporal_1)
0.00643	1e-05	0.86857	0.76154	(rh.entorhinal_1)(rh.inferiorparietal_10)(rh.parahippocampal_2)(rh.transversetemporal_1)
0.00643	1e-05	0.86857	0.76154	(rh.entorhinal_1)(rh.parahippocampal_2)(rh.precuneus_4)(rh.superiortemporal_6)
0.00647	1e-05	0.85143	0.74059	(Right-Amygdala)(rh.inferiortemporal_2)(rh.isthmuscingulate_1)(rh.precuneus_4)
0.00647	1e-05	0.85143	0.74059	(Right-Accumbens-area)(rh.insula_4)(rh.precuneus_4)(rh.precuneus_7)
0.00647	1e-05	0.85143	0.74059	(Right-Accumbens-area)(rh.isthmuscingulate_2)(rh.precuneus_4)(rh.superiortemporal_6)
0.00647	1e-05	0.85143	0.74059	(Right-Accumbens-area)(rh.insula_2)(rh.precuneus_4)(rh.superiortemporal_6)
0.00647	1e-05	0.85143	0.74059	(Right-Accumbens-area)(rh.isthmuscingulate_1)(rh.isthmuscingulate_2)(rh.precuneus_4)
0.00647	1e-05	0.85143	0.74059	(Right-Accumbens-area)(rh.inferiorparietal_10)(rh.precuneus_4)(rh.precuneus_7)
0.00647	1e-05	0.85143	0.74059	(Right-Accumbens-area)(Right-Putamen)(rh.precuneus_4)(rh.superiortemporal_6)
0.00647	1e-05	0.85143	0.74059	(Right-Accumbens-area)(Right-Pallidum)(rh.precuneus_4)(rh.superiortemporal_6)
0.00647	1e-05	0.85143	0.74059	(rh.inferiortemporal_2)(rh.insula_5)(rh.isthmuscingulate_1)(rh.precuneus_4)
0.00647	1e-05	0.85143	0.74059	(Right-Accumbens-area)(Right-Thalamus-Proper)(rh.precuneus_4)(rh.superiortemporal_6)
0.00665	1e-05	0.89143	0.79079	(Right-Accumbens-area)(Right-Pallidum)(rh.insula_2)(rh.precuneus_4)
0.00665	1e-05	0.89143	0.79079	(Right-Accumbens-area)(Right-Putamen)(rh.precuneus_4)
0.00665	1e-05	0.89143	0.79079	(rh.bankssts_2)(rh.inferiortemporal_2)(rh.precuneus_3)(rh.precuneus_4)
0.00665	1e-05	0.89143	0.79079	(Right-Accumbens-area)(Right-Pallidum)(rh.precuneus_4)
0.00665	1e-05	0.89143	0.79079	(Right-Accumbens-area)(Right-Thalamus-Proper)(rh.insula_2)(rh.precuneus_4)
0.00665	1e-05	0.89143	0.79079	(rh.entorhinal_1)(rh.insula_4)(rh.parahippocampal_3)(rh.precuneus_4)
0.00665	1e-05	0.89143	0.79079	(Right-Accumbens-area)(Right-Thalamus-Proper)(rh.isthmuscingulate_2)(rh.precuneus_4)
0.00665	1e-05	0.89143	0.79079	(Right-Accumbens-area)(rh.insula_2)(rh.isthmuscingulate_2)(rh.precuneus_4)
0.00665	1e-05	0.89143	0.79079	(Brain-Stem)(rh.bankssts_2)(rh.precuneus_4)(rh.superiortemporal_6)
0.00665	1e-05	0.89143	0.79079	(Right-Accumbens-area)(rh.precuneus_4)
0.00665	1e-05	0.89143	0.79079	(Right-Accumbens-area)(Right-Putamen)(Right-Thalamus-Proper)(rh.precuneus_4)
0.00665	1e-05	0.89143	0.79079	(Brain-Stem)(rh.inferiorparietal_10)(rh.inferiortemporal_2)(rh.precuneus_4)
0.00665	1e-05	0.89143	0.79079	(rh.entorhinal_1)(rh.precuneus_2)(rh.precuneus_4)(rh.supramarginal_9)
0.00665	1e-05	0.89143	0.79079	(Right-Accumbens-area)(Right-Putamen)(rh.isthmuscingulate_2)(rh.precuneus_4)
0.00665	1e-05	0.89143	0.79079	(Right-Accumbens-area)(rh.insula_2)(rh.precuneus_4)
0.00665	1e-05	0.89143	0.79079	(Right-Caudate)(rh.bankssts_2)(rh.inferiortemporal_2)(rh.precuneus_4)
0.00665	1e-05	0.89143	0.79079	(Right-Accumbens-area)(Right-Pallidum)(Right-Thalamus-Proper)(rh.precuneus_4)
0.00665	1e-05	0.89143	0.79079	(Right-Accumbens-area)(Right-Putamen)(rh.insula_2)(rh.precuneus_4)
0.00665	1e-05	0.89143	0.79079	(Brain-Stem)(rh.inferiortemporal_2)(rh.insula_4)(rh.precuneus_4)
0.00665	1e-05	0.89143	0.79079	(Right-Accumbens-area)(Right-Thalamus-Proper)(rh.precuneus_4)
0.00665	1e-05	0.89143	0.79079	(Right-Accumbens-area)(Right-Pallidum)(rh.isthmuscingulate_2)(rh.precuneus_4)
0.00665	1e-05	0.89143	0.79079	(rh.insula_4)(rh.parahippocampal_2)(rh.precuneus_2)(rh.transversetemporal_1)
0.00665	1e-05	0.89143	0.79079	(Right-Accumbens-area)(rh.isthmuscingulate_2)(rh.precuneus_4)
0.00665	1e-05	0.89143	0.79079	(Right-Accumbens-area)(Right-Pallidum)(Right-Putamen)(rh.precuneus_4)
0.00669	1e-05	0.87429	0.76923	(Right-Accumbens-area)(rh.inferiorparietal_10)(rh.precuneus_2)(rh.precuneus_4)
0.00669	1e-05	0.87429	0.76923	(Right-Accumbens-area)(rh.precuneus_2)(rh.precuneus_3)(rh.precuneus_4)
0.00669	1e-05	0.87429	0.76923	(rh.entorhinal_1)(rh.precuneus_3)(rh.precuneus_4)(rh.precuneus_7)
0.00669	1e-05	0.87429	0.76923	(rh.entorhinal_1)(rh.inferiorparietal_10)(rh.precuneus_4)(rh.precuneus_7)
0.00671	1e-05	0.92	0.82845	(rh.parahippocampal_2)(rh.precuneus_4)(rh.superiortemporal_1)(rh.superiortemporal_9)
0.00671	1e-05	0.92	0.82845	(Right-Caudate)(rh.insula_4)(rh.parahippocampal_2)(rh.precuneus_4)
0.00671	1e-05	0.92	0.82845	(rh.insula_5)(rh.parahippocampal_2)(rh.precuneus_3)(rh.precuneus_4)
0.00675	1e-05	0.82286	0.70711	(Brain-Stem)(rh.entorhinal_1)(rh.lateraloccipital_10)(rh.precuneus_4)
0.00675	1e-05	0.82286	0.70711	(rh.fusiform_5)(rh.parahippocampal_2)(rh.precuneus_4)(rh.superiortemporal_6)
0.00675	1e-05	0.82286	0.70711	(rh.inferiortemporal_2)(rh.precuneus_2)(rh.precuneus_4)(rh.transversetemporal_1)
0.00675	1e-05	0.82286	0.70711	(Brain-Stem)(rh.inferiortemporal_2)(rh.precuneus_4)(rh.transversetemporal_1)
0.00675	1e-05	0.82286	0.70711	(rh.inferiortemporal_2)(rh.precuneus_4)(rh.superiortemporal_3)(rh.transversetemporal_1)
0.00694	1e-05	0.88	0.77692	(rh.entorhinal_1)(rh.precuneus_2)(rh.transversetemporal_1)
0.00694	1e-05	0.88	0.77692	(Right-Accumbens-area)(rh.inferiorparietal_10)(rh.precuneus_4)
0.00694	1e-05	0.88	0.77692	(Right-Accumbens-area)(rh.precuneus_4)(rh.superiortemporal_1)
0.00694	1e-05	0.88	0.77692	(rh.entorhinal_1)(rh.precuneus_2)(rh.precuneus_4)(rh.precuneus_7)
0.00694	1e-05	0.88	0.77692	(Right-Accumbens-area)(rh.bankssts_2)(rh.precuneus_4)(rh.superiortemporal_1)
0.00694	1e-05	0.88	0.77692	(rh.entorhinal_1)(rh.parahippocampal_2)(rh.transversetemporal_1)
0.00694	1e-05	0.88	0.77692	(Right-Accumbens-area)(rh.precuneus_3)(rh.precuneus_4)
0.00694	1e-05	0.88	0.77692	(Brain-Stem)(Right-Accumbens-area)(rh.entorhinal_1)(rh.precuneus_7)
0.00699	1e-05	0.87429	0.76987	(Right-Caudate)(rh.entorhinal_1)(rh.transversetemporal_1)
0.00699	1e-05	0.87429	0.76987	(rh.parahippocampal_2)(rh.precuneus_2)(rh.precuneus_7)(rh.transversetemporal_1)
0.00699	1e-05	0.87429	0.76987	(Right-Accumbens-area)(rh.insula_4)(rh.parahippocampal_2)(rh.precuneus_4)
0.00699	1e-05	0.87429	0.76987	(Right-Accumbens-area)(rh.inferiorparietal_10)(rh.precuneus_4)(rh.superiortemporal_3)
0.00699	1e-05	0.87429	0.76987	(Right-Caudate)(rh.entorhinal_1)(rh.insula_2)(rh.transversetemporal_1)
0.00699	1e-05	0.87429	0.76987	(Brain-Stem)(rh.isthmuscingulate_1)(rh.parahippocampal_3)(rh.precuneus_4)
0.00699	1e-05	0.87429	0.76987	(Right-Caudate)(Right-Pallidum)(rh.entorhinal_1)(rh.transversetemporal_1)
0.00699	1e-05	0.87429	0.76987	(Right-Caudate)(rh.entorhinal_1)(rh.isthmuscingulate_2)(rh.transversetemporal_1)
0.00699	1e-05	0.87429	0.76987	(Right-Caudate)(Right-Thalamus-Proper)(rh.entorhinal_1)(rh.transversetemporal_1)
0.00699	1e-05	0.87429	0.76987	(Right-Accumbens-area)(rh.precuneus_4)(rh.superiortemporal_1)(rh.superiortemporal_3)
0.00699	1e-05	0.87429	0.76987	(rh.entorhinal_1)(rh.lingual_7)(rh.superiortemporal_3)(rh.transversetemporal_1)
0.00699	1e-05	0.87429	0.76987	(Right-Amygdala)(rh.entorhinal_1)(rh.superiortemporal_3)(rh.transversetemporal_1)
0.00699	1e-05	0.87429	0.76987	(Right-Caudate)(Right-Putamen)(rh.entorhinal_1)(rh.transversetemporal_1)
0.00699	1e-05	0.87429	0.76987	(rh.entorhinal_1)(rh.insula_5)(rh.superiortemporal_3)(rh.transversetemporal_1)
0.00699	1e-05	0.87429	0.76987	(Right-Caudate)(rh.entorhinal_1)(rh.superiortemporal_9)(rh.transversetemporal_1)
0.00701	1e-05	0.84	0.72803	(rh.entorhinal_1)(rh.precuneus_2)(rh.precuneus_3)(rh.superiortemporal_7)
0.00701	1e-05	0.84	0.72803	(rh.entorhinal_1)(rh.fusiform_5)(rh.isthmuscingulate_2)(rh.precuneus_4)
0.00701	1e-05	0.84	0.72803	(Brain-Stem)(Right-Accumbens-area)(rh.precuneus_3)(rh.transversetemporal_1)
0.00701	1e-05	0.84	0.72803	(Right-Thalamus-Proper)(rh.entorhinal_1)(rh.fusiform_5)(rh.precuneus_4)
0.00701	1e-05	0.84	0.72803	(Right-Accumbens-area)(rh.inferiortemporal_2)(rh.precuneus_4)(rh.superiortemporal_1)
0.00701	1e-05	0.84	0.72803	(rh.entorhinal_1)(rh.superiortemporal_3)(rh.superiortemporal_6)(rh.transversetemporal_1)
0.00701	1e-05	0.84	0.72803	(rh.entorhinal_1)(rh.fusiform_5)(rh.precuneus_4)(rh.superiortemporal_9)
0.00701	1e-05	0.84	0.72803	(Right-Putamen)(rh.entorhinal_1)(rh.fusiform_5)(rh.precuneus_4)
0.00701	1e-05	0.84	0.72803	(rh.bankssts_2)(rh.entorhinal_1)(rh.superiortemporal_6)(rh.transversetemporal_1)
0.00701	1e-05	0.84	0.72803	(Right-Accumbens-area)(rh.inferiorparietal_10)(rh.inferiortemporal_2)(rh.precuneus_4)
0.00701	1e-05	0.84	0.72803	(Right-Accumbens-area)(rh.isthmuscingulate_1)(rh.precuneus_3)(rh.precuneus_4)
0.00701	1e-05	0.84	0.72803	(Right-Caudate)(rh.entorhinal_1)(rh.precuneus_3)(rh.superiortemporal_7)
0.00701	1e-05	0.84	0.72803	(rh.entorhinal_1)(rh.fusiform_5)(rh.insula_2)(rh.precuneus_4)
0.00701	1e-05	0.84	0.72803	(Right-Accumbens-area)(rh.inferiorparietal_10)(rh.isthmuscingulate_1)(rh.precuneus_4)
0.00701	1e-05	0.84	0.72803	(Right-Accumbens-area)(rh.bankssts_2)(rh.entorhinal_1)(rh.transversetemporal_1)
0.00701	1e-05	0.84	0.72803	(Brain-Stem)(rh.entorhinal_1)(rh.inferiortemporal_2)(rh.transversetemporal_1)
0.00701	1e-05	0.84	0.72803	(Right-Pallidum)(rh.entorhinal_1)(rh.fusiform_5)(rh.precuneus_4)
0.00701	1e-05	0.84	0.72803	(Right-Accumbens-area)(rh.inferiortemporal_2)(rh.insula_4)(rh.precuneus_4)
0.00702	1e-05	0.92571	0.83682	(Brain-Stem)(rh.parahippocampal_2)(rh.precuneus_4)(rh.superiortemporal_1)
0.00702	1e-05	0.92571	0.83682	(Right-Amygdala)(rh.insula_4)(rh.parahippocampal_2)(rh.precuneus_4)
0.00702	1e-05	0.92571	0.83682	(Right-Caudate)(rh.parahippocampal_2)(rh.precuneus_2)(rh.precuneus_4)
0.00702	1e-05	0.92571	0.83682	(rh.inferiorparietal_10)(rh.precuneus_2)(rh.precuneus_4)(rh.superiortemporal_9)
0.00702	1e-05	0.92571	0.83682	(Brain-Stem)(rh.insula_4)(rh.precuneus_3)(rh.precuneus_4)
0.00702	1e-05	0.92571	0.83682	(rh.insula_4)(rh.lingual_7)(rh.parahippocampal_2)(rh.precuneus_4)
0.00702	1e-05	0.92571	0.83682	(Right-Amygdala)(Right-Caudate)(rh.parahippocampal_2)(rh.precuneus_4)
0.00702	1e-05	0.92571	0.83682	(rh.insula_4)(rh.precuneus_2)(rh.precuneus_4)(rh.superiortemporal_3)
0.00702	1e-05	0.92571	0.83682	(Right-Caudate)(rh.parahippocampal_2)(rh.precuneus_4)(rh.superiortemporal_3)
0.00702	1e-05	0.92571	0.83682	(rh.precuneus_2)(rh.precuneus_3)(rh.precuneus_4)(rh.superiortemporal_9)
0.00702	1e-05	0.92571	0.83682	(Right-Caudate)(rh.precuneus_2)(rh.precuneus_4)(rh.superiortemporal_9)
0.00702	1e-05	0.92571	0.83682	(rh.insula_5)(rh.parahippocampal_2)(rh.precuneus_4)(rh.superiortemporal_3)
0.0071	1e-05	0.85714	0.74895	(rh.entorhinal_1)(rh.insula_4)(rh.precuneus_4)(rh.superiortemporal_6)
0.0071	1e-05	0.85714	0.74895	(Right-Amygdala)(rh.precuneus_2)(rh.precuneus_4)(rh.transversetemporal_1)
0.0071	1e-05	0.85714	0.74895	(Brain-Stem)(rh.precuneus_4)(rh.superiortemporal_9)(rh.transversetemporal_1)
0.0071	1e-05	0.85714	0.74895	(Right-Accumbens-area)(rh.lingual_7)(rh.precuneus_4)(rh.precuneus_7)
0.0071	1e-05	0.85714	0.74895	(Right-Accumbens-area)(rh.precuneus_4)(rh.precuneus_7)(rh.superiortemporal_9)
0.0071	1e-05	0.85714	0.74895	(Right-Accumbens-area)(Right-Amygdala)(rh.precuneus_4)(rh.precuneus_7)
0.0071	1e-05	0.85714	0.74895	(Brain-Stem)(rh.inferiortemporal_2)(rh.parahippocampal_2)(rh.transversetemporal_1)
0.0071	1e-05	0.85714	0.74895	(rh.precuneus_3)(rh.precuneus_4)(rh.superiortemporal_3)(rh.transversetemporal_1)
0.0071	1e-05	0.85714	0.74895	(Right-Accumbens-area)(rh.insula_5)(rh.precuneus_4)(rh.precuneus_7)
0.0071	1e-05	0.85714	0.74895	(Right-Caudate)(rh.precuneus_4)(rh.superiortemporal_3)(rh.transversetemporal_1)
0.0071	1e-05	0.85714	0.74895	(rh.precuneus_4)(rh.superiortemporal_3)(rh.superiortemporal_9)(rh.transversetemporal_1)
0.0071	1e-05	0.85714	0.74895	(rh.entorhinal_1)(rh.fusiform_8)(rh.isthmuscingulate_1)(rh.precuneus_4)
0.0071	1e-05	0.85714	0.74895	(Brain-Stem)(rh.precuneus_4)(rh.precuneus_7)(rh.superiortemporal_6)
0.0071	1e-05	0.85714	0.74895	(rh.entorhinal_1)(rh.precuneus_4)(rh.superiortemporal_1)(rh.superiortemporal_6)
0.00711	1e-05	0.81143	0.69456	(rh.precuneus_3)(rh.precuneus_4)(rh.superiortemporal_6)(rh.transversetemporal_1)
0.00711	1e-05	0.81143	0.69456	(Right-Accumbens-area)(rh.isthmuscingulate_1)(rh.precuneus_4)(rh.superiortemporal_6)
0.00711	2e-05	0.81143	0.69456	(rh.entorhinal_1)(rh.fusiform_6)(rh.parahippocampal_2)(rh.precuneus_4)
0.00711	2e-05	0.81143	0.69456	(Right-Caudate)(rh.precuneus_4)(rh.superiortemporal_6)(rh.transversetemporal_1)
0.00711	2e-05	0.81143	0.69456	(rh.inferiorparietal_9)(rh.parahippocampal_2)(rh.precuneus_3)(rh.transversetemporal_1)
0.00714	2e-05	0.89714	0.79916	(Right-Amygdala)(rh.parahippocampal_2)(rh.precuneus_2)(rh.transversetemporal_1)
0.00714	2e-05	0.89714	0.79916	(rh.isthmuscingulate_1)(rh.parahippocampal_2)(rh.precuneus_4)
0.00714	2e-05	0.89714	0.79916	(Right-Putamen)(rh.isthmuscingulate_1)(rh.parahippocampal_2)(rh.precuneus_4)
0.00714	2e-05	0.89714	0.79916	(rh.entorhinal_1)(rh.insula_5)(rh.precuneus_4)(rh.superiortemporal_1)
0.00714	2e-05	0.89714	0.79916	(Brain-Stem)(Right-Amygdala)(rh.inferiortemporal_2)(rh.precuneus_4)
0.00714	2e-05	0.89714	0.79916	(Brain-Stem)(rh.inferiortemporal_2)(rh.lingual_7)(rh.precuneus_4)
0.00714	2e-05	0.89714	0.79916	(Right-Putamen)(rh.inferiortemporal_2)(rh.precuneus_4)(rh.superiortemporal_3)
0.00714	2e-05	0.89714	0.79916	(rh.entorhinal_1)(rh.lingual_7)(rh.precuneus_4)(rh.superiortemporal_1)
0.00714	2e-05	0.89714	0.79916	(rh.entorhinal_1)(rh.insula_5)(rh.parahippocampal_3)(rh.precuneus_4)
0.00714	2e-05	0.89714	0.79916	(rh.bankssts_2)(rh.entorhinal_1)(rh.precuneus_4)(rh.supramarginal_9)
0.00714	2e-05	0.89714	0.79916	(Right-Thalamus-Proper)(rh.isthmuscingulate_1)(rh.parahippocampal_2)(rh.precuneus_4)
0.00714	2e-05	0.89714	0.79916	(rh.inferiortemporal_2)(rh.precuneus_4)(rh.superiortemporal_3)
0.00714	2e-05	0.89714	0.79916	(rh.parahippocampal_2)(rh.precuneus_3)(rh.precuneus_4)(rh.precuneus_7)
0.00714	2e-05	0.89714	0.79916	(rh.isthmuscingulate_1)(rh.lingual_7)(rh.precuneus_4)(rh.superiortemporal_9)
0.00714	2e-05	0.89714	0.79916	(rh.isthmuscingulate_1)(rh.isthmuscingulate_2)(rh.parahippocampal_2)(rh.precuneus_4)
0.00714	2e-05	0.89714	0.79916	(Right-Amygdala)(rh.entorhinal_1)(rh.precuneus_4)(rh.superiortemporal_1)
0.00714	2e-05	0.89714	0.79916	(Right-Amygdala)(rh.entorhinal_1)(rh.parahippocampal_3)(rh.precuneus_4)
0.00714	2e-05	0.89714	0.79916	(rh.bankssts_2)(rh.isthmuscingulate_1)(rh.precuneus_2)(rh.precuneus_4)
0.00714	2e-05	0.89714	0.79916	(Right-Pallidum)(rh.isthmuscingulate_1)(rh.precuneus_4)(rh.superiortemporal_3)
0.00714	2e-05	0.89714	0.79916	(Brain-Stem)(rh.inferiortemporal_2)(rh.precuneus_4)(rh.superiortemporal_9)
0.00714	2e-05	0.89714	0.79916	(Right-Amygdala)(rh.bankssts_2)(rh.isthmuscingulate_1)(rh.precuneus_4)
0.00714	2e-05	0.89714	0.79916	(Right-Caudate)(rh.insula_4)(rh.precuneus_4)(rh.precuneus_7)
0.00714	2e-05	0.89714	0.79916	(rh.inferiortemporal_2)(rh.isthmuscingulate_2)(rh.precuneus_4)(rh.superiortemporal_3)
0.00714	2e-05	0.89714	0.79916	(rh.parahippocampal_2)(rh.superiortemporal_3)(rh.superiortemporal_9)(rh.transversetemporal_1)
0.00714	2e-05	0.89714	0.79916	(Right-Pallidum)(rh.isthmuscingulate_1)(rh.precuneus_2)(rh.precuneus_4)
0.00714	2e-05	0.89714	0.79916	(Right-Thalamus-Proper)(rh.inferiortemporal_2)(rh.precuneus_4)(rh.superiortemporal_3)
0.00714	2e-05	0.89714	0.79916	(rh.inferiortemporal_2)(rh.insula_2)(rh.precuneus_4)(rh.superiortemporal_3)
0.00714	2e-05	0.89714	0.79916	(Right-Caudate)(rh.precuneus_3)(rh.superiortemporal_3)(rh.transversetemporal_1)
0.00714	2e-05	0.89714	0.79916	(rh.entorhinal_1)(rh.lingual_7)(rh.parahippocampal_3)(rh.precuneus_4)
0.00714	2e-05	0.89714	0.79916	(Brain-Stem)(rh.inferiortemporal_2)(rh.insula_5)(rh.precuneus_4)
0.00714	2e-05	0.89714	0.79916	(Right-Amygdala)(rh.isthmuscingulate_1)(rh.precuneus_4)(rh.superiortemporal_9)
0.00714	2e-05	0.89714	0.79916	(Right-Pallidum)(rh.inferiortemporal_2)(rh.precuneus_4)(rh.superiortemporal_3)
0.00717	2e-05	0.88571	0.78462	(Brain-Stem)(Right-Accumbens-area)(rh.lingual_7)(rh.precuneus_4)
0.00717	2e-05	0.88571	0.78462	(rh.entorhinal_1)(rh.precuneus_4)(rh.precuneus_7)
0.00717	2e-05	0.88571	0.78462	(rh.insula_4)(rh.isthmuscingulate_1)(rh.parahippocampal_2)(rh.precuneus_4)
0.00717	2e-05	0.88571	0.78462	(Brain-Stem)(Right-Accumbens-area)(rh.precuneus_4)(rh.superiortemporal_9)
0.00717	2e-05	0.88571	0.78462	(rh.isthmuscingulate_1)(rh.precuneus_2)(rh.precuneus_3)(rh.precuneus_4)
0.00717	2e-05	0.88571	0.78462	(Brain-Stem)(Right-Accumbens-area)(rh.insula_5)(rh.precuneus_4)
0.00717	2e-05	0.88571	0.78462	(Brain-Stem)(rh.entorhinal_1)(rh.inferiorparietal_10)(rh.supramarginal_8)
0.00717	2e-05	0.88571	0.78462	(rh.insula_4)(rh.isthmuscingulate_1)(rh.precuneus_2)(rh.precuneus_4)
0.00729	2e-05	0.93143	0.84519	(rh.bankssts_2)(rh.inferiorparietal_10)(rh.parahippocampal_2)(rh.precuneus_4)
0.00729	2e-05	0.93143	0.84519	(rh.lingual_7)(rh.parahippocampal_2)(rh.precuneus_2)(rh.precuneus_4)
0.00729	2e-05	0.93143	0.84519	(Brain-Stem)(Right-Caudate)(rh.precuneus_4)(rh.superiortemporal_9)
0.00729	2e-05	0.93143	0.84519	(Right-Amygdala)(rh.precuneus_2)(rh.precuneus_4)(rh.superiortemporal_3)
0.00729	2e-05	0.93143	0.84519	(rh.insula_2)(rh.insula_4)(rh.precuneus_2)(rh.precuneus_4)
0.00729	2e-05	0.93143	0.84519	(rh.insula_5)(rh.parahippocampal_2)(rh.precuneus_4)
0.00729	2e-05	0.93143	0.84519	(Brain-Stem)(rh.insula_4)(rh.precuneus_4)(rh.superiortemporal_3)
0.00729	2e-05	0.93143	0.84519	(Right-Putamen)(rh.parahippocampal_2)(rh.precuneus_3)(rh.precuneus_4)
0.00729	2e-05	0.93143	0.84519	(rh.lingual_7)(rh.parahippocampal_2)(rh.precuneus_4)(rh.superiortemporal_3)
0.00729	2e-05	0.93143	0.84519	(Brain-Stem)(rh.entorhinal_1)(rh.precuneus_3)(rh.superiortemporal_1)
0.00729	2e-05	0.93143	0.84519	(rh.bankssts_2)(rh.precuneus_3)(rh.precuneus_4)(rh.superiortemporal_9)
0.00729	2e-05	0.93143	0.84519	(Right-Pallidum)(rh.inferiorparietal_10)(rh.parahippocampal_2)(rh.precuneus_4)
0.00729	2e-05	0.93143	0.84519	(rh.insula_4)(rh.isthmuscingulate_2)(rh.precuneus_2)(rh.precuneus_4)
0.00729	2e-05	0.93143	0.84519	(Brain-Stem)(rh.inferiorparietal_10)(rh.precuneus_4)(rh.superiortemporal_9)
0.00729	2e-05	0.93143	0.84519	(Brain-Stem)(Right-Amygdala)(rh.precuneus_3)(rh.precuneus_4)
0.00729	2e-05	0.93143	0.84519	(rh.insula_5)(rh.isthmuscingulate_2)(rh.parahippocampal_2)(rh.precuneus_4)
0.00729	2e-05	0.93143	0.84519	(Right-Thalamus-Proper)(rh.parahippocampal_2)(rh.precuneus_3)(rh.precuneus_4)
0.00729	2e-05	0.93143	0.84519	(rh.parahippocampal_2)(rh.precuneus_3)(rh.precuneus_4)
0.00729	2e-05	0.93143	0.84519	(Right-Putamen)(rh.insula_4)(rh.precuneus_2)(rh.precuneus_4)
0.00729	2e-05	0.93143	0.84519	(Right-Pallidum)(rh.insula_5)(rh.parahippocampal_2)(rh.precuneus_4)
0.00729	2e-05	0.93143	0.84519	(Brain-Stem)(rh.inferiorparietal_10)(rh.precuneus_2)(rh.precuneus_4)
0.00729	2e-05	0.93143	0.84519	(rh.insula_2)(rh.insula_5)(rh.parahippocampal_2)(rh.precuneus_4)
0.00729	2e-05	0.93143	0.84519	(rh.inferiorparietal_10)(rh.insula_2)(rh.parahippocampal_2)(rh.precuneus_4)
0.00729	2e-05	0.93143	0.84519	(Brain-Stem)(rh.precuneus_3)(rh.precuneus_4)(rh.superiortemporal_3)
0.00729	2e-05	0.93143	0.84519	(Brain-Stem)(rh.precuneus_2)(rh.precuneus_3)(rh.precuneus_4)
0.00729	2e-05	0.93143	0.84519	(Brain-Stem)(rh.insula_5)(rh.precuneus_2)(rh.precuneus_4)
0.00729	2e-05	0.93143	0.84519	(Right-Thalamus-Proper)(rh.insula_5)(rh.parahippocampal_2)(rh.precuneus_4)
0.00729	2e-05	0.93143	0.84519	(Right-Pallidum)(rh.insula_4)(rh.precuneus_2)(rh.precuneus_4)
0.00729	2e-05	0.93143	0.84519	(Right-Putamen)(rh.insula_5)(rh.parahippocampal_2)(rh.precuneus_4)
0.00729	2e-05	0.93143	0.84519	(rh.isthmuscingulate_2)(rh.parahippocampal_2)(rh.precuneus_3)(rh.precuneus_4)
0.00729	2e-05	0.93143	0.84519	(rh.insula_4)(rh.precuneus_2)(rh.precuneus_4)
0.00729	2e-05	0.93143	0.84519	(Right-Thalamus-Proper)(rh.insula_4)(rh.precuneus_2)(rh.precuneus_4)
0.00729	2e-05	0.93143	0.84519	(Right-Amygdala)(rh.lingual_7)(rh.parahippocampal_2)(rh.precuneus_4)
0.00729	2e-05	0.93143	0.84519	(Brain-Stem)(Right-Caudate)(rh.precuneus_2)(rh.precuneus_4)
0.00729	2e-05	0.93143	0.84519	(rh.entorhinal_1)(rh.precuneus_2)(rh.precuneus_3)(rh.superiortemporal_1)
0.00739	2e-05	0.89143	0.79231	(Right-Accumbens-area)(Right-Caudate)(rh.precuneus_4)
0.00739	2e-05	0.89143	0.79231	(Right-Amygdala)(rh.isthmuscingulate_1)(rh.parahippocampal_2)(rh.precuneus_4)
0.00739	2e-05	0.89143	0.79231	(rh.insula_4)(rh.isthmuscingulate_1)(rh.precuneus_4)(rh.superiortemporal_9)
0.00739	2e-05	0.89143	0.79231	(rh.insula_4)(rh.isthmuscingulate_1)(rh.precuneus_4)
0.00739	2e-05	0.89143	0.79231	(Right-Caudate)(rh.insula_2)(rh.isthmuscingulate_1)(rh.precuneus_4)
0.00739	2e-05	0.89143	0.79231	(Brain-Stem)(rh.parahippocampal_1)(rh.precuneus_3)(rh.superiortemporal_1)
0.00739	2e-05	0.89143	0.79231	(Right-Amygdala)(rh.isthmuscingulate_1)(rh.precuneus_2)(rh.precuneus_4)
0.00739	2e-05	0.89143	0.79231	(Brain-Stem)(rh.parahippocampal_2)(rh.precuneus_4)(rh.superiortemporal_6)
0.00739	2e-05	0.89143	0.79231	(Right-Caudate)(rh.isthmuscingulate_1)(rh.precuneus_4)(rh.superiortemporal_9)
0.00739	2e-05	0.89143	0.79231	(Right-Accumbens-area)(Right-Caudate)(rh.insula_2)(rh.precuneus_4)
0.00739	2e-05	0.89143	0.79231	(Right-Accumbens-area)(Right-Caudate)(Right-Thalamus-Proper)(rh.precuneus_4)
0.00739	2e-05	0.89143	0.79231	(rh.insula_2)(rh.insula_4)(rh.isthmuscingulate_1)(rh.precuneus_4)
0.00739	2e-05	0.89143	0.79231	(rh.bankssts_2)(rh.insula_4)(rh.isthmuscingulate_1)(rh.precuneus_4)
0.00739	2e-05	0.89143	0.79231	(Brain-Stem)(rh.entorhinal_1)(rh.inferiorparietal_10)(rh.isthmuscingulate_1)
0.00739	2e-05	0.89143	0.79231	(rh.isthmuscingulate_1)(rh.lingual_7)(rh.precuneus_4)(rh.superiortemporal_3)
0.00739	2e-05	0.89143	0.79231	(rh.isthmuscingulate_1)(rh.parahippocampal_2)(rh.precuneus_2)(rh.precuneus_4)
0.00739	2e-05	0.89143	0.79231	(Brain-Stem)(rh.entorhinal_1)(rh.inferiorparietal_4)(rh.precuneus_4)
0.00739	2e-05	0.89143	0.79231	(Brain-Stem)(rh.inferiortemporal_2)(rh.precuneus_3)(rh.precuneus_4)
0.00739	2e-05	0.89143	0.79231	(rh.isthmuscingulate_1)(rh.precuneus_3)(rh.precuneus_4)
0.00739	2e-05	0.89143	0.79231	(Right-Accumbens-area)(Right-Caudate)(rh.bankssts_2)(rh.precuneus_4)
0.00739	2e-05	0.89143	0.79231	(rh.entorhinal_1)(rh.insula_4)(rh.precuneus_4)(rh.superiortemporal_1)
0.00749	2e-05	0.82857	0.71548	(rh.entorhinal_1)(rh.fusiform_5)(rh.precuneus_3)(rh.precuneus_4)
0.00749	2e-05	0.82857	0.71548	(rh.entorhinal_1)(rh.precuneus_2)(rh.superiortemporal_6)(rh.superiortemporal_7)
0.00749	2e-05	0.82857	0.71548	(rh.precuneus_3)(rh.superiortemporal_1)(rh.superiortemporal_6)(rh.superiortemporal_7)
0.00749	2e-05	0.82857	0.71548	(Brain-Stem)(rh.superiortemporal_3)(rh.supramarginal_8)(rh.transversetemporal_1)
0.00749	2e-05	0.82857	0.71548	(rh.inferiortemporal_2)(rh.parahippocampal_1)(rh.precuneus_2)(rh.precuneus_4)
0.00751	2e-05	0.93714	0.85356	(Brain-Stem)(Right-Amygdala)(rh.precuneus_4)(rh.superiortemporal_3)
0.00751	2e-05	0.93714	0.85356	(Brain-Stem)(Right-Thalamus-Proper)(rh.insula_4)(rh.precuneus_4)
0.00751	2e-05	0.93714	0.85356	(Brain-Stem)(Right-Putamen)(rh.insula_4)(rh.precuneus_4)
0.00751	2e-05	0.93714	0.85356	(Brain-Stem)(rh.insula_4)(rh.precuneus_4)
0.00751	2e-05	0.93714	0.85356	(rh.bankssts_2)(rh.precuneus_4)(rh.superiortemporal_3)(rh.superiortemporal_9)
0.00751	2e-05	0.93714	0.85356	(rh.insula_2)(rh.precuneus_2)(rh.precuneus_4)(rh.superiortemporal_3)
0.00751	2e-05	0.93714	0.85356	(Brain-Stem)(rh.insula_2)(rh.precuneus_3)(rh.precuneus_4)
0.00751	2e-05	0.93714	0.85356	(rh.precuneus_2)(rh.precuneus_4)(rh.superiortemporal_3)
0.00751	2e-05	0.93714	0.85356	(Brain-Stem)(rh.insula_4)(rh.isthmuscingulate_2)(rh.precuneus_4)
0.00751	2e-05	0.93714	0.85356	(Right-Amygdala)(rh.insula_2)(rh.precuneus_2)(rh.precuneus_4)
0.00751	2e-05	0.93714	0.85356	(Right-Amygdala)(Right-Putamen)(rh.precuneus_2)(rh.precuneus_4)
0.00751	2e-05	0.93714	0.85356	(Brain-Stem)(rh.insula_2)(rh.insula_4)(rh.precuneus_4)
0.00751	2e-05	0.93714	0.85356	(Brain-Stem)(rh.bankssts_2)(rh.precuneus_3)(rh.precuneus_4)
0.00751	2e-05	0.93714	0.85356	(Brain-Stem)(rh.entorhinal_1)(rh.inferiorparietal_10)(rh.precuneus_3)
0.00751	2e-05	0.93714	0.85356	(Brain-Stem)(Right-Pallidum)(rh.precuneus_3)(rh.precuneus_4)
0.00751	2e-05	0.93714	0.85356	(Right-Amygdala)(rh.precuneus_2)(rh.precuneus_4)
0.00751	2e-05	0.93714	0.85356	(Right-Putamen)(rh.precuneus_2)(rh.precuneus_4)(rh.superiortemporal_3)
0.00751	2e-05	0.93714	0.85356	(Right-Amygdala)(Right-Pallidum)(rh.precuneus_2)(rh.precuneus_4)
0.00751	2e-05	0.93714	0.85356	(Brain-Stem)(Right-Pallidum)(rh.insula_4)(rh.precuneus_4)
0.00751	2e-05	0.93714	0.85356	(rh.entorhinal_1)(rh.inferiorparietal_10)(rh.precuneus_2)(rh.precuneus_3)
0.00751	2e-05	0.93714	0.85356	(Right-Amygdala)(Right-Thalamus-Proper)(rh.precuneus_2)(rh.precuneus_4)
0.00751	2e-05	0.93714	0.85356	(rh.isthmuscingulate_2)(rh.precuneus_2)(rh.precuneus_4)(rh.superiortemporal_3)
0.00751	2e-05	0.93714	0.85356	(Right-Thalamus-Proper)(rh.precuneus_2)(rh.precuneus_4)(rh.superiortemporal_3)
0.00751	2e-05	0.93714	0.85356	(Right-Amygdala)(rh.isthmuscingulate_2)(rh.precuneus_2)(rh.precuneus_4)
0.00751	2e-05	0.93714	0.85356	(rh.bankssts_2)(rh.entorhinal_1)(rh.precuneus_3)(rh.superiortemporal_1)
0.0076	2e-05	0.88	0.77824	(rh.entorhinal_1)(rh.isthmuscingulate_2)(rh.transversetemporal_1)
0.0076	2e-05	0.88	0.77824	(Right-Accumbens-area)(rh.inferiorparietal_10)(rh.insula_2)(rh.precuneus_4)
0.0076	2e-05	0.88	0.77824	(rh.entorhinal_1)(rh.insula_2)(rh.transversetemporal_1)
0.0076	2e-05	0.88	0.77824	(Right-Accumbens-area)(rh.insula_5)(rh.parahippocampal_2)(rh.precuneus_4)
0.0076	2e-05	0.88	0.77824	(Right-Pallidum)(rh.entorhinal_1)(rh.isthmuscingulate_2)(rh.transversetemporal_1)
0.0076	2e-05	0.88	0.77824	(Right-Accumbens-area)(Right-Amygdala)(rh.parahippocampal_2)(rh.precuneus_4)
0.0076	2e-05	0.88	0.77824	(Right-Putamen)(Right-Thalamus-Proper)(rh.entorhinal_1)(rh.transversetemporal_1)
0.0076	2e-05	0.88	0.77824	(Right-Putamen)(rh.entorhinal_1)(rh.isthmuscingulate_2)(rh.transversetemporal_1)
0.0076	2e-05	0.88	0.77824	(Right-Pallidum)(Right-Putamen)(rh.entorhinal_1)(rh.transversetemporal_1)
0.0076	2e-05	0.88	0.77824	(rh.entorhinal_1)(rh.superiortemporal_9)(rh.transversetemporal_1)
0.0076	2e-05	0.88	0.77824	(Right-Accumbens-area)(Right-Putamen)(rh.precuneus_4)(rh.superiortemporal_1)
0.0076	2e-05	0.88	0.77824	(Right-Accumbens-area)(Right-Caudate)(rh.insula_4)(rh.precuneus_4)
0.0076	2e-05	0.88	0.77824	(Right-Accumbens-area)(Right-Putamen)(rh.inferiorparietal_10)(rh.precuneus_4)
0.0076	2e-05	0.88	0.77824	(Right-Pallidum)(rh.entorhinal_1)(rh.transversetemporal_1)
0.0076	2e-05	0.88	0.77824	(Right-Pallidum)(rh.entorhinal_1)(rh.superiortemporal_9)(rh.transversetemporal_1)
0.0076	2e-05	0.88	0.77824	(Right-Thalamus-Proper)(rh.entorhinal_1)(rh.isthmuscingulate_2)(rh.transversetemporal_1)
0.0076	2e-05	0.88	0.77824	(Right-Thalamus-Proper)(rh.entorhinal_1)(rh.transversetemporal_1)
0.0076	2e-05	0.88	0.77824	(Right-Thalamus-Proper)(rh.entorhinal_1)(rh.superiortemporal_9)(rh.transversetemporal_1)
0.0076	2e-05	0.88	0.77824	(Right-Accumbens-area)(rh.inferiorparietal_10)(rh.isthmuscingulate_2)(rh.precuneus_4)
0.0076	2e-05	0.88	0.77824	(rh.entorhinal_1)(rh.insula_2)(rh.isthmuscingulate_2)(rh.transversetemporal_1)
0.0076	2e-05	0.88	0.77824	(Right-Accumbens-area)(rh.parahippocampal_2)(rh.precuneus_4)(rh.superiortemporal_9)
0.0076	2e-05	0.88	0.77824	(Right-Accumbens-area)(Right-Pallidum)(rh.inferiorparietal_10)(rh.precuneus_4)
0.0076	2e-05	0.88	0.77824	(Right-Accumbens-area)(Right-Thalamus-Proper)(rh.precuneus_4)(rh.superiortemporal_1)
0.0076	2e-05	0.88	0.77824	(Right-Accumbens-area)(rh.insula_2)(rh.precuneus_4)(rh.superiortemporal_1)
0.0076	2e-05	0.88	0.77824	(Right-Pallidum)(Right-Thalamus-Proper)(rh.entorhinal_1)(rh.transversetemporal_1)
0.0076	2e-05	0.88	0.77824	(Right-Accumbens-area)(Right-Thalamus-Proper)(rh.inferiorparietal_10)(rh.precuneus_4)
0.0076	2e-05	0.88	0.77824	(Brain-Stem)(rh.precuneus_3)(rh.precuneus_4)(rh.superiortemporal_6)
0.0076	2e-05	0.88	0.77824	(rh.entorhinal_1)(rh.insula_2)(rh.superiortemporal_9)(rh.transversetemporal_1)
0.0076	2e-05	0.88	0.77824	(Right-Putamen)(rh.entorhinal_1)(rh.insula_2)(rh.transversetemporal_1)
0.0076	2e-05	0.88	0.77824	(Right-Pallidum)(rh.entorhinal_1)(rh.insula_2)(rh.transversetemporal_1)
0.0076	2e-05	0.88	0.77824	(Right-Thalamus-Proper)(rh.entorhinal_1)(rh.insula_2)(rh.transversetemporal_1)
0.0076	2e-05	0.88	0.77824	(Right-Putamen)(rh.entorhinal_1)(rh.transversetemporal_1)
0.0076	2e-05	0.88	0.77824	(Right-Accumbens-area)(Right-Pallidum)(rh.precuneus_4)(rh.superiortemporal_1)
0.0076	2e-05	0.88	0.77824	(rh.entorhinal_1)(rh.isthmuscingulate_2)(rh.superiortemporal_9)(rh.transversetemporal_1)
0.0076	2e-05	0.88	0.77824	(Right-Accumbens-area)(rh.isthmuscingulate_2)(rh.precuneus_4)(rh.superiortemporal_1)
0.0076	2e-05	0.88	0.77824	(Right-Putamen)(rh.entorhinal_1)(rh.superiortemporal_9)(rh.transversetemporal_1)
0.00764	2e-05	0.90286	0.80753	(Right-Putamen)(Right-Thalamus-Proper)(rh.inferiortemporal_2)(rh.precuneus_4)
0.00764	2e-05	0.90286	0.80753	(rh.inferiortemporal_2)(rh.insula_2)(rh.isthmuscingulate_2)(rh.precuneus_4)
0.00764	2e-05	0.90286	0.80753	(rh.inferiortemporal_2)(rh.precuneus_4)
0.00764	2e-05	0.90286	0.80753	(Right-Thalamus-Proper)(rh.inferiortemporal_2)(rh.insula_2)(rh.precuneus_4)
0.00764	2e-05	0.90286	0.80753	(rh.precuneus_4)(rh.precuneus_7)(rh.superiortemporal_3)(rh.superiortemporal_9)
0.00764	2e-05	0.90286	0.80753	(Brain-Stem)(Right-Pallidum)(rh.parahippocampal_2)(rh.transversetemporal_1)
0.00764	2e-05	0.90286	0.80753	(Brain-Stem)(rh.isthmuscingulate_1)(rh.isthmuscingulate_2)(rh.precuneus_4)
0.00764	2e-05	0.90286	0.80753	(Right-Pallidum)(rh.precuneus_3)(rh.superiortemporal_3)(rh.transversetemporal_1)
0.00764	2e-05	0.90286	0.80753	(Right-Pallidum)(rh.inferiortemporal_2)(rh.isthmuscingulate_2)(rh.precuneus_4)
0.00764	2e-05	0.90286	0.80753	(Right-Caudate)(rh.precuneus_2)(rh.precuneus_4)(rh.precuneus_7)
0.00764	2e-05	0.90286	0.80753	(Brain-Stem)(rh.bankssts_2)(rh.parahippocampal_2)(rh.transversetemporal_1)
0.00764	2e-05	0.90286	0.80753	(rh.bankssts_2)(rh.precuneus_3)(rh.superiortemporal_3)(rh.transversetemporal_1)
0.00764	2e-05	0.90286	0.80753	(rh.inferiortemporal_2)(rh.insula_2)(rh.precuneus_4)
0.00764	2e-05	0.90286	0.80753	(Right-Amygdala)(Right-Caudate)(rh.precuneus_4)(rh.precuneus_7)
0.00764	2e-05	0.90286	0.80753	(rh.bankssts_2)(rh.insula_4)(rh.precuneus_4)(rh.precuneus_7)
0.00764	2e-05	0.90286	0.80753	(Right-Thalamus-Proper)(rh.inferiortemporal_2)(rh.precuneus_4)
0.00764	2e-05	0.90286	0.80753	(Right-Caudate)(rh.parahippocampal_3)(rh.precuneus_2)(rh.precuneus_4)
0.00764	2e-05	0.90286	0.80753	(Right-Putamen)(rh.inferiortemporal_2)(rh.isthmuscingulate_2)(rh.precuneus_4)
0.00764	2e-05	0.90286	0.80753	(rh.inferiortemporal_2)(rh.isthmuscingulate_2)(rh.precuneus_4)
0.00764	2e-05	0.90286	0.80753	(Right-Thalamus-Proper)(rh.inferiortemporal_2)(rh.isthmuscingulate_2)(rh.precuneus_4)
0.00764	2e-05	0.90286	0.80753	(Right-Caudate)(rh.parahippocampal_2)(rh.precuneus_2)(rh.transversetemporal_1)
0.00764	2e-05	0.90286	0.80753	(Right-Pallidum)(Right-Putamen)(rh.inferiortemporal_2)(rh.precuneus_4)
0.00764	2e-05	0.90286	0.80753	(Right-Caudate)(rh.precuneus_4)(rh.precuneus_7)(rh.superiortemporal_3)
0.00764	2e-05	0.90286	0.80753	(Right-Putamen)(rh.inferiortemporal_2)(rh.insula_2)(rh.precuneus_4)
0.00764	2e-05	0.90286	0.80753	(Right-Pallidum)(rh.inferiortemporal_2)(rh.insula_2)(rh.precuneus_4)
0.00764	2e-05	0.90286	0.80753	(Brain-Stem)(rh.insula_2)(rh.parahippocampal_2)(rh.transversetemporal_1)
0.00764	2e-05	0.90286	0.80753	(Right-Pallidum)(rh.inferiortemporal_2)(rh.precuneus_4)
0.00764	2e-05	0.90286	0.80753	(Right-Pallidum)(Right-Thalamus-Proper)(rh.inferiortemporal_2)(rh.precuneus_4)
0.00764	2e-05	0.90286	0.80753	(Right-Putamen)(rh.inferiortemporal_2)(rh.precuneus_4)
0.00767	2e-05	0.94286	0.86192	(Brain-Stem)(Right-Amygdala)(Right-Putamen)(rh.precuneus_4)
0.00767	2e-05	0.94286	0.86192	(rh.bankssts_2)(rh.precuneus_4)(rh.superiortemporal_9)
0.00767	2e-05	0.94286	0.86192	(Right-Thalamus-Proper)(rh.isthmuscingulate_2)(rh.parahippocampal_2)(rh.precuneus_4)
0.00767	2e-05	0.94286	0.86192	(Brain-Stem)(Right-Putamen)(rh.precuneus_4)(rh.superiortemporal_3)
0.00767	2e-05	0.94286	0.86192	(rh.bankssts_2)(rh.insula_2)(rh.precuneus_2)(rh.precuneus_4)
0.00767	2e-05	0.94286	0.86192	(Brain-Stem)(Right-Thalamus-Proper)(rh.precuneus_4)(rh.superiortemporal_3)
0.00767	2e-05	0.94286	0.86192	(Brain-Stem)(Right-Amygdala)(rh.isthmuscingulate_2)(rh.precuneus_4)
0.00767	2e-05	0.94286	0.86192	(Brain-Stem)(Right-Amygdala)(Right-Pallidum)(rh.precuneus_4)
0.00767	2e-05	0.94286	0.86192	(Right-Pallidum)(rh.insula_2)(rh.precuneus_2)(rh.precuneus_4)
0.00767	2e-05	0.94286	0.86192	(Brain-Stem)(Right-Amygdala)(rh.precuneus_4)
0.00767	2e-05	0.94286	0.86192	(Right-Putamen)(Right-Thalamus-Proper)(rh.parahippocampal_2)(rh.precuneus_4)
0.00767	2e-05	0.94286	0.86192	(Right-Caudate)(rh.entorhinal_1)(rh.precuneus_3)(rh.superiortemporal_3)
0.00767	2e-05	0.94286	0.86192	(rh.entorhinal_1)(rh.precuneus_2)(rh.precuneus_3)(rh.superiortemporal_3)
0.00767	2e-05	0.94286	0.86192	(Right-Thalamus-Proper)(rh.bankssts_2)(rh.precuneus_4)(rh.superiortemporal_9)
0.00767	2e-05	0.94286	0.86192	(Right-Amygdala)(rh.entorhinal_1)(rh.parahippocampal_2)(rh.precuneus_3)
0.00767	2e-05	0.94286	0.86192	(rh.isthmuscingulate_2)(rh.parahippocampal_2)(rh.precuneus_4)
0.00767	2e-05	0.94286	0.86192	(rh.entorhinal_1)(rh.insula_5)(rh.parahippocampal_2)(rh.precuneus_3)
0.00767	2e-05	0.94286	0.86192	(rh.bankssts_2)(rh.isthmuscingulate_2)(rh.precuneus_4)(rh.superiortemporal_9)
0.00767	2e-05	0.94286	0.86192	(rh.entorhinal_1)(rh.lingual_7)(rh.parahippocampal_2)(rh.precuneus_3)
0.00767	2e-05	0.94286	0.86192	(Right-Putamen)(rh.bankssts_2)(rh.precuneus_4)(rh.superiortemporal_9)
0.00767	2e-05	0.94286	0.86192	(Brain-Stem)(rh.insula_2)(rh.precuneus_4)(rh.superiortemporal_3)
0.00767	2e-05	0.94286	0.86192	(Right-Putamen)(rh.parahippocampal_2)(rh.precuneus_4)
0.00767	2e-05	0.94286	0.86192	(Right-Thalamus-Proper)(rh.parahippocampal_2)(rh.precuneus_4)
0.00767	2e-05	0.94286	0.86192	(Right-Putamen)(rh.isthmuscingulate_2)(rh.parahippocampal_2)(rh.precuneus_4)
0.00767	2e-05	0.94286	0.86192	(Brain-Stem)(Right-Amygdala)(rh.insula_2)(rh.precuneus_4)
0.00767	2e-05	0.94286	0.86192	(Brain-Stem)(rh.entorhinal_1)(rh.precuneus_3)(rh.superiortemporal_3)
0.00767	2e-05	0.94286	0.86192	(Brain-Stem)(rh.precuneus_4)(rh.superiortemporal_3)
0.00767	2e-05	0.94286	0.86192	(rh.bankssts_2)(rh.entorhinal_1)(rh.inferiorparietal_10)(rh.precuneus_3)
0.00767	2e-05	0.94286	0.86192	(rh.parahippocampal_2)(rh.precuneus_4)
0.00767	2e-05	0.94286	0.86192	(Brain-Stem)(rh.isthmuscingulate_2)(rh.precuneus_4)(rh.superiortemporal_3)
0.00767	2e-05	0.94286	0.86192	(Right-Pallidum)(rh.bankssts_2)(rh.precuneus_4)(rh.superiortemporal_3)
0.00767	2e-05	0.94286	0.86192	(rh.bankssts_2)(rh.insula_2)(rh.precuneus_4)(rh.superiortemporal_9)
0.00767	2e-05	0.94286	0.86192	(Right-Pallidum)(rh.bankssts_2)(rh.precuneus_4)(rh.superiortemporal_9)
0.00767	2e-05	0.94286	0.86192	(Right-Pallidum)(rh.bankssts_2)(rh.precuneus_2)(rh.precuneus_4)
0.00767	2e-05	0.94286	0.86192	(Brain-Stem)(Right-Amygdala)(Right-Thalamus-Proper)(rh.precuneus_4)
0.00771	2e-05	0.95429	0.87866	(Right-Pallidum)(rh.bankssts_2)(rh.entorhinal_1)(rh.precuneus_3)
0.00771	2e-05	0.95429	0.87866	(rh.bankssts_2)(rh.entorhinal_1)(rh.insula_2)(rh.precuneus_3)
0.00771	2e-05	0.95429	0.87866	(rh.bankssts_2)(rh.entorhinal_1)(rh.isthmuscingulate_2)(rh.precuneus_3)
0.00771	2e-05	0.95429	0.87866	(Right-Thalamus-Proper)(rh.bankssts_2)(rh.entorhinal_1)(rh.precuneus_3)
0.00771	2e-05	0.95429	0.87866	(rh.bankssts_2)(rh.entorhinal_1)(rh.precuneus_3)(rh.superiortemporal_9)
0.00771	2e-05	0.95429	0.87866	(rh.bankssts_2)(rh.entorhinal_1)(rh.parahippocampal_2)(rh.precuneus_2)
0.00771	2e-05	0.95429	0.87866	(rh.bankssts_2)(rh.entorhinal_1)(rh.precuneus_3)
0.00771	2e-05	0.95429	0.87866	(Right-Putamen)(rh.bankssts_2)(rh.entorhinal_1)(rh.precuneus_3)
0.00773	2e-05	0.84571	0.7364	(Right-Accumbens-area)(rh.inferiortemporal_2)(rh.insula_5)(rh.precuneus_4)
0.00773	2e-05	0.84571	0.7364	(rh.bankssts_2)(rh.entorhinal_1)(rh.inferiortemporal_2)(rh.transversetemporal_1)
0.00773	2e-05	0.84571	0.7364	(rh.parahippocampal_2)(rh.precuneus_2)(rh.superiortemporal_6)(rh.superiortemporal_7)
0.00773	2e-05	0.84571	0.7364	(Right-Accumbens-area)(Right-Amygdala)(rh.inferiortemporal_2)(rh.precuneus_4)
0.00773	2e-05	0.84571	0.7364	(Brain-Stem)(rh.isthmuscingulate_1)(rh.precuneus_4)(rh.superiortemporal_6)
0.00773	2e-05	0.84571	0.7364	(rh.fusiform_5)(rh.parahippocampal_2)(rh.superiortemporal_3)(rh.transversetemporal_1)
0.00773	2e-05	0.84571	0.7364	(rh.entorhinal_1)(rh.precuneus_7)(rh.superiortemporal_3)(rh.transversetemporal_1)
0.00773	2e-05	0.84571	0.7364	(Right-Accumbens-area)(rh.inferiortemporal_2)(rh.precuneus_4)(rh.superiortemporal_9)
0.00773	2e-05	0.84571	0.7364	(rh.bankssts_2)(rh.entorhinal_1)(rh.parahippocampal_1)(rh.precuneus_4)
0.00773	2e-05	0.84571	0.7364	(Right-Accumbens-area)(Right-Caudate)(rh.precuneus_3)(rh.transversetemporal_1)
0.00773	2e-05	0.84571	0.7364	(Right-Caudate)(rh.entorhinal_1)(rh.precuneus_7)(rh.transversetemporal_1)
0.00773	2e-05	0.84571	0.7364	(Right-Accumbens-area)(rh.precuneus_4)(rh.superiortemporal_3)(rh.superiortemporal_6)
0.00773	2e-05	0.84571	0.7364	(rh.bankssts_2)(rh.entorhinal_1)(rh.precuneus_3)(rh.superiortemporal_7)
0.00774	2e-05	0.94857	0.87029	(rh.entorhinal_1)(rh.precuneus_2)(rh.precuneus_3)(rh.superiortemporal_9)
0.00774	2e-05	0.94857	0.87029	(Right-Caudate)(Right-Putamen)(rh.entorhinal_1)(rh.precuneus_3)
0.00774	3e-05	0.94857	0.87029	(Brain-Stem)(rh.entorhinal_1)(rh.precuneus_3)
0.00774	3e-05	0.94857	0.87029	(Brain-Stem)(Right-Pallidum)(Right-Putamen)(rh.precuneus_4)
0.00774	3e-05	0.94857	0.87029	(Brain-Stem)(rh.entorhinal_1)(rh.isthmuscingulate_2)(rh.precuneus_3)
0.00774	3e-05	0.94857	0.87029	(Right-Caudate)(rh.entorhinal_1)(rh.isthmuscingulate_2)(rh.precuneus_3)
0.00774	3e-05	0.94857	0.87029	(Right-Caudate)(Right-Thalamus-Proper)(rh.entorhinal_1)(rh.precuneus_3)
0.00774	3e-05	0.94857	0.87029	(Brain-Stem)(rh.bankssts_2)(rh.precuneus_4)
0.00774	3e-05	0.94857	0.87029	(Brain-Stem)(Right-Thalamus-Proper)(rh.bankssts_2)(rh.precuneus_4)
0.00774	3e-05	0.94857	0.87029	(Brain-Stem)(rh.entorhinal_1)(rh.parahippocampal_2)(rh.precuneus_2)
0.00774	3e-05	0.94857	0.87029	(Brain-Stem)(rh.entorhinal_1)(rh.insula_2)(rh.precuneus_3)
0.00774	3e-05	0.94857	0.87029	(Right-Putamen)(rh.entorhinal_1)(rh.precuneus_2)(rh.precuneus_3)
0.00774	3e-05	0.94857	0.87029	(Right-Thalamus-Proper)(rh.entorhinal_1)(rh.precuneus_2)(rh.precuneus_3)
0.00774	3e-05	0.94857	0.87029	(Brain-Stem)(rh.entorhinal_1)(rh.precuneus_3)(rh.superiortemporal_9)
0.00774	3e-05	0.94857	0.87029	(Brain-Stem)(Right-Thalamus-Proper)(rh.entorhinal_1)(rh.precuneus_3)
0.00774	3e-05	0.94857	0.87029	(Brain-Stem)(Right-Pallidum)(Right-Thalamus-Proper)(rh.precuneus_4)
0.00774	3e-05	0.94857	0.87029	(Brain-Stem)(Right-Pallidum)(rh.entorhinal_1)(rh.precuneus_3)
0.00774	3e-05	0.94857	0.87029	(Right-Caudate)(rh.entorhinal_1)(rh.precuneus_3)
0.00774	3e-05	0.94857	0.87029	(Right-Caudate)(rh.entorhinal_1)(rh.precuneus_3)(rh.superiortemporal_9)
0.00774	3e-05	0.94857	0.87029	(Brain-Stem)(Right-Pallidum)(rh.precuneus_4)
0.00774	3e-05	0.94857	0.87029	(Right-Caudate)(Right-Pallidum)(rh.entorhinal_1)(rh.precuneus_3)
0.00774	3e-05	0.94857	0.87029	(Right-Pallidum)(rh.entorhinal_1)(rh.precuneus_2)(rh.precuneus_3)
0.00774	3e-05	0.94857	0.87029	(Brain-Stem)(Right-Putamen)(rh.entorhinal_1)(rh.precuneus_3)
0.00774	3e-05	0.94857	0.87029	(Right-Caudate)(rh.entorhinal_1)(rh.insula_2)(rh.precuneus_3)
0.00774	3e-05	0.94857	0.87029	(Brain-Stem)(Right-Thalamus-Proper)(rh.insula_2)(rh.precuneus_4)
0.00774	3e-05	0.94857	0.87029	(Brain-Stem)(rh.insula_2)(rh.isthmuscingulate_2)(rh.precuneus_4)
0.00774	3e-05	0.94857	0.87029	(rh.entorhinal_1)(rh.precuneus_2)(rh.precuneus_3)
0.00774	3e-05	0.94857	0.87029	(rh.entorhinal_1)(rh.insula_2)(rh.precuneus_2)(rh.precuneus_3)
0.00774	3e-05	0.94857	0.87029	(Brain-Stem)(rh.insula_2)(rh.precuneus_4)
0.00774	3e-05	0.94857	0.87029	(Brain-Stem)(Right-Pallidum)(rh.isthmuscingulate_2)(rh.precuneus_4)
0.00774	3e-05	0.94857	0.87029	(Brain-Stem)(Right-Putamen)(rh.insula_2)(rh.precuneus_4)
0.00774	3e-05	0.94857	0.87029	(Brain-Stem)(Right-Putamen)(rh.bankssts_2)(rh.precuneus_4)
0.00774	3e-05	0.94857	0.87029	(rh.bankssts_2)(rh.entorhinal_1)(rh.precuneus_3)(rh.superiortemporal_3)
0.00774	3e-05	0.94857	0.87029	(Brain-Stem)(rh.bankssts_2)(rh.isthmuscingulate_2)(rh.precuneus_4)
0.00774	3e-05	0.94857	0.87029	(rh.entorhinal_1)(rh.isthmuscingulate_2)(rh.precuneus_2)(rh.precuneus_3)
0.00778	3e-05	0.86286	0.75732	(Brain-Stem)(rh.entorhinal_1)(rh.inferiorparietal_10)(rh.transversetemporal_1)
0.00778	3e-05	0.86286	0.75732	(rh.inferiorparietal_10)(rh.insula_4)(rh.precuneus_4)(rh.supramarginal_8)
0.00778	3e-05	0.86286	0.75732	(rh.entorhinal_1)(rh.insula_5)(rh.precuneus_4)(rh.superiortemporal_6)
0.00778	3e-05	0.86286	0.75732	(rh.parahippocampal_2)(rh.precuneus_4)(rh.superiortemporal_9)(rh.supramarginal_8)
0.00778	3e-05	0.86286	0.75732	(Brain-Stem)(rh.entorhinal_1)(rh.insula_4)(rh.transversetemporal_1)
0.00778	3e-05	0.86286	0.75732	(Right-Pallidum)(rh.precuneus_4)(rh.superiortemporal_3)(rh.transversetemporal_1)
0.00778	3e-05	0.86286	0.75732	(rh.insula_4)(rh.precuneus_2)(rh.precuneus_4)(rh.supramarginal_8)
0.00778	3e-05	0.86286	0.75732	(rh.bankssts_2)(rh.inferiortemporal_2)(rh.parahippocampal_2)(rh.transversetemporal_1)
0.00778	3e-05	0.86286	0.75732	(rh.entorhinal_1)(rh.precuneus_2)(rh.superiortemporal_1)(rh.transversetemporal_1)
0.00778	3e-05	0.86286	0.75732	(Right-Amygdala)(rh.entorhinal_1)(rh.precuneus_4)(rh.superiortemporal_6)
0.00778	3e-05	0.86286	0.75732	(rh.parahippocampal_2)(rh.precuneus_4)(rh.superiortemporal_3)(rh.supramarginal_8)
0.00778	3e-05	0.86286	0.75732	(rh.bankssts_2)(rh.precuneus_4)(rh.superiortemporal_3)(rh.transversetemporal_1)
0.00778	3e-05	0.86286	0.75732	(rh.bankssts_2)(rh.entorhinal_1)(rh.fusiform_7)(rh.precuneus_4)
0.00792	3e-05	0.81714	0.70293	(rh.precuneus_4)(rh.superiortemporal_3)(rh.superiortemporal_6)(rh.transversetemporal_1)
0.00792	3e-05	0.81714	0.70293	(Right-Caudate)(rh.inferiortemporal_2)(rh.precuneus_4)(rh.transversetemporal_1)
0.00792	3e-05	0.81714	0.70293	(rh.bankssts_2)(rh.precuneus_4)(rh.superiortemporal_6)(rh.transversetemporal_1)
0.00792	3e-05	0.81714	0.70293	(rh.entorhinal_1)(rh.precuneus_4)(rh.supramarginal_9)(rh.transversetemporal_1)
0.00815	3e-05	0.90857	0.8159	(Right-Amygdala)(rh.bankssts_2)(rh.precuneus_4)(rh.precuneus_7)
0.00815	3e-05	0.90857	0.8159	(rh.bankssts_2)(rh.parahippocampal_3)(rh.precuneus_2)(rh.precuneus_4)
0.00815	3e-05	0.90857	0.8159	(Right-Pallidum)(rh.precuneus_4)(rh.precuneus_7)(rh.superiortemporal_9)
0.00815	3e-05	0.90857	0.8159	(Brain-Stem)(Right-Caudate)(rh.parahippocampal_3)(rh.precuneus_4)
0.00815	3e-05	0.90857	0.8159	(rh.insula_2)(rh.precuneus_2)(rh.precuneus_4)(rh.precuneus_7)
0.00815	3e-05	0.90857	0.8159	(Right-Putamen)(rh.precuneus_4)(rh.precuneus_7)(rh.superiortemporal_9)
0.00815	3e-05	0.90857	0.8159	(Right-Thalamus-Proper)(rh.precuneus_4)(rh.precuneus_7)(rh.superiortemporal_9)
0.00815	3e-05	0.90857	0.8159	(Right-Pallidum)(rh.precuneus_4)(rh.precuneus_7)(rh.superiortemporal_3)
0.00815	3e-05	0.90857	0.8159	(rh.isthmuscingulate_2)(rh.precuneus_4)(rh.precuneus_7)(rh.superiortemporal_9)
0.00815	3e-05	0.90857	0.8159	(rh.insula_2)(rh.precuneus_4)(rh.precuneus_7)(rh.superiortemporal_9)
0.00815	3e-05	0.90857	0.8159	(Right-Putamen)(rh.parahippocampal_2)(rh.precuneus_2)(rh.transversetemporal_1)
0.00815	3e-05	0.90857	0.8159	(Right-Thalamus-Proper)(rh.parahippocampal_2)(rh.precuneus_2)(rh.transversetemporal_1)
0.00815	3e-05	0.90857	0.8159	(rh.entorhinal_1)(rh.parahippocampal_2)(rh.precuneus_2)(rh.precuneus_7)
0.00815	3e-05	0.90857	0.8159	(rh.isthmuscingulate_2)(rh.parahippocampal_2)(rh.precuneus_2)(rh.transversetemporal_1)
0.00815	3e-05	0.90857	0.8159	(Right-Pallidum)(rh.precuneus_2)(rh.precuneus_4)(rh.precuneus_7)
0.00815	3e-05	0.90857	0.8159	(rh.entorhinal_1)(rh.inferiortemporal_2)(rh.parahippocampal_2)(rh.precuneus_3)
0.00815	3e-05	0.90857	0.8159	(rh.bankssts_2)(rh.precuneus_2)(rh.precuneus_4)(rh.precuneus_7)
0.00815	3e-05	0.90857	0.8159	(rh.parahippocampal_2)(rh.precuneus_2)(rh.transversetemporal_1)
0.00815	3e-05	0.90857	0.8159	(rh.precuneus_4)(rh.precuneus_7)(rh.superiortemporal_9)
0.00815	3e-05	0.90857	0.8159	(rh.bankssts_2)(rh.parahippocampal_2)(rh.parahippocampal_3)(rh.precuneus_4)
0.00815	3e-05	0.90857	0.8159	(rh.bankssts_2)(rh.precuneus_4)(rh.precuneus_7)(rh.superiortemporal_3)
0.00823	3e-05	0.88571	0.78661	(Right-Accumbens-area)(rh.bankssts_2)(rh.insula_5)(rh.precuneus_4)
0.00823	3e-05	0.88571	0.78661	(Right-Caudate)(rh.inferiortemporal_2)(rh.precuneus_4)(rh.superiortemporal_3)
0.00823	3e-05	0.88571	0.78661	(rh.inferiortemporal_2)(rh.precuneus_3)(rh.precuneus_4)(rh.superiortemporal_3)
0.00823	3e-05	0.88571	0.78661	(rh.entorhinal_1)(rh.fusiform_8)(rh.precuneus_2)(rh.precuneus_4)
0.00823	3e-05	0.88571	0.78661	(rh.entorhinal_1)(rh.parahippocampal_3)(rh.precuneus_4)(rh.superiortemporal_1)
0.00823	3e-05	0.88571	0.78661	(Right-Thalamus-Proper)(rh.precuneus_2)(rh.precuneus_4)(rh.superiortemporal_6)
0.00823	3e-05	0.88571	0.78661	(rh.isthmuscingulate_1)(rh.parahippocampal_2)(rh.precuneus_3)(rh.precuneus_4)
0.00823	3e-05	0.88571	0.78661	(Right-Pallidum)(rh.precuneus_2)(rh.precuneus_4)(rh.superiortemporal_6)
0.00823	3e-05	0.88571	0.78661	(Right-Accumbens-area)(rh.bankssts_2)(rh.precuneus_4)(rh.superiortemporal_9)
0.00823	3e-05	0.88571	0.78661	(rh.entorhinal_1)(rh.precuneus_3)(rh.precuneus_4)(rh.supramarginal_9)
0.00823	3e-05	0.88571	0.78661	(Right-Accumbens-area)(Right-Amygdala)(rh.bankssts_2)(rh.precuneus_4)
0.00823	3e-05	0.88571	0.78661	(rh.insula_2)(rh.precuneus_2)(rh.precuneus_4)(rh.superiortemporal_6)
0.00823	3e-05	0.88571	0.78661	(rh.inferiortemporal_2)(rh.insula_4)(rh.precuneus_2)(rh.precuneus_4)
0.00823	3e-05	0.88571	0.78661	(rh.insula_4)(rh.isthmuscingulate_1)(rh.precuneus_4)(rh.superiortemporal_3)
0.00823	3e-05	0.88571	0.78661	(rh.entorhinal_1)(rh.fusiform_8)(rh.parahippocampal_2)(rh.precuneus_4)
0.00823	3e-05	0.88571	0.78661	(rh.isthmuscingulate_2)(rh.precuneus_2)(rh.precuneus_4)(rh.superiortemporal_6)
0.00823	3e-05	0.88571	0.78661	(rh.inferiorparietal_10)(rh.isthmuscingulate_1)(rh.parahippocampal_2)(rh.precuneus_4)
0.00823	3e-05	0.88571	0.78661	(Right-Accumbens-area)(rh.bankssts_2)(rh.lingual_7)(rh.precuneus_4)
0.00823	3e-05	0.88571	0.78661	(Right-Accumbens-area)(Right-Amygdala)(Right-Caudate)(rh.precuneus_4)
0.00823	3e-05	0.88571	0.78661	(rh.precuneus_2)(rh.precuneus_4)(rh.superiortemporal_6)
0.00823	3e-05	0.88571	0.78661	(rh.inferiorparietal_10)(rh.inferiortemporal_2)(rh.precuneus_2)(rh.precuneus_4)
0.00823	3e-05	0.88571	0.78661	(rh.insula_5)(rh.parahippocampal_2)(rh.precuneus_3)(rh.transversetemporal_1)
0.00823	3e-05	0.88571	0.78661	(Right-Putamen)(rh.precuneus_2)(rh.precuneus_4)(rh.superiortemporal_6)
0.00829	3e-05	0.80571	0.69038	(rh.entorhinal_1)(rh.fusiform_6)(rh.precuneus_3)(rh.precuneus_4)
0.0083	3e-05	0.83429	0.72385	(rh.insula_2)(rh.parahippocampal_2)(rh.supramarginal_8)(rh.transversetemporal_1)
0.0083	3e-05	0.83429	0.72385	(Brain-Stem)(rh.parahippocampal_3)(rh.precuneus_4)(rh.transversetemporal_1)
0.0083	3e-05	0.83429	0.72385	(Brain-Stem)(rh.isthmuscingulate_1)(rh.precuneus_4)(rh.supramarginal_8)
0.0083	3e-05	0.83429	0.72385	(Right-Caudate)(rh.entorhinal_1)(rh.superiortemporal_6)(rh.transversetemporal_1)
0.0083	3e-05	0.83429	0.72385	(rh.entorhinal_1)(rh.fusiform_7)(rh.precuneus_4)(rh.precuneus_7)
0.0083	3e-05	0.83429	0.72385	(rh.parahippocampal_3)(rh.precuneus_4)(rh.superiortemporal_3)(rh.transversetemporal_1)
0.0083	3e-05	0.83429	0.72385	(rh.bankssts_2)(rh.inferiortemporal_2)(rh.parahippocampal_1)(rh.precuneus_4)
0.0083	3e-05	0.83429	0.72385	(rh.precuneus_2)(rh.precuneus_3)(rh.superiortemporal_6)(rh.superiortemporal_7)
0.0083	3e-05	0.83429	0.72385	(rh.entorhinal_1)(rh.precuneus_4)(rh.precuneus_7)(rh.superiortemporal_6)
0.0083	3e-05	0.83429	0.72385	(rh.bankssts_2)(rh.parahippocampal_2)(rh.supramarginal_8)(rh.transversetemporal_1)
0.0083	3e-05	0.83429	0.72385	(rh.bankssts_2)(rh.superiortemporal_3)(rh.supramarginal_8)(rh.transversetemporal_1)
0.0083	4e-05	0.83429	0.72385	(rh.inferiortemporal_2)(rh.isthmuscingulate_1)(rh.parahippocampal_3)(rh.precuneus_4)
0.00836	4e-05	0.84	0.73077	(Right-Accumbens-area)(rh.precuneus_7)(rh.supramarginal_8)
0.00836	4e-05	0.84	0.73077	(rh.isthmuscingulate_1)(rh.precuneus_2)(rh.precuneus_4)(rh.superiortemporal_6)
0.0085	4e-05	0.86857	0.76569	(Right-Caudate)(rh.isthmuscingulate_1)(rh.parahippocampal_3)(rh.precuneus_4)
0.0085	4e-05	0.86857	0.76569	(Right-Putamen)(rh.inferiortemporal_2)(rh.precuneus_4)(rh.precuneus_7)
0.0085	4e-05	0.86857	0.76569	(rh.bankssts_2)(rh.entorhinal_1)(rh.insula_4)(rh.transversetemporal_1)
0.0085	4e-05	0.86857	0.76569	(rh.inferiortemporal_2)(rh.insula_2)(rh.precuneus_4)(rh.precuneus_7)
0.0085	4e-05	0.86857	0.76569	(Brain-Stem)(rh.inferiorparietal_10)(rh.precuneus_4)(rh.supramarginal_8)
0.0085	4e-05	0.86857	0.76569	(Right-Accumbens-area)(rh.parahippocampal_3)(rh.precuneus_2)(rh.precuneus_4)
0.0085	4e-05	0.86857	0.76569	(rh.bankssts_2)(rh.insula_4)(rh.precuneus_4)(rh.supramarginal_8)
0.0085	4e-05	0.86857	0.76569	(Brain-Stem)(rh.entorhinal_1)(rh.lingual_7)(rh.transversetemporal_1)
0.0085	4e-05	0.86857	0.76569	(Brain-Stem)(rh.precuneus_4)(rh.superiortemporal_3)(rh.supramarginal_8)
0.0085	4e-05	0.86857	0.76569	(Brain-Stem)(rh.entorhinal_1)(rh.insula_5)(rh.transversetemporal_1)
0.0085	4e-05	0.86857	0.76569	(rh.isthmuscingulate_1)(rh.precuneus_4)(rh.precuneus_7)(rh.superiortemporal_9)
0.0085	4e-05	0.86857	0.76569	(Right-Pallidum)(rh.inferiortemporal_2)(rh.precuneus_4)(rh.precuneus_7)
0.0085	4e-05	0.86857	0.76569	(rh.inferiortemporal_2)(rh.isthmuscingulate_2)(rh.precuneus_4)(rh.precuneus_7)
0.0085	4e-05	0.86857	0.76569	(rh.parahippocampal_2)(rh.parahippocampal_3)(rh.precuneus_3)(rh.transversetemporal_1)
0.0085	4e-05	0.86857	0.76569	(rh.inferiortemporal_2)(rh.parahippocampal_2)(rh.parahippocampal_3)(rh.precuneus_4)
0.0085	4e-05	0.86857	0.76569	(Right-Thalamus-Proper)(rh.inferiortemporal_2)(rh.precuneus_4)(rh.precuneus_7)
0.0085	4e-05	0.86857	0.76569	(Brain-Stem)(Right-Amygdala)(rh.entorhinal_1)(rh.transversetemporal_1)
0.0085	4e-05	0.86857	0.76569	(Right-Accumbens-area)(rh.insula_4)(rh.precuneus_3)(rh.precuneus_4)
0.0085	4e-05	0.86857	0.76569	(rh.bankssts_2)(rh.entorhinal_1)(rh.inferiorparietal_10)(rh.transversetemporal_1)
0.0085	4e-05	0.86857	0.76569	(Brain-Stem)(rh.precuneus_4)(rh.superiortemporal_9)(rh.supramarginal_8)
0.0085	4e-05	0.86857	0.76569	(rh.inferiortemporal_2)(rh.precuneus_4)(rh.precuneus_7)
0.0085	4e-05	0.86857	0.76569	(Brain-Stem)(rh.precuneus_2)(rh.precuneus_4)(rh.supramarginal_8)
0.0085	4e-05	0.85143	0.74477	(Brain-Stem)(rh.parahippocampal_2)(rh.superiortemporal_6)(rh.transversetemporal_1)
0.0085	4e-05	0.85143	0.74477	(Right-Accumbens-area)(rh.precuneus_4)(rh.precuneus_7)(rh.superiortemporal_1)
0.0085	4e-05	0.85143	0.74477	(rh.inferiorparietal_10)(rh.parahippocampal_2)(rh.precuneus_4)(rh.transversetemporal_1)
0.0085	4e-05	0.85143	0.74477	(Right-Accumbens-area)(rh.entorhinal_1)(rh.inferiorparietal_4)(rh.precuneus_4)
0.0085	4e-05	0.85143	0.74477	(rh.entorhinal_1)(rh.fusiform_6)(rh.parahippocampal_2)(rh.precuneus_3)
0.0085	4e-05	0.85143	0.74477	(Right-Caudate)(rh.precuneus_4)(rh.superiortemporal_9)(rh.transversetemporal_1)
0.0085	4e-05	0.85143	0.74477	(rh.insula_4)(rh.precuneus_2)(rh.precuneus_4)(rh.transversetemporal_1)
0.0085	4e-05	0.85143	0.74477	(Right-Caudate)(rh.precuneus_4)(rh.precuneus_7)(rh.superiortemporal_6)
0.0085	4e-05	0.85143	0.74477	(rh.precuneus_3)(rh.precuneus_4)(rh.superiortemporal_9)(rh.transversetemporal_1)
0.00864	4e-05	0.91429	0.82427	(Brain-Stem)(rh.precuneus_4)(rh.precuneus_7)
0.00864	4e-05	0.91429	0.82427	(Brain-Stem)(Right-Putamen)(rh.precuneus_4)(rh.precuneus_7)
0.00864	4e-05	0.91429	0.82427	(Brain-Stem)(Right-Thalamus-Proper)(rh.precuneus_4)(rh.precuneus_7)
0.00864	4e-05	0.91429	0.82427	(Brain-Stem)(rh.isthmuscingulate_2)(rh.precuneus_4)(rh.precuneus_7)
0.00864	4e-05	0.91429	0.82427	(rh.insula_4)(rh.parahippocampal_2)(rh.precuneus_4)(rh.superiortemporal_1)
0.00864	4e-05	0.91429	0.82427	(Brain-Stem)(rh.bankssts_2)(rh.parahippocampal_3)(rh.precuneus_4)
0.0088	4e-05	0.82286	0.7113	(rh.parahippocampal_2)(rh.superiortemporal_9)(rh.supramarginal_8)(rh.transversetemporal_1)
0.0088	4e-05	0.82286	0.7113	(Brain-Stem)(rh.precuneus_3)(rh.supramarginal_8)(rh.transversetemporal_1)
0.0088	4e-05	0.82286	0.7113	(rh.entorhinal_1)(rh.isthmuscingulate_1)(rh.precuneus_4)(rh.superiortemporal_10)
0.0088	4e-05	0.82286	0.7113	(rh.entorhinal_1)(rh.superiortemporal_1)(rh.superiortemporal_6)(rh.superiortemporal_7)
0.0088	4e-05	0.82286	0.7113	(rh.bankssts_2)(rh.entorhinal_1)(rh.lateraloccipital_10)(rh.precuneus_4)
0.0088	4e-05	0.82286	0.7113	(rh.bankssts_2)(rh.inferiortemporal_2)(rh.precuneus_4)(rh.transversetemporal_1)
0.00883	4e-05	0.84571	0.73846	(rh.bankssts_2)(rh.isthmuscingulate_1)(rh.precuneus_4)(rh.superiortemporal_6)
0.00883	4e-05	0.84571	0.73846	(rh.isthmuscingulate_1)(rh.precuneus_4)(rh.superiortemporal_6)
0.00883	4e-05	0.84571	0.73846	(Right-Accumbens-area)(rh.precuneus_3)(rh.superiortemporal_3)(rh.transversetemporal_1)
0.00883	4e-05	0.84571	0.73846	(Right-Accumbens-area)(rh.parahippocampal_2)(rh.precuneus_3)(rh.transversetemporal_1)
0.00883	4e-05	0.84571	0.73846	(Right-Accumbens-area)(rh.precuneus_2)(rh.precuneus_3)(rh.transversetemporal_1)
0.00888	4e-05	0.89143	0.79498	(rh.inferiortemporal_2)(rh.insula_5)(rh.precuneus_2)(rh.precuneus_4)
0.00888	4e-05	0.89143	0.79498	(rh.bankssts_2)(rh.inferiorparietal_10)(rh.inferiortemporal_2)(rh.precuneus_4)
0.00888	4e-05	0.89143	0.79498	(Right-Thalamus-Proper)(rh.inferiortemporal_2)(rh.precuneus_3)(rh.precuneus_4)
0.00888	4e-05	0.89143	0.79498	(rh.inferiortemporal_2)(rh.lingual_7)(rh.precuneus_2)(rh.precuneus_4)
0.00888	4e-05	0.89143	0.79498	(Right-Caudate)(rh.entorhinal_1)(rh.precuneus_4)(rh.supramarginal_9)
0.00888	4e-05	0.89143	0.79498	(rh.bankssts_2)(rh.entorhinal_1)(rh.inferiorparietal_4)(rh.precuneus_4)
0.00888	4e-05	0.89143	0.79498	(Right-Caudate)(rh.inferiortemporal_2)(rh.isthmuscingulate_2)(rh.precuneus_4)
0.00888	4e-05	0.89143	0.79498	(Brain-Stem)(rh.precuneus_4)(rh.superiortemporal_6)
0.00888	4e-05	0.89143	0.79498	(Right-Caudate)(Right-Pallidum)(rh.inferiortemporal_2)(rh.precuneus_4)
0.00888	4e-05	0.89143	0.79498	(Brain-Stem)(rh.isthmuscingulate_2)(rh.precuneus_4)(rh.superiortemporal_6)
0.00888	4e-05	0.89143	0.79498	(rh.bankssts_2)(rh.inferiortemporal_2)(rh.insula_4)(rh.precuneus_4)
0.00888	5e-05	0.89143	0.79498	(Right-Pallidum)(rh.insula_4)(rh.isthmuscingulate_1)(rh.precuneus_4)
0.00888	5e-05	0.89143	0.79498	(Right-Caudate)(rh.inferiortemporal_2)(rh.insula_2)(rh.precuneus_4)
0.00888	5e-05	0.89143	0.79498	(rh.inferiortemporal_2)(rh.precuneus_2)(rh.precuneus_4)(rh.superiortemporal_9)
0.00888	5e-05	0.89143	0.79498	(rh.insula_4)(rh.parahippocampal_2)(rh.superiortemporal_3)(rh.transversetemporal_1)
0.00888	5e-05	0.89143	0.79498	(Brain-Stem)(rh.insula_2)(rh.precuneus_4)(rh.superiortemporal_6)
0.00888	5e-05	0.89143	0.79498	(rh.inferiorparietal_10)(rh.parahippocampal_2)(rh.precuneus_3)(rh.transversetemporal_1)
0.00888	5e-05	0.89143	0.79498	(Brain-Stem)(rh.entorhinal_1)(rh.fusiform_8)(rh.precuneus_4)
0.00888	5e-05	0.89143	0.79498	(Brain-Stem)(Right-Putamen)(rh.precuneus_4)(rh.superiortemporal_6)
0.00888	5e-05	0.89143	0.79498	(Right-Thalamus-Proper)(rh.insula_4)(rh.isthmuscingulate_1)(rh.precuneus_4)
0.00888	5e-05	0.89143	0.79498	(rh.inferiortemporal_2)(rh.insula_2)(rh.precuneus_3)(rh.precuneus_4)
0.00888	5e-05	0.89143	0.79498	(Right-Amygdala)(rh.inferiortemporal_2)(rh.precuneus_2)(rh.precuneus_4)
0.00888	5e-05	0.89143	0.79498	(Right-Putamen)(rh.insula_4)(rh.isthmuscingulate_1)(rh.precuneus_4)
0.00888	5e-05	0.89143	0.79498	(Right-Pallidum)(rh.inferiortemporal_2)(rh.precuneus_3)(rh.precuneus_4)
0.00888	5e-05	0.89143	0.79498	(Brain-Stem)(rh.inferiorparietal_10)(rh.isthmuscingulate_1)(rh.precuneus_4)
0.00888	5e-05	0.89143	0.79498	(Right-Amygdala)(rh.isthmuscingulate_1)(rh.precuneus_4)(rh.superiortemporal_3)
0.00888	5e-05	0.89143	0.79498	(rh.entorhinal_1)(rh.precuneus_4)(rh.superiortemporal_3)(rh.supramarginal_9)
0.00888	5e-05	0.89143	0.79498	(Right-Putamen)(rh.inferiortemporal_2)(rh.precuneus_3)(rh.precuneus_4)
0.00888	5e-05	0.89143	0.79498	(rh.inferiortemporal_2)(rh.isthmuscingulate_2)(rh.precuneus_3)(rh.precuneus_4)
0.00888	5e-05	0.89143	0.79498	(rh.inferiortemporal_2)(rh.precuneus_3)(rh.precuneus_4)
0.00888	5e-05	0.89143	0.79498	(rh.insula_4)(rh.isthmuscingulate_1)(rh.isthmuscingulate_2)(rh.precuneus_4)
0.00888	5e-05	0.89143	0.79498	(Right-Caudate)(rh.inferiortemporal_2)(rh.precuneus_4)
0.00888	5e-05	0.89143	0.79498	(Right-Caudate)(Right-Thalamus-Proper)(rh.inferiortemporal_2)(rh.precuneus_4)
0.00888	5e-05	0.89143	0.79498	(Right-Caudate)(Right-Putamen)(rh.inferiortemporal_2)(rh.precuneus_4)
0.00888	5e-05	0.89143	0.79498	(Brain-Stem)(rh.isthmuscingulate_1)(rh.precuneus_3)(rh.precuneus_4)
0.00888	5e-05	0.89143	0.79498	(Brain-Stem)(rh.parahippocampal_2)(rh.superiortemporal_9)(rh.transversetemporal_1)
0.00888	5e-05	0.89143	0.79498	(Brain-Stem)(Right-Pallidum)(rh.precuneus_4)(rh.superiortemporal_6)
0.00888	5e-05	0.89143	0.79498	(Brain-Stem)(Right-Thalamus-Proper)(rh.precuneus_4)(rh.superiortemporal_6)
0.00889	5e-05	0.97714	0.91632	(Brain-Stem)(rh.insula_2)(rh.parahippocampal_2)(rh.precuneus_3)
0.00889	5e-05	0.97714	0.91632	(Right-Pallidum)(rh.parahippocampal_2)(rh.precuneus_3)(rh.superiortemporal_3)
0.00889	5e-05	0.97714	0.91632	(rh.bankssts_2)(rh.parahippocampal_2)(rh.precuneus_3)(rh.superiortemporal_3)
0.00889	5e-05	0.97714	0.91632	(Brain-Stem)(Right-Pallidum)(rh.parahippocampal_2)(rh.precuneus_3)
0.00889	5e-05	0.97714	0.91632	(Brain-Stem)(rh.bankssts_2)(rh.parahippocampal_2)(rh.precuneus_3)
0.00912	5e-05	0.92	0.83264	(Right-Caudate)(rh.insula_4)(rh.precuneus_2)(rh.precuneus_4)
0.00912	6e-05	0.92	0.83264	(rh.parahippocampal_2)(rh.precuneus_2)(rh.precuneus_4)(rh.superiortemporal_1)
0.00912	6e-05	0.92	0.83264	(Right-Amygdala)(rh.parahippocampal_2)(rh.precuneus_4)(rh.superiortemporal_1)
0.00912	6e-05	0.92	0.83264	(rh.inferiorparietal_10)(rh.insula_5)(rh.parahippocampal_2)(rh.precuneus_4)
0.00912	6e-05	0.92	0.83264	(rh.inferiorparietal_10)(rh.parahippocampal_2)(rh.precuneus_3)(rh.precuneus_4)
0.00912	6e-05	0.92	0.83264	(rh.parahippocampal_2)(rh.precuneus_4)(rh.superiortemporal_1)(rh.superiortemporal_3)
0.00912	6e-05	0.92	0.83264	(rh.inferiorparietal_10)(rh.insula_4)(rh.precuneus_2)(rh.precuneus_4)
0.00912	6e-05	0.92	0.83264	(rh.insula_4)(rh.precuneus_2)(rh.precuneus_3)(rh.precuneus_4)
0.00917	6e-05	0.84	0.73222	(rh.entorhinal_1)(rh.insula_4)(rh.parahippocampal_1)(rh.precuneus_4)
0.00917	6e-05	0.84	0.73222	(Right-Accumbens-area)(rh.inferiorparietal_10)(rh.precuneus_4)(rh.superiortemporal_6)
0.00917	6e-05	0.84	0.73222	(Right-Accumbens-area)(Right-Putamen)(rh.entorhinal_1)(rh.transversetemporal_1)
0.00917	6e-05	0.84	0.73222	(Right-Accumbens-area)(Right-Caudate)(rh.entorhinal_1)(rh.transversetemporal_1)
0.00917	6e-05	0.84	0.73222	(rh.entorhinal_1)(rh.superiortemporal_6)(rh.superiortemporal_9)(rh.transversetemporal_1)
0.00917	6e-05	0.84	0.73222	(rh.bankssts_2)(rh.precuneus_3)(rh.superiortemporal_6)(rh.superiortemporal_7)
0.00917	6e-05	0.84	0.73222	(Right-Accumbens-area)(Right-Pallidum)(rh.entorhinal_1)(rh.transversetemporal_1)
0.00917	6e-05	0.84	0.73222	(rh.entorhinal_1)(rh.isthmuscingulate_2)(rh.superiortemporal_6)(rh.transversetemporal_1)
0.00917	6e-05	0.84	0.73222	(rh.fusiform_5)(rh.precuneus_3)(rh.superiortemporal_3)(rh.transversetemporal_1)
0.00917	6e-05	0.84	0.73222	(rh.parahippocampal_2)(rh.superiortemporal_1)(rh.superiortemporal_6)(rh.superiortemporal_7)
0.00917	6e-05	0.84	0.73222	(Right-Putamen)(rh.entorhinal_1)(rh.superiortemporal_6)(rh.transversetemporal_1)
0.00917	6e-05	0.84	0.73222	(rh.entorhinal_1)(rh.superiortemporal_6)(rh.transversetemporal_1)
0.00917	6e-05	0.84	0.73222	(Brain-Stem)(rh.entorhinal_1)(rh.precuneus_3)(rh.superiortemporal_7)
0.00917	6e-05	0.84	0.73222	(Right-Accumbens-area)(rh.isthmuscingulate_1)(rh.precuneus_4)(rh.superiortemporal_1)
0.00917	6e-05	0.84	0.73222	(Right-Accumbens-area)(rh.entorhinal_1)(rh.insula_2)(rh.transversetemporal_1)
0.00917	6e-05	0.84	0.73222	(Right-Caudate)(rh.entorhinal_1)(rh.inferiortemporal_2)(rh.transversetemporal_1)
0.00917	6e-05	0.84	0.73222	(Right-Accumbens-area)(rh.insula_4)(rh.precuneus_4)(rh.superiortemporal_6)
0.00917	6e-05	0.84	0.73222	(Right-Accumbens-area)(rh.insula_4)(rh.isthmuscingulate_1)(rh.precuneus_4)
0.00917	6e-05	0.84	0.73222	(Right-Thalamus-Proper)(rh.entorhinal_1)(rh.superiortemporal_6)(rh.transversetemporal_1)
0.00917	6e-05	0.84	0.73222	(Right-Accumbens-area)(rh.isthmuscingulate_1)(rh.parahippocampal_3)(rh.precuneus_4)
0.00917	6e-05	0.84	0.73222	(rh.fusiform_5)(rh.parahippocampal_2)(rh.precuneus_3)(rh.transversetemporal_1)
0.00917	7e-05	0.84	0.73222	(Right-Accumbens-area)(rh.entorhinal_1)(rh.isthmuscingulate_2)(rh.transversetemporal_1)
0.00917	7e-05	0.84	0.73222	(Right-Accumbens-area)(rh.precuneus_4)(rh.superiortemporal_1)(rh.superiortemporal_6)
0.00917	7e-05	0.84	0.73222	(Right-Pallidum)(rh.entorhinal_1)(rh.superiortemporal_6)(rh.transversetemporal_1)
0.00917	7e-05	0.84	0.73222	(Right-Accumbens-area)(rh.entorhinal_1)(rh.superiortemporal_9)(rh.transversetemporal_1)
0.00917	7e-05	0.84	0.73222	(Right-Accumbens-area)(Right-Thalamus-Proper)(rh.entorhinal_1)(rh.transversetemporal_1)
0.00917	7e-05	0.84	0.73222	(Right-Accumbens-area)(rh.entorhinal_1)(rh.transversetemporal_1)
0.00917	7e-05	0.84	0.73222	(rh.entorhinal_1)(rh.insula_2)(rh.superiortemporal_6)(rh.transversetemporal_1)
0.00924	7e-05	0.81143	0.69874	(rh.precuneus_2)(rh.precuneus_7)(rh.superiortemporal_6)(rh.superiortemporal_7)
0.00926	7e-05	0.87429	0.77406	(Right-Accumbens-area)(rh.lingual_7)(rh.precuneus_3)(rh.precuneus_4)
0.00926	7e-05	0.87429	0.77406	(rh.bankssts_2)(rh.entorhinal_1)(rh.insula_5)(rh.transversetemporal_1)
0.00926	7e-05	0.87429	0.77406	(Brain-Stem)(rh.bankssts_2)(rh.precuneus_4)(rh.supramarginal_8)
0.00926	7e-05	0.87429	0.77406	(Right-Accumbens-area)(Right-Amygdala)(rh.precuneus_3)(rh.precuneus_4)
0.00926	7e-05	0.87429	0.77406	(rh.inferiortemporal_2)(rh.parahippocampal_2)(rh.precuneus_4)(rh.supramarginal_9)
0.00926	7e-05	0.87429	0.77406	(Brain-Stem)(rh.inferiortemporal_2)(rh.parahippocampal_3)(rh.precuneus_4)
0.00926	7e-05	0.87429	0.77406	(Right-Accumbens-area)(rh.precuneus_3)(rh.precuneus_4)(rh.superiortemporal_9)
0.00926	7e-05	0.87429	0.77406	(Right-Caudate)(rh.parahippocampal_2)(rh.precuneus_7)(rh.transversetemporal_1)
0.00926	7e-05	0.87429	0.77406	(Right-Accumbens-area)(rh.insula_5)(rh.precuneus_3)(rh.precuneus_4)
0.00926	7e-05	0.87429	0.77406	(Right-Accumbens-area)(rh.insula_4)(rh.precuneus_4)(rh.superiortemporal_3)
0.00926	7e-05	0.87429	0.77406	(Right-Amygdala)(rh.bankssts_2)(rh.entorhinal_1)(rh.transversetemporal_1)
0.00926	7e-05	0.87429	0.77406	(rh.bankssts_2)(rh.isthmuscingulate_1)(rh.parahippocampal_3)(rh.precuneus_4)
0.00926	8e-05	0.87429	0.77406	(rh.parahippocampal_2)(rh.precuneus_4)(rh.superiortemporal_6)(rh.supramarginal_9)
0.00926	8e-05	0.87429	0.77406	(Right-Caudate)(rh.precuneus_2)(rh.precuneus_4)(rh.superiortemporal_6)
0.00926	8e-05	0.87429	0.77406	(rh.bankssts_2)(rh.entorhinal_1)(rh.lingual_7)(rh.transversetemporal_1)
0.00926	8e-05	0.87429	0.77406	(Brain-Stem)(rh.insula_2)(rh.precuneus_4)(rh.supramarginal_8)
0.0093	8e-05	0.85143	0.74615	(rh.inferiortemporal_2)(rh.isthmuscingulate_1)(rh.lingual_7)(rh.precuneus_4)
0.00934	8e-05	0.85714	0.75314	(Brain-Stem)(rh.precuneus_3)(rh.precuneus_4)(rh.transversetemporal_1)
0.00934	8e-05	0.85714	0.75314	(Brain-Stem)(Right-Amygdala)(rh.precuneus_4)(rh.transversetemporal_1)
0.00934	8e-05	0.85714	0.75314	(Right-Caudate)(rh.inferiortemporal_2)(rh.parahippocampal_2)(rh.transversetemporal_1)
0.00934	8e-05	0.85714	0.75314	(Right-Caudate)(rh.precuneus_2)(rh.precuneus_4)(rh.transversetemporal_1)
0.00934	8e-05	0.85714	0.75314	(rh.lingual_7)(rh.parahippocampal_2)(rh.precuneus_4)(rh.transversetemporal_1)
0.00934	8e-05	0.85714	0.75314	(Right-Caudate)(rh.entorhinal_1)(rh.fusiform_7)(rh.precuneus_4)
0.00934	8e-05	0.85714	0.75314	(rh.bankssts_2)(rh.precuneus_4)(rh.precuneus_7)(rh.superiortemporal_6)
0.00934	8e-05	0.85714	0.75314	(rh.entorhinal_1)(rh.fusiform_7)(rh.precuneus_4)(rh.superiortemporal_3)
0.00934	8e-05	0.85714	0.75314	(Brain-Stem)(Right-Caudate)(rh.precuneus_4)(rh.transversetemporal_1)
0.00934	8e-05	0.85714	0.75314	(rh.entorhinal_1)(rh.inferiorparietal_10)(rh.inferiorparietal_9)(rh.precuneus_3)
0.00934	8e-05	0.85714	0.75314	(rh.bankssts_2)(rh.precuneus_4)(rh.superiortemporal_9)(rh.transversetemporal_1)
0.00934	9e-05	0.85714	0.75314	(Right-Amygdala)(rh.precuneus_4)(rh.superiortemporal_3)(rh.transversetemporal_1)
0.00956	0.0001	0.89714	0.80335	(Right-Amygdala)(rh.isthmuscingulate_1)(rh.precuneus_4)
0.00956	0.0001	0.89714	0.80335	(rh.insula_5)(rh.precuneus_2)(rh.precuneus_4)(rh.precuneus_7)
0.00956	0.0001	0.89714	0.80335	(Right-Putamen)(rh.entorhinal_1)(rh.precuneus_4)(rh.supramarginal_9)
0.00956	0.0001	0.89714	0.80335	(rh.entorhinal_1)(rh.isthmuscingulate_2)(rh.precuneus_4)(rh.supramarginal_9)
0.00956	0.0001	0.89714	0.80335	(rh.precuneus_3)(rh.precuneus_4)(rh.precuneus_7)(rh.superiortemporal_9)
0.00956	0.00011	0.89714	0.80335	(rh.bankssts_2)(rh.inferiortemporal_2)(rh.precuneus_4)(rh.superiortemporal_9)
0.00956	0.00011	0.89714	0.80335	(rh.entorhinal_1)(rh.precuneus_4)(rh.supramarginal_9)
0.00956	0.00011	0.89714	0.80335	(rh.insula_4)(rh.precuneus_4)(rh.precuneus_7)(rh.superiortemporal_3)
0.00956	0.00011	0.89714	0.80335	(Right-Amygdala)(Right-Pallidum)(rh.isthmuscingulate_1)(rh.precuneus_4)
0.00956	0.00011	0.89714	0.80335	(rh.lingual_7)(rh.parahippocampal_2)(rh.precuneus_3)(rh.transversetemporal_1)
0.00956	0.00011	0.89714	0.80335	(rh.isthmuscingulate_1)(rh.isthmuscingulate_2)(rh.precuneus_4)(rh.superiortemporal_3)
0.00956	0.00011	0.89714	0.80335	(rh.isthmuscingulate_1)(rh.precuneus_2)(rh.precuneus_4)
0.00956	0.00011	0.89714	0.80335	(Right-Amygdala)(rh.insula_2)(rh.isthmuscingulate_1)(rh.precuneus_4)
0.00956	0.00011	0.89714	0.80335	(Brain-Stem)(rh.precuneus_2)(rh.precuneus_3)(rh.transversetemporal_1)
0.00956	0.00012	0.89714	0.80335	(Right-Amygdala)(Right-Thalamus-Proper)(rh.isthmuscingulate_1)(rh.precuneus_4)
0.00956	0.00012	0.89714	0.80335	(rh.bankssts_2)(rh.inferiortemporal_2)(rh.insula_5)(rh.precuneus_4)
0.00956	0.00012	0.89714	0.80335	(Right-Amygdala)(Right-Putamen)(rh.isthmuscingulate_1)(rh.precuneus_4)
0.00956	0.00012	0.89714	0.80335	(rh.parahippocampal_2)(rh.parahippocampal_3)(rh.precuneus_3)(rh.precuneus_4)
0.00956	0.00012	0.89714	0.80335	(rh.bankssts_2)(rh.parahippocampal_2)(rh.superiortemporal_9)(rh.transversetemporal_1)
0.00956	0.00012	0.89714	0.80335	(Right-Amygdala)(rh.isthmuscingulate_1)(rh.isthmuscingulate_2)(rh.precuneus_4)
0.00956	0.00013	0.89714	0.80335	(Right-Putamen)(rh.isthmuscingulate_1)(rh.precuneus_4)(rh.superiortemporal_3)
0.00956	0.00013	0.89714	0.80335	(Right-Amygdala)(rh.parahippocampal_2)(rh.superiortemporal_3)(rh.transversetemporal_1)
0.00956	0.00013	0.89714	0.80335	(Right-Thalamus-Proper)(rh.isthmuscingulate_1)(rh.precuneus_4)(rh.superiortemporal_3)
0.00956	0.00013	0.89714	0.80335	(rh.inferiorparietal_10)(rh.parahippocampal_2)(rh.superiortemporal_3)(rh.transversetemporal_1)
0.00956	0.00013	0.89714	0.80335	(rh.entorhinal_1)(rh.precuneus_4)(rh.superiortemporal_9)(rh.supramarginal_9)
0.00956	0.00013	0.89714	0.80335	(rh.isthmuscingulate_1)(rh.isthmuscingulate_2)(rh.precuneus_2)(rh.precuneus_4)
0.00956	0.00014	0.89714	0.80335	(Brain-Stem)(Right-Caudate)(rh.parahippocampal_2)(rh.transversetemporal_1)
0.00956	0.00014	0.89714	0.80335	(rh.insula_2)(rh.isthmuscingulate_1)(rh.precuneus_4)(rh.superiortemporal_3)
0.00956	0.00014	0.89714	0.80335	(Right-Amygdala)(rh.bankssts_2)(rh.inferiortemporal_2)(rh.precuneus_4)
0.00956	0.00014	0.89714	0.80335	(rh.entorhinal_1)(rh.insula_2)(rh.precuneus_4)(rh.supramarginal_9)
0.00956	0.00014	0.89714	0.80335	(rh.bankssts_2)(rh.inferiortemporal_2)(rh.lingual_7)(rh.precuneus_4)
0.00956	0.00014	0.89714	0.80335	(Right-Pallidum)(rh.entorhinal_1)(rh.precuneus_4)(rh.supramarginal_9)
0.00956	0.00015	0.89714	0.80335	(Right-Thalamus-Proper)(rh.entorhinal_1)(rh.precuneus_4)(rh.supramarginal_9)
0.00956	0.00015	0.89714	0.80335	(Right-Putamen)(rh.isthmuscingulate_1)(rh.precuneus_2)(rh.precuneus_4)
0.00956	0.00015	0.89714	0.80335	(Right-Thalamus-Proper)(rh.isthmuscingulate_1)(rh.precuneus_2)(rh.precuneus_4)
0.00956	0.00015	0.89714	0.80335	(rh.inferiorparietal_10)(rh.parahippocampal_2)(rh.precuneus_4)(rh.precuneus_7)
0.00958	0.00016	0.92571	0.841	(rh.bankssts_2)(rh.insula_4)(rh.precuneus_3)(rh.precuneus_4)
0.00958	0.00016	0.92571	0.841	(rh.precuneus_3)(rh.precuneus_4)(rh.superiortemporal_3)(rh.superiortemporal_9)
0.00958	0.00016	0.92571	0.841	(Right-Amygdala)(rh.precuneus_2)(rh.precuneus_3)(rh.precuneus_4)
0.00958	0.00016	0.92571	0.841	(Right-Amygdala)(rh.insula_5)(rh.parahippocampal_2)(rh.precuneus_4)
0.00958	0.00017	0.92571	0.841	(Right-Amygdala)(rh.inferiorparietal_10)(rh.precuneus_2)(rh.precuneus_4)
0.00958	0.00017	0.92571	0.841	(rh.insula_4)(rh.precuneus_2)(rh.precuneus_4)(rh.superiortemporal_9)
0.00958	0.00017	0.92571	0.841	(rh.insula_5)(rh.parahippocampal_2)(rh.precuneus_4)(rh.superiortemporal_9)
0.00958	0.00018	0.92571	0.841	(Brain-Stem)(rh.inferiorparietal_10)(rh.insula_4)(rh.precuneus_4)
0.00958	0.00018	0.92571	0.841	(rh.precuneus_2)(rh.precuneus_3)(rh.precuneus_4)(rh.superiortemporal_3)
0.00958	0.00018	0.92571	0.841	(Right-Amygdala)(Right-Caudate)(rh.precuneus_2)(rh.precuneus_4)
0.00958	0.00019	0.92571	0.841	(Right-Caudate)(rh.precuneus_2)(rh.precuneus_4)(rh.superiortemporal_3)
0.00958	0.00019	0.92571	0.841	(rh.inferiorparietal_10)(rh.precuneus_2)(rh.precuneus_4)(rh.superiortemporal_3)
0.00958	0.00019	0.92571	0.841	(Brain-Stem)(Right-Caudate)(rh.insula_4)(rh.precuneus_4)
0.00958	0.0002	0.92571	0.841	(rh.insula_4)(rh.insula_5)(rh.precuneus_2)(rh.precuneus_4)
0.00976	0.0002	0.82857	0.71967	(rh.inferiortemporal_2)(rh.parahippocampal_1)(rh.precuneus_4)(rh.superiortemporal_3)
0.00976	0.0002	0.82857	0.71967	(rh.fusiform_8)(rh.parahippocampal_2)(rh.precuneus_4)(rh.transversetemporal_1)
0.00976	0.00021	0.82857	0.71967	(Brain-Stem)(rh.precuneus_2)(rh.supramarginal_8)(rh.transversetemporal_1)
0.00976	0.00021	0.82857	0.71967	(rh.inferiorparietal_10)(rh.parahippocampal_2)(rh.supramarginal_8)(rh.transversetemporal_1)
0.00976	0.00022	0.82857	0.71967	(rh.isthmuscingulate_1)(rh.precuneus_4)(rh.superiortemporal_3)(rh.supramarginal_8)
0.00976	0.00022	0.82857	0.71967	(rh.parahippocampal_3)(rh.precuneus_3)(rh.precuneus_4)(rh.transversetemporal_1)
0.00976	0.00023	0.82857	0.71967	(rh.inferiortemporal_2)(rh.insula_4)(rh.parahippocampal_1)(rh.precuneus_4)
0.00976	0.00023	0.82857	0.71967	(Right-Caudate)(rh.parahippocampal_3)(rh.precuneus_4)(rh.transversetemporal_1)
0.00976	0.00024	0.82857	0.71967	(rh.inferiorparietal_10)(rh.superiortemporal_3)(rh.supramarginal_8)(rh.transversetemporal_1)
0.00976	0.00024	0.82857	0.71967	(Right-Caudate)(rh.entorhinal_1)(rh.superiortemporal_6)(rh.superiortemporal_7)
0.00976	0.00025	0.82857	0.71967	(Right-Caudate)(rh.precuneus_3)(rh.superiortemporal_6)(rh.superiortemporal_7)
0.00976	0.00026	0.97143	0.90795	(rh.parahippocampal_2)(rh.precuneus_2)(rh.precuneus_3)(rh.superiortemporal_3)
0.00976	0.00026	0.97143	0.90795	(Brain-Stem)(rh.parahippocampal_2)(rh.precuneus_3)(rh.superiortemporal_3)
0.00976	0.00027	0.97143	0.90795	(Brain-Stem)(rh.parahippocampal_2)(rh.precuneus_2)(rh.precuneus_3)
0.00978	0.00028	0.85714	0.75385	(rh.entorhinal_1)(rh.inferiorparietal_10)(rh.precuneus_4)(rh.superiortemporal_6)
0.00978	0.00029	0.85714	0.75385	(rh.parahippocampal_1)(rh.precuneus_2)(rh.precuneus_3)(rh.precuneus_4)
0.00978	0.00029	0.85714	0.75385	(Right-Accumbens-area)(rh.entorhinal_1)(rh.isthmuscingulate_1)(rh.precuneus_3)
0.00978	0.0003	0.85714	0.75385	(rh.inferiorparietal_10)(rh.parahippocampal_1)(rh.precuneus_2)(rh.precuneus_4)
0.00999	0.00033	0.93143	0.84937	(Brain-Stem)(Right-Amygdala)(rh.inferiorparietal_10)(rh.precuneus_4)
0.00999	0.00034	0.93143	0.84937	(Right-Amygdala)(rh.bankssts_2)(rh.precuneus_3)(rh.precuneus_4)
0.00999	0.00036	0.93143	0.84937	(Right-Putamen)(rh.precuneus_3)(rh.precuneus_4)(rh.superiortemporal_9)
0.00999	0.00037	0.93143	0.84937	(Right-Pallidum)(rh.precuneus_3)(rh.precuneus_4)(rh.superiortemporal_9)
0.00999	0.00038	0.93143	0.84937	(rh.bankssts_2)(rh.insula_4)(rh.precuneus_4)(rh.superiortemporal_3)
0.00999	0.0004	0.93143	0.84937	(rh.entorhinal_1)(rh.precuneus_3)(rh.superiortemporal_1)(rh.superiortemporal_3)
0.00999	0.00042	0.93143	0.84937	(Right-Caudate)(Right-Pallidum)(rh.parahippocampal_2)(rh.precuneus_4)
0.00999	0.00043	0.93143	0.84937	(rh.insula_2)(rh.precuneus_3)(rh.precuneus_4)(rh.superiortemporal_9)
0.00999	0.00045	0.93143	0.84937	(Brain-Stem)(Right-Caudate)(rh.precuneus_4)(rh.superiortemporal_3)
0.00999	0.00048	0.93143	0.84937	(rh.isthmuscingulate_2)(rh.precuneus_3)(rh.precuneus_4)(rh.superiortemporal_9)
0.00999	0.0005	0.93143	0.84937	(rh.bankssts_2)(rh.insula_5)(rh.precuneus_2)(rh.precuneus_4)
0.00999	0.00053	0.93143	0.84937	(rh.bankssts_2)(rh.inferiorparietal_10)(rh.precuneus_4)(rh.superiortemporal_9)
0.00999	0.00056	0.93143	0.84937	(Right-Putamen)(rh.inferiorparietal_10)(rh.parahippocampal_2)(rh.precuneus_4)
0.00999	0.00059	0.93143	0.84937	(rh.lingual_7)(rh.precuneus_2)(rh.precuneus_4)(rh.superiortemporal_9)
0.00999	0.00063	0.93143	0.84937	(Right-Thalamus-Proper)(rh.precuneus_3)(rh.precuneus_4)(rh.superiortemporal_9)
0.00999	0.00067	0.93143	0.84937	(Right-Pallidum)(rh.precuneus_3)(rh.precuneus_4)(rh.superiortemporal_3)
0.00999	0.00071	0.93143	0.84937	(Brain-Stem)(rh.insula_4)(rh.insula_5)(rh.precuneus_4)
0.00999	0.00077	0.93143	0.84937	(Right-Caudate)(rh.bankssts_2)(rh.parahippocampal_2)(rh.precuneus_4)
0.00999	0.00083	0.93143	0.84937	(Brain-Stem)(rh.inferiorparietal_10)(rh.precuneus_4)(rh.superiortemporal_3)
0.00999	0.00091	0.93143	0.84937	(Right-Caudate)(rh.bankssts_2)(rh.precuneus_4)(rh.superiortemporal_9)
0.00999	0.001	0.93143	0.84937	(rh.inferiorparietal_10)(rh.isthmuscingulate_2)(rh.parahippocampal_2)(rh.precuneus_4)
0.00999	0.00111	0.93143	0.84937	(rh.precuneus_3)(rh.precuneus_4)(rh.superiortemporal_9)
0.00999	0.00125	0.93143	0.84937	(Brain-Stem)(rh.insula_4)(rh.precuneus_4)(rh.superiortemporal_9)
0.00999	0.00143	0.93143	0.84937	(Right-Caudate)(rh.entorhinal_1)(rh.precuneus_3)(rh.superiortemporal_1)
0.00999	0.00167	0.93143	0.84937	(Right-Amygdala)(rh.precuneus_2)(rh.precuneus_4)(rh.superiortemporal_9)
0.00999	0.002	0.93143	0.84937	(Right-Caudate)(rh.insula_2)(rh.parahippocampal_2)(rh.precuneus_4)
0.00999	0.0025	0.93143	0.84937	(rh.bankssts_2)(rh.precuneus_3)(rh.precuneus_4)(rh.superiortemporal_3)
0.00999	0.00333	0.93143	0.84937	(Right-Thalamus-Proper)(rh.inferiorparietal_10)(rh.parahippocampal_2)(rh.precuneus_4)
0.00999	0.005	0.93143	0.84937	(rh.inferiorparietal_10)(rh.parahippocampal_2)(rh.precuneus_4)
0.00999	0.01	0.93143	0.84937	(Brain-Stem)(Right-Amygdala)(Right-Caudate)(rh.precuneus_4)
