# Supplementary material for: The Frequent Network Neighborhood Mapping of the human hippocampus shows much more frequent neighbor sets in males than in females
Source: PLoS One. 2020 Jan 28;15(1):e0227910. doi: 10.1371/journal.pone.0227910 (PMC6986708; doi:10.1371/journal.pone.0227910)
Supplement: S7 Table — (XLSX) [file pone.0227910.s007.xlsx]

## Sheet: Sheet1
			Size	Size	Size	Size	# significant	Sign.diff
Support	Node	sex	1	2	3	4	differences	for whom
0.8	HPC left	male	45	844	9102	65150	14697.5	14576.8
0.8	HPC left	female	38.8	673.1	6871.8	45890.6	14697.5	120.7
0.8	HPC right	male	50	1023	11989	91498	1811.9	1570.3
0.8	HPC right	female	49.6	979.1	10529.4	72063.4	1811.9	241.6
0.9	HPC	male	64	1781	28823	309659	21523.5	20342.3
0.9	HPC	female	62.4	1456.9	19073	163583	21523.5	1181.2
Table S7. This Table contains the values, corresponding to Table 2 in the main text, for male- and female subjects of the same cardinality. Here we have taken 10 randomly chosen 175-element subsets of the 238-element female data set (i.e., we have examined 175 males and 175 females in each run), and computed the frequent neighbors for these 175-element sets, then take the average for these 10 ran…
